# Supplementary material for: A prognostic signature consisting of metabolism-related genes and SLC17A4 serves as a potential biomarker of immunotherapeutic prediction in prostate cancer
Source: Front Immunol. 2022 Oct 17;13:982628. doi: 10.3389/fimmu.2022.982628 (PMC9620963; doi:10.3389/fimmu.2022.982628)
Supplement: Supplementary file 2 [file Table_1.xlsx]

## Sheet: Sheet1
Table S1. 114 identified metabolic pathways
Cardiolipin Metabolism
Cardiolipin Biosynthesis
Cholesterol Biosynthesis
Citric Acid Cycle
Cyclooxygenase Arachidonic Acid Metabolism
Prostaglandin Biosynthesis
Purine Biosynthesis
Pyrimidine Biosynthesis
Dopamine Biosynthesis
Epinephrine Biosynthesis
Norepinephrine Biosynthesis
Fatty Acid Degradation
Fatty Acid Elongation
Fatty Acid Biosynthesis
Folate One Carbon Metabolism
Folate biosynthesis
Gluconeogenesis
Glycolysis
Glycogen Biosynthesis
Glycogen Degradation
Heme Biosynthesis
Hexosamine Biosynthesis
Homocysteine Biosynthesis
Remethylation
Transsulfuration
Ketone Biosynthesis and Metabolism
Kynurenine Metabolism
Methionine Cycle
Pentose Phosphate
Nicotinamide Adenine Metabolism
ADP−Ribosylation
Nicotinamide Adenine Dinucleotide Biosynthesis
Nicotinate and Nicotinamide Metabolism
Sirtuin Nicotinamide Metabolism
Polyamine Biosynthesis
Prostanoid Biosynthesis
Thromboxane Biosynthesis
Pyruvate Metabolism
Retinoic Acid Metabolism
Retinoid Metabolism
Retinol Metabolism
Steroid Hormone Metabolism
Aldosterone Biosynthesis
Cortisol Biosynthesis
Estradiol Biosynthesis
Testosterone Biosynthesis
Urea Cycle
Vitamin K
Pentose and Glucuronate Interconversions
Fructose and Mannose Metabolism
Galactose Metabolism
Ascorbate and Aldrate Metabolism
Starch and Suctose Metabolism
Amino Sugar and Nucleotide Sugar Metabolism
Glyoxylate and Dicarboxylate Metabolism
Propanoate Metabolism
Butanoate Metabolism
Inositol Phosphate Metabolism
Oxidative Phosphorylation
Nitrogen Metabolism
Sulfur Metabolism
Steroid Biosynthesis
Primary Bile Acid Biosynthesis
Steroid Hormone Biosynthesis
Glycerolipid Metabolism
Glycerophospholipid Metabolism
Ether Lipid Metabolism
Shingolipid Metabolism
Arachidonic Acid Metabolism
Linoleic Acid Metabolism
alpha−Linoleic Acid Metabolism
Biosynthesis of Unsaturated Fatty Acids
Purine Metabolism
Pyrimidine Metabolism
Alanine, Aspartate and Glutamate Metabolism
Glycine, Serine and Threonine Metabolism
Cysteine and Methionine Metabolism
Valine, Leucine and Isoleucine Degradation
Valine, Leucine and Isoleucine Biosynthesis
Lysine Degradation
Arginine Biosynthesis
Arginine and Proline Metabolism
Histidine Metabolism
Tyrosine Metabolism
Phenylalanine Metabolism
Tryptophan Metabolism
Phenylalanine, Tyrosine and Tryptophan Biosynthesis
Beta−Alanine Metabolism
Taurine and Hypotaurine Metabolism
Selenocompound Metabolism
D−Glutamine and D−Glutamate Metabolism
Glutathione Metabolism
N−Glycan Biosynthesis
Mucin Type O−Glycan Biosynthesis
Other Types of O−Glycan Biosynthesis
Glycosaminoglycan Biosynthesis
Glycosaminoglycan Degradation
Glycosphosphatidylinositol
Glycosphingolipid Biosynthesis
Other Glycan Degradation
Thiamine Metabolism
Riboflavin Metabolism
Vitamin B6 Metabolism
Pantothenate and CoA Biosynthesis
Biotin Metabolism
Lipoic Acid Metabolism
Porphyrin and Chlorophyll Metabolism
Ubiquinone and other Terpenoid−Quinone Biosynthesis
Terpenoid Backbone Biosynthesis
Caffiene Metabolism
Neomycin, Kanamysin and Gentamicin Biosynthesis
Metabolism of Xenobiotics by Cytochrome P450
Drug Metabolism by Cytochrome P450
Drug Metabolism by other enzymes
