# Supplementary material for: A prognostic signature consisting of metabolism-related genes and SLC17A4 serves as a potential biomarker of immunotherapeutic prediction in prostate cancer
Source: Front Immunol. 2022 Oct 17;13:982628. doi: 10.3389/fimmu.2022.982628 (PMC9620963; doi:10.3389/fimmu.2022.982628)
Supplement: Supplementary file 3 [file Table_2.xlsx]

## Sheet: Sheet1
Table S2.Enrich GO analyses
ONTOLOGY	ID	Description	GeneRatio	BgRatio	pvalue	p.adjust	qvalue	geneID	Count
BP	GO:0072376	protein activation cascade	13/328	151/17913	4.26103e-06	0.00220082	0.00196736	APOH/C5/F3/C2/C4B/C4A/CFB/IGHV4-39/IGKV2D-28/IGKV3-15/IGHV3-23/IGHG4/IGLV3-25	13
BP	GO:0002673	regulation of acute inflammatory response	12/328	160/17913	3.97891e-05	0.00782898	0.0069985	C5/PPARG/C2/C4B/C4A/CFB/IGHV4-39/IGKV2D-28/IGKV3-15/IGHV3-23/IGHG4/IGLV3-25	12
BP	GO:0042445	hormone metabolic process	14/328	215/17913	4.44225e-05	0.00834336	0.00745831	AKR1C3/BMP6/UGT1A1/AKR1C2/DGAT2/AKR1C1/ALDH1A3/GHR/DHRS2/UGT1A3/TTR/ALDH1A1/CYP27A1/HSD17B6	14
BP	GO:0006063	uronic acid metabolic process	5/328	23/17913	5.12215e-05	0.00845874	0.00756145	UGT2B15/UGT1A1/UGT2B4/UGT1A3/SORD	5
BP	GO:0019585	glucuronate metabolic process	5/328	23/17913	5.12215e-05	0.00845874	0.00756145	UGT2B15/UGT1A1/UGT2B4/UGT1A3/SORD	5
BP	GO:0006066	alcohol metabolic process	18/328	339/17913	5.73197e-05	0.00845874	0.00756145	AKR1C3/ELOVL6/SULT2B1/APOF/BMP6/AKR1C2/DGAT2/AKR1C1/ALDH1A3/APP/DEGS2/ANGPTL3/SORD/TTR/PON1/ALDH1A1/CYP27A1/HMGCS2	18
BP	GO:0006631	fatty acid metabolic process	18/328	339/17913	5.73197e-05	0.00845874	0.00756145	AKR1C3/ELOVL6/PLA2G4F/AKR1C2/DGAT2/PLA2G4C/XBP1/CEACAM1/PPARG/GGT1/ANGPTL3/ACSL3/ACSM1/HPGD/AMACR/FADS2/PON1/ALOX15B	18
BP	GO:0016064	immunoglobulin mediated immune response	11/328	171/17913	0.000321212	0.0260245	0.0232638	C5/C2/C4B/C4A/FOXJ1/IGHV4-39/IGKV2D-28/IGKV3-15/IGHV3-23/IGHG4/IGLV3-25	11
BP	GO:0006959	humoral immune response	22/328	276/17913	8.40529e-09	3.47307e-05	3.10465e-05	C5/KLK3/TFEB/ST6GAL1/C2/BPIFB2/C4B/C4A/PGC/PLA2G2A/FOXJ1/LTF/LCN2/CFB/PI3/IGHV4-39/IGKV2D-28/DEFB1/IGKV3-15/IGHV3-23/IGHG4/IGLV3-25	22
BP	GO:0072330	monocarboxylic acid biosynthetic process	18/328	318/17913	2.48581e-05	0.00604199	0.00540107	AKR1C3/ELOVL6/FBP1/OSBPL7/PLA2G4F/CBFA2T3/ALDH1A3/XBP1/CEACAM1/ABAT/ACSL3/ENTPD5/HPGD/AMACR/FADS2/OGDHL/CYP27A1/ALOX15B	18
CC	GO:0034705	potassium channel complex	7/338	80/18678	0.000611993	0.0326412	0.0277285	KCNK6/KCND3/LRRC26/KCNJ3/KCNN4/KCNQ2/KCNC2	7
CC	GO:0034702	ion channel complex	12/338	249/18678	0.00201645	0.073142	0.0621336	KCNK6/KCND3/LRRC26/HERPUD1/KCNJ3/KCNN4/FKBP1B/KCNQ2/GABRG3/SCNN1A/CHRNA2/KCNC2	12
CC	GO:0008076	voltage-gated potassium channel complex	7/338	76/18678	0.000447889	0.0326412	0.0277285	KCNK6/KCND3/LRRC26/KCNJ3/KCNN4/KCNQ2/KCNC2	7
CC	GO:0098797	plasma membrane protein complex	17/338	451/18678	0.00368384	0.0872891	0.0741514	KCNK6/C5/KCND3/LRRC26/GJB1/KCNJ3/GJC3/KCNN4/CEACAM1/NEO1/KCNQ2/RET/PGM5/HLA-DMB/CHRNA2/KRT19/KCNC2	17
CC	GO:1902495	transmembrane transporter complex	12/338	271/18678	0.00401183	0.0886675	0.0753223	KCNK6/KCND3/LRRC26/HERPUD1/KCNJ3/KCNN4/FKBP1B/KCNQ2/GABRG3/SCNN1A/CHRNA2/KCNC2	12
CC	GO:1990351	transporter complex	12/338	276/18678	0.00463533	0.0886675	0.0753223	KCNK6/KCND3/LRRC26/HERPUD1/KCNJ3/KCNN4/FKBP1B/KCNQ2/GABRG3/SCNN1A/CHRNA2/KCNC2	12
CC	GO:0060205	cytoplasmic vesicle lumen	13/338	338/18678	0.00891936	0.113823	0.0966918	APOH/SERPINA4/SERPINA3/APP/CRACR2A/IGF2/EGF/TTR/LTF/LCN2/SAA1/OLFM4/AOC1	13
CC	GO:0031012	extracellular matrix	16/338	468/18678	0.0116089	0.136234	0.11573	APOH/FMOD/BCAM/F3/AZGP1/WNT5B/THSD4/SERPINA3/S100A10/LMAN1L/COL9A2/LAMC2/COL17A1/LAMB3/PI3/MMP7	16
CC	GO:0062023	collagen-containing extracellular matrix	14/338	399/18678	0.0143546	0.155402	0.132013	APOH/FMOD/BCAM/F3/AZGP1/WNT5B/THSD4/SERPINA3/S100A10/LMAN1L/COL9A2/LAMC2/COL17A1/LAMB3	14
CC	GO:0005911	cell-cell junction	13/338	414/18678	0.0390847	0.222783	0.189252	GJB1/BAIAP2L2/GJC3/CLDN8/APP/CEACAM1/DPP4/DES/PGM5/COL17A1/TRIM29/SLC5A1/AOC1	13
MF	GO:0017171	serine hydrolase activity	14/317	163/16969	2.3453e-06	0.000873626	0.000652982	KLK2/KLK3/F3/TMPRSS4/SEC11C/PRSS22/C2/DPP4/PROC/PRSS16/LTF/CFB/MMP7/KLK11	14
MF	GO:0008324	cation transmembrane transporter activity	22/317	484/16969	0.000119539	0.00576814	0.00431133	SLC17A4/OAZ3/SLC25A42/KCNK6/KCND3/SLC2A10/LRRC26/TRPM8/KCNJ3/KCNN4/SLC7A8/SLC22A3/ITPR3/SLC12A5/FKBP1B/SLC23A1/KCNQ2/SLC5A1/SLC4A4/SCNN1A/CHRNA2/KCNC2	22
MF	GO:0015077	monovalent inorganic cation transmembrane transporter activity	15/317	266/16969	0.000151203	0.00625812	0.00467756	SLC17A4/KCNK6/KCND3/SLC2A10/LRRC26/KCNJ3/KCNN4/SLC22A3/SLC12A5/SLC23A1/KCNQ2/SLC5A1/SLC4A4/SCNN1A/KCNC2	15
MF	GO:0046873	metal ion transmembrane transporter activity	17/317	337/16969	0.00021339	0.00836715	0.00625393	SLC17A4/KCNK6/KCND3/LRRC26/TRPM8/KCNJ3/KCNN4/SLC22A3/ITPR3/SLC12A5/FKBP1B/SLC23A1/KCNQ2/SLC5A1/SLC4A4/SCNN1A/KCNC2	17
MF	GO:0022890	inorganic cation transmembrane transporter activity	19/317	444/16969	0.00072172	0.0206801	0.0154571	SLC17A4/KCNK6/KCND3/SLC2A10/LRRC26/TRPM8/KCNJ3/KCNN4/SLC22A3/ITPR3/SLC12A5/FKBP1B/SLC23A1/KCNQ2/SLC5A1/SLC4A4/SCNN1A/CHRNA2/KCNC2	19
MF	GO:0008509	anion transmembrane transporter activity	12/317	240/16969	0.0019169	0.0429481	0.0321011	SLC25A42/ANO7/SLC43A1/SLC52A3/SLC7A8/SLC22A3/SLC12A5/CEACAM1/SLC23A1/SLC7A4/SLC26A2/SLC4A4	12
MF	GO:0005261	cation channel activity	12/317	254/16969	0.00305489	0.0594518	0.0444366	KCNK6/KCND3/LRRC26/TRPM8/KCNJ3/KCNN4/ITPR3/FKBP1B/KCNQ2/SCNN1A/CHRNA2/KCNC2	12
MF	GO:0016758	transferase activity, transferring hexosyl groups	10/317	194/16969	0.00359958	0.0623648	0.0466139	UGT2B15/B3GAT1/UGT1A1/GALNT18/GALNT17/HEXA/CSGALNACT1/UGT2B4/UGT1A3/GCNT1	10
MF	GO:0015267	channel activity	15/317	370/16969	0.00423931	0.0645075	0.0482155	KCNK6/ANO7/KCND3/LRRC26/GJB1/TRPM8/KCNJ3/KCNN4/ITPR3/FKBP1B/KCNQ2/SLC14A1/SCNN1A/CHRNA2/KCNC2	15
MF	GO:0022839	ion gated channel activity	12/317	267/16969	0.00455213	0.0645075	0.0482155	KCNK6/ANO7/KCND3/LRRC26/KCNJ3/KCNN4/ITPR3/FKBP1B/KCNQ2/SCNN1A/CHRNA2/KCNC2	12
