# Supplementary material for: A prognostic signature consisting of metabolism-related genes and SLC17A4 serves as a potential biomarker of immunotherapeutic prediction in prostate cancer
Source: Front Immunol. 2022 Oct 17;13:982628. doi: 10.3389/fimmu.2022.982628 (PMC9620963; doi:10.3389/fimmu.2022.982628)
Supplement: Supplementary file 4 [file Table_3.xlsx]

## Sheet: Sheet1
Table S3. Enrich KEGG analyses
ID	Description	GeneRatio	BgRatio	pvalue	p.adjust	qvalue	geneID	Count
hsa00590	Arachidonic acid metabolism	7/182	63/7884	0.000578372	0.036582	0.0334847	AKR1C3/PLA2G4F/PLA2G4C/GGT1/GPX3/PLA2G2A/ALOX15B	7
hsa00982	Drug metabolism - cytochrome P450	7/182	72/7884	0.00129389	0.0548028	0.0501628	UGT2B15/UGT1A1/GSTT2B/ALDH1A3/UGT2B4/UGT1A3/FMO5	7
hsa04610	Complement and coagulation cascades	7/182	79/7884	0.00222438	0.0668369	0.0611779	C5/F3/C2/PROC/C4B/C4A/CFB	7
hsa00592	alpha-Linolenic acid metabolism	4/182	25/7884	0.0023776	0.0668369	0.0611779	PLA2G4F/PLA2G4C/FADS2/PLA2G2A	4
hsa00053	Ascorbate and aldarate metabolism	4/182	27/7884	0.00318218	0.0714701	0.0654188	UGT2B15/UGT1A1/UGT2B4/UGT1A3	4
hsa00565	Ether lipid metabolism	5/182	47/7884	0.00434071	0.0784428	0.0718012	PLA2G4F/PLA2G4C/PLPP1/PLPP2/PLA2G2A	5
hsa04350	TGF-beta signaling pathway	6/182	94/7884	0.0212679	0.283623	0.259609	AMH/FMOD/BMP6/GREM2/THSD4/NEO1	6
hsa05231	Choline metabolism in cancer	6/182	98/7884	0.0255164	0.285711	0.26152	PLA2G4F/PLA2G4C/SLC22A3/PLPP1/EGF/PLPP2	6
hsa00650	Butanoate metabolism	3/182	28/7884	0.0259546	0.285711	0.26152	ABAT/ACSM1/HMGCS2	3
hsa00330	Arginine and proline metabolism	4/182	50/7884	0.0277391	0.287677	0.26332	AMD1/SMOX/CKMT1A/AOC1	4
hsa03320	PPAR signaling pathway	5/182	76/7884	0.0307007	0.287677	0.26332	PPARG/ACSL3/FADS2/CYP27A1/HMGCS2	5
hsa00410	beta-Alanine metabolism	3/182	33/7884	0.0397716	0.318899	0.291898	ALDH1A3/SMOX/ABAT	3
hsa00480	Glutathione metabolism	4/182	56/7884	0.0398127	0.318899	0.291898	GSTT2B/GGT1/GPX3/ANPEP	4
hsa04915	Estrogen signaling pathway	7/182	138/7884	0.0403351	0.318899	0.291898	KCNJ3/KRT15/ITPR3/KRT14/KRT17/KRT23/KRT19	7
hsa00830	Retinol metabolism	6/182	67/7884	0.00433156	0.0784428	0.0718012	UGT2B15/UGT1A1/UGT2B4/UGT1A3/ALDH1A1/HSD17B6	6
