# Supplementary material for: A prognostic signature consisting of metabolism-related genes and SLC17A4 serves as a potential biomarker of immunotherapeutic prediction in prostate cancer
Source: Front Immunol. 2022 Oct 17;13:982628. doi: 10.3389/fimmu.2022.982628 (PMC9620963; doi:10.3389/fimmu.2022.982628)
Supplement: Supplementary file 5 [file Table_4.xlsx]

## Sheet: Sheet1
	Table S4. GSEA analysis of Go terms
	Unnamed: 0	ID	Description	setSize	enrichmentScore	NES	pvalue	p.adjust	qvalues	rank	leading_edge	core_enrichment
0	GO_ANATOMICAL_STRUCTURE_HOMEOSTASIS	GO_ANATOMICAL_STRUCTURE_HOMEOSTASIS	GO_ANATOMICAL_STRUCTURE_HOMEOSTASIS	428	0.42568	1.33459	9.999e-05	0.00272298	0.00229252	8208	tags=38%, list=24%, signal=29%	PBLD/SRC/MUC13/POTEE/POTEF/ALB/POTEI/POTEJ/MC4R/CCNE2/RFC2/DKC1/RPA4/HMBOX1/RFC5/TRIM32/IL7/HUS1/CXADR/AURKB/DNA2/PTGES3/USH1C/ZNF675/ACACA/MAPK15/GATA2/IQCB1/HIST1H4D/SLC22A5/POLE3/SYK/POT1/DHX36/PIF1/NEK2/PRIM1/ATM/POLA1/EXO1/PRIM2/MTM1/TERF1/HNRNPA2B1/RFC3/HNRNPU/PRKDC/EXOSC10/MRE11/HIST3H3/ATP2B3/NBN/SLC17A7/TNKS/DCLRE1B/IHH/POLD3/MYC/SMC5/MKS1/NF1/NSMCE2/CCT2/TENT4B/SMO/SNX10/NEUROD1/PTK2B/B…
1	GO_ATPASE_ACTIVITY	GO_ATPASE_ACTIVITY	GO_ATPASE_ACTIVITY	444	0.475306	1.49122	9.999e-05	0.00272298	0.00229252	9021	tags=47%, list=26%, signal=35%	KIF12/TOR1B/ATAD5/XRCC2/MYO1B/TOR1A/RAD54B/KIF18A/ATP6V1C2/KIF18B/DNAH14/RFC2/ATP11C/PMS2P3/DDX12P/SPATA5L1/KIF4A/KIF11/FIGNL1/RFC5/MCM4/BPTF/KIF20B/DHX40/ACIN1/ABCC2/BRIP1/KIF20A/DNA2/TOP2A/SMCHD1/POLQ/KIF14/MSH4/ERCC6L/KIF2C/YTHDC2/KIF15/ATAD2/GTF2H4/RHOBTB3/DHX36/PIF1/MYH10/ABCG8/PMS2P1/DNAH10/CHD2/KIF27/ABCB7/CENPE/HSPD1/RFC3/KIF22/ATAD2B/MYO19/PMS2P6/KIF28P/DNHD1/CHD1L/KIF4B/MRE11/KIF16B/ATP…
2	GO_ATPASE_ACTIVITY_COUPLED	GO_ATPASE_ACTIVITY_COUPLED	GO_ATPASE_ACTIVITY_COUPLED	357	0.442577	1.3821	9.999e-05	0.00272298	0.00229252	9967	tags=48%, list=29%, signal=34%	ATAD5/XRCC2/MYO1B/RAD54B/KIF18A/ATP6V1C2/KIF18B/DNAH14/RFC2/ATP11C/DDX12P/KIF11/FIGNL1/RFC5/MCM4/BPTF/KIF20B/DHX40/ABCC2/BRIP1/DNA2/TOP2A/POLQ/KIF14/MSH4/ERCC6L/YTHDC2/GTF2H4/DHX36/PIF1/MYH10/ABCG8/DNAH10/CHD2/ABCB7/RFC3/DNHD1/CHD1L/MRE11/KIF16B/ATP2B3/NBN/DSCC1/SNRNP200/TTF2/INO80/MCM6/ATP8A2/DHX9/MSH2/DDX17/MSH6/DNAH5/CHD1/BLM/ABCC1/DDX11/G3BP1/ATP7A/ABCB9/GTF2H3/ABCC4/WRN/KIF3A/ABCA11P/IGHMBP2…
3	GO_CATALYTIC_ACTIVITY_ACTING_ON_RNA	GO_CATALYTIC_ACTIVITY_ACTING_ON_RNA	GO_CATALYTIC_ACTIVITY_ACTING_ON_RNA	346	0.480554	1.49915	9.999e-05	0.00272298	0.00229252	10506	tags=54%, list=30%, signal=38%	RAD54B/NT5C3A/POP1/TUT4/POLR3A/DUS4L/TRMT13/VARS2/EXOSC2/NARS2/DHX40/PAN3/YTHDC2/TARBP1/METTL3/ERI1/TRMT10B/DHX36/PIF1/POLR2J2/WARS2/CNOT6/TRMT11/RCL1/PRIM1/EXO1/GATC/PRIM2/POLR2J3/TGS1/CD3EAP/EXOSC10/CNOT8/QTRT2/POLR3C/METTL2A/SNRNP200/LACTB2/HARS2/DHX9/DDX17/IARS/METTL15/G3BP1/DCP2/MED20/AGO2/TRDMT1/TRMT10A/IGHMBP2/TYW5/DDX39B/TRMT61B/DDX18/DDX20/DBR1/DDX6/ERI2/DIS3L2/ISG20L2/METTL2B/POLR1B/DHX…
4	GO_CHROMOSOMAL_REGION	GO_CHROMOSOMAL_REGION	GO_CHROMOSOMAL_REGION	341	0.585791	1.8266	9.999e-05	0.00272298	0.00229252	8366	tags=61%, list=24%, signal=47%	PKHD1/TTK/MTBP/KMT5B/CENPV/KIF18A/PHF6/SKA1/EZH2/HELLS/THOC2/DNMT3A/CDK2/RPA4/NUF2/XPO1/HMBOX1/MCM4/CENPI/CBX3/MIS18A/CENPF/BUB1B/AURKB/RAD21/DNA2/RCC2/CDCA5/SMCHD1/PTGES3/SPDL1/KNTC1/SKA2/ERCC6L/HIST1H4D/KIF2C/MAD2L1/DYNLT3/STAG2/KNL1/BUB1/BIRC5/KMT5C/ESCO2/NUP107/SPAG5/POT1/CDK1/DHX36/PIF1/NEK2/SKA3/SGO1/PLK1/ATM/ORC1/NCAPG/TERF1/CDT1/HNRNPA2B1/NUP160/CENPE/ORC2/KIF22/NCAPD2/CBX1/HNRNPU/TPR/SGO…
5	GO_CHROMOSOME_SEGREGATION	GO_CHROMOSOME_SEGREGATION	GO_CHROMOSOME_SEGREGATION	314	0.599493	1.86534	9.999e-05	0.00272298	0.00229252	8748	tags=63%, list=25%, signal=47%	TTK/TEX15/KIF18A/TRIP13/SKA1/KIF18B/CCNE2/EME1/FBXO5/CHMP4C/SMC4/SRPK1/DDX12P/STAG3L3/KIF4A/NUF2/ESPL1/NUP62/TLK2/MIS18A/CENPF/BUB1B/AURKB/BRIP1/RAD21/NUSAP1/RCC2/CDCA5/TOP2A/KIF14/SPDL1/AGO4/MSH4/SKA2/HASPIN/MAPK15/POGZ/KIF2C/MAD2L1/SETDB2/STAG2/SFPQ/KNL1/BUB1/BIRC5/RCC1/STAG3L1/STAG3L2/ESCO2/SMC2/SPAG5/NEK2/SKA3/SGO1/PLK1/TOP3B/ATM/TACC3/NCAPG/TERF1/CDT1/CENPE/KIF22/GEN1/NCAPD2/SMARCAD1/EME2/HN…
6	GO_CILIUM_ORGANIZATION	GO_CILIUM_ORGANIZATION	GO_CILIUM_ORGANIZATION	365	0.467161	1.4596	9.999e-05	0.00272298	0.00229252	8299	tags=44%, list=24%, signal=33%	PKHD1/ONECUT2/SPAG17/LRRC61/TTC21B/AKAP9/ATAT1/CEP83/DCX/CEP57/PLK4/MAP4/PTPDC1/TBC1D32/ENTR1/CENPJ/NEK1/CEP78/TUBB4A/HYLS1/LRGUK/CEP72/MAPK15/IQCB1/CNTRL/IFT80/INTU/CDK1/NEK2/MNS1/PLK1/TOGARAM1/HAUS3/KIF27/FHDC1/ODF2/KIFAP3/CEP164/BBS7/CEP135/AVIL/CEP152/HAUS6/CEP290/ASAP1/YWHAG/NEURL1/DNAAF2/FGFR1OP/TMEM67/TTC26/FNBP1L/MKS1/RTTN/CELSR3/OCRL/FAM161A/TMEM216/DNAH5/STK36/CCP110/SNX10/CFAP157/SCLT1…
7	GO_COVALENT_CHROMATIN_MODIFICATION	GO_COVALENT_CHROMATIN_MODIFICATION	GO_COVALENT_CHROMATIN_MODIFICATION	462	0.560333	1.75891	9.999e-05	0.00272298	0.00229252	8595	tags=57%, list=25%, signal=43%	NR1H4/DNMT3B/ASXL1/USP51/USP49/BAZ1A/KMT5B/ING3/WDR5/SETDB1/TET1/EZH2/HELLS/DNMT3A/OGT/JADE2/MBIP/CDK2/UBR5/PAXIP1/PHF8/CUL4B/KAT2A/NSD2/CHTOP/NSD3/AURKB/JADE3/BEND3/PAXBP1/EYA3/TADA1/EED/KDM6A/HASPIN/SIN3B/GATA2/BRD8/SETDB2/ELK4/SFPQ/BCOR/ENY2/POLE3/TET3/CCNA2/KMT5C/BRMS1L/CDK1/EHMT1/YEATS4/ZNF274/ATM/RCOR1/GTF3C4/TAF7/HMGA2/NAA40/EP400/TAF5/UHRF1/SMARCAD1/HCFC1/KDM1B/KDM5B/ZNF451/CHEK1/KANSL2/A…
8	GO_DENDRITE_DEVELOPMENT	GO_DENDRITE_DEVELOPMENT	GO_DENDRITE_DEVELOPMENT	220	0.476658	1.467	9.999e-05	0.00272298	0.00229252	8806	tags=44%, list=26%, signal=33%	MAP2/CTNND2/IL1RAPL1/WASL/EZH2/KLHL1/ARHGAP33/SDK1/MARK1/RELN/SHANK1/BCL11A/PACSIN1/NEDD4/DHX36/CHRNA7/MAPK8IP2/NSMF/FMR1/SRCIN1/ASAP1/NEURL1/FBXW8/PAK4/KIDINS220/CDC20/C21orf91/SARM1/FLRT1/CDK5R1/CAMSAP2/GRIP1/NEUROG3/SRGAP2/CARM1/CRKL/KALRN/SEMA4D/DNM1L/SEZ6/RAP2A/CRTC1/CAPRIN1/HPRT1/MEF2A/DOCK10/KNDC1/BHLHB9/RAB21/ABITRAM/NCK2/MAPK6/ANAPC2/PTPRS/OBSL1/MINK1/CUL7/HDAC2/TNIK/PLK2/CDC42/ABI1/BTBD…
9	GO_DNA_BINDING_TRANSCRIPTION_FACTOR_BINDING	GO_DNA_BINDING_TRANSCRIPTION_FACTOR_BINDING	GO_DNA_BINDING_TRANSCRIPTION_FACTOR_BINDING	338	0.439101	1.36899	9.999e-05	0.00272298	0.00229252	9391	tags=44%, list=27%, signal=33%	NR1H4/SRC/ASXL1/HNF4A/NCOR1/GATA6/HEY2/MED17/NCOA2/MED14/TLE4/TCERG1/TRIM32/NCAPG2/GATA4/NUP62/TAF4B/RBL1/MAGEA2/MAPK14/SRI/MED30/HMGA1/TAF7/BBS7/MAGEA2B/HCFC1/CTBP2/TBX3/DCAF13/TAF4/FUS/HOXA4/ARNT/MED12/MTDH/RXRA/GABPA/MYC/CREBBP/MED13/GMNN/TAF1/NEUROD1/AKAP8/PRAME/NRIP1/BAZ2A/NSD1/BRCA1/UBE2I/KDM1A/NEK6/GRIP1/TRIM24/DDX20/HOXC4/EP300/ARID1A/SIN3A/HMGB1/LRIF1/SIRT1/KDM5D/TCF12/MTA1/LATS1/SP1/KDM…
10	GO_DNA_CONFORMATION_CHANGE	GO_DNA_CONFORMATION_CHANGE	GO_DNA_CONFORMATION_CHANGE	299	0.555126	1.72409	9.999e-05	0.00272298	0.00229252	7736	tags=51%, list=22%, signal=40%	CENPV/RAD54B/HELLS/SMC4/SRPK1/CUL4B/DDX12P/RPA4/MCM4/CENPI/NCAPG2/MIS18A/ACIN1/BRIP1/DNA2/NUSAP1/CDCA5/TOP2A/SMCHD1/DFFB/HIST1H4D/HMGB2/KNL1/GINS4/POLE3/GTF2H4/SMC2/POT1/CDK1/DHX36/PIF1/SHPRH/HIST1H2BF/TOP3B/CHD2/HMGA1/NCAPG/GINS1/HNRNPA2B1/HMGA2/NCAPD2/TPR/CHD1L/SET/CENPQ/MRE11/HIST3H3/MCM2/NBN/HJURP/MTERF1/CENPL/NAP1L4/ASF1B/TWNK/MIS18BP1/RAD54L/WAPL/TENT4A/INO80/MCM6/DHX9/RAD23B/CENPK/KAT6A/AB…
11	GO_DNA_RECOMBINATION	GO_DNA_RECOMBINATION	GO_DNA_RECOMBINATION	279	0.543933	1.68594	9.999e-05	0.00272298	0.00229252	10369	tags=60%, list=30%, signal=42%	USP51/TEX15/ATAD5/XRCC2/RAD54B/TRIP13/RADX/SPIDR/EME1/PAXIP1/TONSL/RPA4/FIGNL1/MMS22L/HUS1/NSD2/AUNIP/RAD51AP1/PARPBP/BRIP1/RAD21/TOP2A/SMCHD1/POLQ/MSH4/THAP9/SFPQ/HMGB2/GINS4/PIF1/LIG3/ATM/EXO1/FANCB/HSPD1/GEN1/RAD52/SMARCAD1/EME2/MCM8/PRKDC/CHEK1/MRE11/NUCKS1/FUS/NBN/UNG/RAD54L/INO80D/POLM/INO80/SMC5/SHLD2/NSMCE2/MSH2/MSH6/RMI2/NFRKB/BLM/SMC6/WRN/RIF1/ACTL6A/ACTR5/IGHMBP2/H1F0/BRCA1/MCMDC2/KDM1…
12	GO_DNA_REPLICATION	GO_DNA_REPLICATION	GO_DNA_REPLICATION	271	0.607525	1.88131	9.999e-05	0.00272298	0.00229252	6296	tags=55%, list=18%, signal=46%	ATAD5/BAZ1A/CCNE2/EME1/FBXO5/CDK2/POLG2/RFC2/TONSL/RPA4/RFC5/MMS22L/HUS1/MCM4/TOPBP1/CLSPN/GINS3/DBF4B/BRIP1/DNA2/POLQ/TICRR/WDHD1/WIZ/ORC6/STAG2/GINS4/POLE3/CCNA2/ESCO2/CDK1/PIF1/LIG3/PRIM1/ATM/ORC1/POLA1/EXO1/RBBP6/HMGA1/PRIM2/MCM10/TERF1/CDT1/GINS1/PCLAF/RFC3/ORC2/POLI/GEN1/SLBP/EME2/MCM8/CHEK1/ORC5/SET/MRE11/NUCKS1/MCM2/NBN/DSCC1/DONSON/TWNK/CDC6/WAPL/POLD3/INO80/MCM6/DHX9/GMNN/MSH6/RMI2/KCTD…
13	GO_DNA_TEMPLATED_TRANSCRIPTION_INITIATION	GO_DNA_TEMPLATED_TRANSCRIPTION_INITIATION	GO_DNA_TEMPLATED_TRANSCRIPTION_INITIATION	247	0.473902	1.46386	9.999e-05	0.00272298	0.00229252	5798	tags=36%, list=17%, signal=30%	HNF1A/HNF4G/NR1H4/HNF4A/TAF1D/MAZ/NKX2-5/HEY2/MED17/PAXIP1/NR2C1/MED14/TAF2/E2F2/TAF4B/CBFB/HIST1H4D/MED30/GTF2H4/CDK1/DHX36/MAML3/GTF3C4/TAF7/TAF5/MAML1/NR6A1/E2F3/CD3EAP/ZNF451/TAF1A/TAF4/ATF7IP/MED12/GTF2I/RXRA/NR2C2/UBTF/CREBBP/MED13/AR/RRN3/TAF1/TFAM/CAND1/GTF2H3/MED20/BAZ2A/NR5A1/SMARCA5/GTF2H1/TAF9B/GTF3C3/POLR1B/MED26/RSF1/HMGB1/POLR2D/GTF3C5/RRN3P1/TAF1C/SETX/CDK4/WNT10B/POLR1A/ERCC3/NAT…
14	GO_DOUBLE_STRAND_BREAK_REPAIR	GO_DOUBLE_STRAND_BREAK_REPAIR	GO_DOUBLE_STRAND_BREAK_REPAIR	237	0.55812	1.72123	9.999e-05	0.00272298	0.00229252	7986	tags=56%, list=23%, signal=43%	USP51/TEX15/XRCC2/RAD54B/TRIP13/RADX/SPIDR/EME1/UBR5/PAXIP1/TONSL/RPA4/FIGNL1/MMS22L/HUS1/NSD2/AUNIP/RAD51AP1/PARPBP/BRIP1/RAD21/DNA2/CDCA5/EYA3/SMCHD1/POLQ/HIST1H4D/SFPQ/GINS4/ESCO2/LIG3/FOXM1/ATM/POLA1/FANCB/HMGA2/TDP1/GEN1/RAD52/SMARCAD1/EME2/PARP2/MCM8/PRKDC/CHEK1/MRE11/NUCKS1/HIST3H3/FUS/NBN/KDM2A/RNF169/DCLRE1B/RAD54L/POLM/TENT4A/INO80/SMC5/SHLD2/NSMCE2/MSH2/RMI2/UBE2V2/BLM/DDX11/SMC6/WRN/R…
15	GO_ESTABLISHMENT_OF_RNA_LOCALIZATION	GO_ESTABLISHMENT_OF_RNA_LOCALIZATION	GO_ESTABLISHMENT_OF_RNA_LOCALIZATION	194	0.535326	1.64121	9.999e-05	0.00272298	0.00229252	6817	tags=51%, list=20%, signal=41%	TSC1/NUP205/THOC2/IGF2BP2/XPO1/NUP54/CHTOP/NUP62/SRRM1/SRSF2/NUP35/ATXN2/NXT2/GLE1/RNPS1/SFPQ/ENY2/NCBP1/NUP107/SRSF11/SRSF6/UPF3B/ATM/ZC3H3/U2AF2/TERF1/HNRNPA2B1/NUP160/SRSF9/SLBP/HNRNPU/TPR/NCBP3/NUP153/FMR1/SRSF1/NUP188/NUP155/UPF2/ZC3H11A/TNKS/NUP58/XPO7/NUP50/QKI/NUP43/DHX9/SRSF3/RANBP17/YTHDC1/RANBP2/SRSF7/NDC1/HNRNPA1/BCCIP/SMG5/DDX39B/IGF2BP1/CKAP5/RBM27/CPSF6/AGFG1/SMG1/ABCE1/FIP1L1/KHSR…
16	GO_MACROMOLECULE_METHYLATION	GO_MACROMOLECULE_METHYLATION	GO_MACROMOLECULE_METHYLATION	295	0.528168	1.63952	9.999e-05	0.00272298	0.00229252	9951	tags=57%, list=29%, signal=41%	NR1H4/DNMT3B/KMT5B/WDR5/SETDB1/TET1/EZH2/DNMT3A/OGT/PAXIP1/TRMT13/NSD2/CHTOP/NSD3/MIS18A/BEND3/PAXBP1/EED/KDM6A/SETDB2/BCOR/TARBP1/TET3/METTL3/KMT5C/MTRR/GTPBP3/TRMT10B/EHMT1/TRMT11/ZNF274/TGS1/EEF1AKMT2/KDM1B/PRMT3/ATF7IP/ZNF335/METTL2A/MYC/GATAD2A/ASH2L/RNF20/NDUFAF7/JARID2/METTL15/DNMT1/PCMTD2/KMT2A/TRDMT1/BAZ2A/TRMT10A/GRHL2/DOT1L/NSD1/RIF1/KMT2C/FBXO11/SETD5/BRCA1/KDM1A/KMT2D/RBBP5/SETD1B/TR…
17	GO_METHYLATION	GO_METHYLATION	GO_METHYLATION	353	0.500716	1.56339	9.999e-05	0.00272298	0.00229252	9951	tags=53%, list=29%, signal=38%	NR1H4/DNMT3B/METTL7B/KMT5B/WDR5/SETDB1/PRDM10/TET1/EZH2/DNMT3A/OGT/PAXIP1/TRMT13/NSD2/CHTOP/NSD3/MIS18A/BEND3/PAXBP1/EED/KDM6A/FAM86C2P/SETDB2/BCOR/TARBP1/HNMT/TET3/METTL3/KMT5C/MTRR/GTPBP3/TRMT10B/EHMT1/TRMT11/ZNF274/PRDM15/TGS1/EEF1AKMT2/KDM1B/PRMT3/ATF7IP/ZNF335/METTL2A/SMYD5/MYC/GATAD2A/ASH2L/RNF20/NDUFAF7/JARID2/METTL15/DNMT1/PCMTD2/KMT2A/TRDMT1/BAZ2A/TYMS/TRMT10A/GRHL2/DOT1L/NSD1/RIF1/KMT2C…
18	GO_MICROTUBULE	GO_MICROTUBULE	GO_MICROTUBULE	406	0.470065	1.47171	9.999e-05	0.00272298	0.00229252	8357	tags=44%, list=24%, signal=34%	KIF12/SPAG17/CCSAP/MAP2/BICD1/CSPP1/ATAT1/GRAMD2B/DCX/KIF18A/CEP57/STMN1/DCDC1/SKA1/MAP4/KIF18B/DNAH14/CEP295/KIF4A/GAS2L3/KIF11/STAU2/CENPJ/TPGS2/KIF20B/AURKB/KIF20A/NUSAP1/RCC2/KIF14/TUBB4A/KNTC1/SKA2/GTSE1/TPX2/KIF2C/DYNLT3/CAMSAP1/KIF15/BIRC5/ASPM/SPAG5/CDK1/NEK2/SKA3/PLK1/INVS/TOGARAM1/DNAH10/HAUS3/KIF27/FHDC1/ODF2/KIFAP3/CENPE/KIF22/KIF28P/HNRNPU/HAUS6/RACGAP1/CKAP2/KIF4B/KIF16B/FGF13/HOOK3…
19	GO_MICROTUBULE_BINDING	GO_MICROTUBULE_BINDING	GO_MICROTUBULE_BINDING	237	0.467819	1.44274	9.999e-05	0.00272298	0.00229252	8336	tags=41%, list=24%, signal=31%	GAS2/KIF12/CCSAP/MAP2/DCX/KIF18A/CEP57/DCDC1/SKA1/MAP4/KIF18B/CEP295/KIF4A/GAS2L3/KIF11/KIF20B/MAP4K4/KIF20A/NUSAP1/RCC2/KIF14/SKA2/KIF2C/CAMSAP1/KIF15/BIRC5/SPAG5/PLK1/KIF27/FHDC1/CENPE/KIF22/KIF28P/RACGAP1/FMR1/KIF4B/KIF16B/FGF13/HOOK3/AC027237.1/FNTA/CLASP2/KIFC1/FAM161A/CFAP157/KIFC2/KIF3A/PRC1/GOLGA2/CAMSAP2/CKAP5/TUBGCP4/ZNF207/KIF3C/NEIL2/TUBGCP3/ABRAXAS2/HOOK1/DNM1L/CCDC66/RAE1/MAP1LC3C/K…
20	GO_MITOTIC_NUCLEAR_DIVISION	GO_MITOTIC_NUCLEAR_DIVISION	GO_MITOTIC_NUCLEAR_DIVISION	281	0.559792	1.73554	9.999e-05	0.00272298	0.00229252	7621	tags=54%, list=22%, signal=43%	TTK/CCSAP/MTBP/KIF18A/TRIP13/KIF18B/CCNE2/FBXO5/CHMP4C/SMC4/KIF4A/NUF2/ESPL1/KIF11/NUP62/KIF20B/CENPF/BUB1B/AURKB/RAD21/NUSAP1/CDCA5/KIF14/SPDL1/KNTC1/HASPIN/POGZ/TPX2/KIF2C/MAD2L1/L3MBTL1/STAG2/BUB1/BIRC5/RCC1/CCNA2/UBXN2B/SMC2/SPAG5/NEK2/SGO1/PLK1/ATM/ARHGEF10/TACC3/NCAPG/CCNF/CDT1/CENPE/KIF22/GEN1/NCAPD2/CDK13/HNRNPU/ANAPC1/RACGAP1/CDC25C/TPR/CDC23/MYBL2/CHEK1/KIF4B/DLGAP5/MKI67/INCENP/BOD1/DS…
21	GO_NCRNA_METABOLIC_PROCESS	GO_NCRNA_METABOLIC_PROCESS	GO_NCRNA_METABOLIC_PROCESS	457	0.444509	1.39522	9.999e-05	0.00272298	0.00229252	9967	tags=48%, list=29%, signal=35%	INTS8/TEX10/POP1/REXO4/TUT4/ELP1/DUS4L/DKC1/TRMT13/VARS2/OSGEPL1/EXOSC2/UTP23/INTS3/NARS2/ANKRD16/AGO4/NOL8/C9orf64/TARBP1/METTL3/ERI1/PTCD1/NCBP1/KTI12/GTPBP3/TRMT10B/WARS2/TRMT11/RCL1/RC3H2/GATC/NOL9/HNRNPA2B1/RPL7/NOP58/EXOSC10/DCAF13/QTRT2/METTL2A/RSL1D1/SEPSECS/TRUB1/TENT4A/HEATR1/WDR12/HARS2/DDX17/TENT4B/IARS/ADAT2/METTL15/KRR1/WDR3/PUS7/AGO2/TRDMT1/TRMT10A/WDR75/URM1/NVL/WDR43/TYW5/UTP14A/…
22	GO_NCRNA_PROCESSING	GO_NCRNA_PROCESSING	GO_NCRNA_PROCESSING	380	0.458708	1.43461	9.999e-05	0.00272298	0.00229252	9967	tags=50%, list=29%, signal=36%	INTS8/TEX10/POP1/REXO4/TUT4/ELP1/DUS4L/DKC1/TRMT13/OSGEPL1/EXOSC2/UTP23/INTS3/ANKRD16/AGO4/NOL8/C9orf64/TARBP1/METTL3/ERI1/PTCD1/NCBP1/KTI12/GTPBP3/TRMT10B/TRMT11/RCL1/NOL9/HNRNPA2B1/RPL7/NOP58/EXOSC10/DCAF13/QTRT2/METTL2A/RSL1D1/TRUB1/TENT4A/HEATR1/WDR12/DDX17/TENT4B/ADAT2/METTL15/KRR1/WDR3/PUS7/AGO2/TRDMT1/TRMT10A/WDR75/URM1/NVL/WDR43/TYW5/UTP14A/RIOK1/TRMT61B/INTS2/RRP1B/RPL7L1/ISG20L2/METTL2B…
23	GO_NEGATIVE_REGULATION_OF_CELL_CYCLE_PHASE_TRANSITION	GO_NEGATIVE_REGULATION_OF_CELL_CYCLE_PHASE_TRANSITION	GO_NEGATIVE_REGULATION_OF_CELL_CYCLE_PHASE_TRANSITION	236	0.459927	1.41827	9.999e-05	0.00272298	0.00229252	8202	tags=45%, list=24%, signal=35%	TTK/CTDSPL/MDM4/TRIP13/EZH2/ATF5/FBXO5/SOX4/CHMP4C/CDK2/HUS1/TOPBP1/CENPF/BUB1B/CLSPN/AURKB/RAD21/SPDL1/TICRR/RBL1/GTSE1/MAD2L1/BUB1/CDK1/PLK1/CNOT6/ATM/ORC1/ARID3A/CDT1/MYO16/HMGA2/RINT1/GEN1/CDC25C/TPR/PRKDC/CHEK1/MRE11/CNOT8/NBN/CNOT9/DONSON/CDC6/AURKA/MSH6/BLM/CDC20/DTL/BRCA1/BUB3/EP300/MEN1/CUL1/CARM1/UIMC1/CDC14B/E2F8/ZNF207/TAOK1/SKP1/CDK4/CNOT7/CNOT11/TFDP1/GPNMB/TRIAP1/E2F7/CTDSP1/CNOT4/…
24	GO_NEGATIVE_REGULATION_OF_CELL_CYCLE_PROCESS	GO_NEGATIVE_REGULATION_OF_CELL_CYCLE_PROCESS	GO_NEGATIVE_REGULATION_OF_CELL_CYCLE_PROCESS	328	0.472884	1.47317	9.999e-05	0.00272298	0.00229252	7783	tags=46%, list=23%, signal=36%	TTK/CTDSPL/MTBP/APAF1/MDM4/TRIP13/EZH2/ATF5/FBXO5/SOX4/CHMP4C/CDK2/ESPL1/KAT2A/HUS1/TOPBP1/CBX3/CENPF/BUB1B/CLSPN/AURKB/RAD21/SPDL1/TICRR/RBL1/EED/GTSE1/MAD2L1/STAG2/BUB1/CDK1/EHMT1/NEK2/PLK1/CNOT6/ATM/ORC1/CCNF/ARID3A/TERF1/CDT1/MYO16/HMGA2/RINT1/GEN1/CDC25C/TPR/PRKDC/CHEK1/MRE11/CNOT8/NBN/CNOT9/DONSON/TNKS/CDC6/TMEM67/WAPL/AURKA/MSH6/ZNF268/BLM/CDC20/SMC3/DTL/TFAP4/BRCA1/BUB3/FBXO43/MGA/EPC1/EP…
25	GO_NEGATIVE_REGULATION_OF_ORGANELLE_ORGANIZATION	GO_NEGATIVE_REGULATION_OF_ORGANELLE_ORGANIZATION	GO_NEGATIVE_REGULATION_OF_ORGANELLE_ORGANIZATION	373	0.46674	1.45897	9.999e-05	0.00272298	0.00229252	8202	tags=45%, list=24%, signal=34%	SRC/TTK/DNMT3B/MAP2/MTBP/SYT4/ACAA2/TRIP13/STMN1/TET1/MAP4/FBXO5/UBR5/PHF8/ESPL1/KAT2A/CENPF/BUB1B/BAG4/AURKB/RAD21/PRRT2/TOP2A/SHANK1/HIP1R/SPDL1/TUBB4A/VIL1/MAD2L1/GMFB/CAMSAP1/BCOR/BUB1/ATAD2/RNF41/POT1/PIF1/NEK2/FHOD3/PLK1/ATM/HMGA1/CCNF/MTM1/TERF1/CDT1/TAF7/ATAD2B/GEN1/AVIL/HNRNPU/SIRT4/TPR/CKAP2/ZNF451/CHEK1/SET/EXOSC10/FGF13/MCM2/NBN/ARFGEF1/TNKS/TMEM67/CLASP2/WASHC2C/WAPL/PRKCD/TMOD2/JARI…
26	GO_NUCLEAR_CHROMATIN	GO_NUCLEAR_CHROMATIN	GO_NUCLEAR_CHROMATIN	365	0.522328	1.63197	9.999e-05	0.00272298	0.00229252	8661	tags=50%, list=25%, signal=38%	NR1H4/CITED2/ASXL1/TTC21B/NCOR1/TRNP1/YY2/BAZ1A/ING3/EZH2/DNMT3A/EME1/HEY2/RBMX/KAT2A/HYPM/RAD51AP1/BPTF/CBX3/BEND3/CDCA5/EED/SIN3B/POGZ/DFFB/HIST1H4D/BRD8/HMGB2/RCC1/KMT5C/ESCO2/HIST1H2AD/BRMS1L/YEATS4/SINHCAF/EP400/TAF5/UHRF1/CBX1/EME2/CDK13/NSMF/NUCKS1/TAF4/HIST3H3/ASF1B/RXRA/GABPA/INO80/MYC/GATAD2A/ASH2L/CBX8/DHX9/TRRAP/CREBBP/HNRNPK/AR/MSH6/TAF1/KAT6A/USP3/UHRF2/NFRKB/CENPA/DDX11/YY1AP1/HIST…
27	GO_NUCLEAR_EXPORT	GO_NUCLEAR_EXPORT	GO_NUCLEAR_EXPORT	194	0.516204	1.58259	9.999e-05	0.00272298	0.00229252	6831	tags=49%, list=20%, signal=39%	TSC1/NUP205/THOC2/XPO1/NUP54/ANKLE1/CHTOP/NUP62/SRRM1/SRSF2/NUP35/GTSE1/GLE1/RNPS1/ENY2/NCBP1/NUP107/SRSF11/SRSF6/UPF3B/ZC3H3/U2AF2/HNRNPA2B1/TXN/NUP160/SRSF9/SLBP/STYX/TPR/NUP153/SRSF1/NUP188/NUP155/UPF2/ZC3H11A/NUP58/XPO7/NUP50/NUP43/DHX9/SRSF3/RANBP17/YTHDC1/RANBP2/RBM22/SRSF7/XPO6/NDC1/HNRNPA1/BCCIP/SMG5/DDX39B/UHMK1/RBM27/CPSF6/AGFG1/SMG1/ABCE1/SMURF1/FIP1L1/AKAP8L/MALT1/POLR2D/KHDRBS1/RITA1…
28	GO_NUCLEAR_SPECK	GO_NUCLEAR_SPECK	GO_NUCLEAR_SPECK	392	0.503689	1.57612	9.999e-05	0.00272298	0.00229252	8271	tags=51%, list=24%, signal=39%	RNF34/SRSF12/MPP1/RBM11/PRPF3/LUC7L2/THOC2/PRPF4/RBM10/FAM76B/SMC4/REXO4/NCAPG2/CHTOP/PNN/SRRM1/ACIN1/SRSF2/RBM4B/LUC7L3/CLK2/FNBP4/RBMY1J/MAPK14/TENM1/RNPS1/SFPQ/PIP5K1A/METTL3/RBM39/GTF2H4/SRSF11/SF3B1/SRSF6/ZNF621/DHX36/RBBP6/MAML3/U2AF2/RBM25/SRSF9/EP400/POLI/KIF22/MAML1/CDK13/HNRNPU/HAUS6/CDC25C/NCBP3/ZNF217/SRSF1/NOC3L/PNISR/LIMK1/GPATCH2/RNF169/VPS72/AKAP17A/CWC25/SRSF10/CWC22/SMC5/SON/GAT…
29	GO_NUCLEAR_TRANSPORT	GO_NUCLEAR_TRANSPORT	GO_NUCLEAR_TRANSPORT	336	0.474746	1.47976	9.999e-05	0.00272298	0.00229252	7638	tags=44%, list=22%, signal=34%	TSC1/NUP205/NUP62CL/THOC2/UBR5/GEMIN5/PKIA/HEATR3/XPO1/NUP54/ANKLE1/CHTOP/NUP62/SRRM1/SRSF2/NUP35/MAPK14/GTSE1/NXT2/GLE1/RNPS1/ENY2/NCBP1/NUP107/SYK/SRSF11/SRSF6/NEDD4/UPF3B/HMGA1/ZC3H3/U2AF2/GEMIN2/HNRNPA2B1/TXN/NUP160/SRSF9/SLBP/STYX/TPR/NUP153/TNPO2/SRSF1/NUP188/NUP155/UPF2/ZC3H11A/NUP58/XPO7/NUP50/PRKCD/NUP43/NF1/DHX9/SRSF3/SMO/RANBP17/KPNB1/YTHDC1/ECT2/NEUROD1/RANBP2/PPP1CC/RBM22/SRSF7/XPO6/…
30	GO_NUCLEIC_ACID_PHOSPHODIESTER_BOND_HYDROLYSIS	GO_NUCLEIC_ACID_PHOSPHODIESTER_BOND_HYDROLYSIS	GO_NUCLEIC_ACID_PHOSPHODIESTER_BOND_HYDROLYSIS	285	0.466236	1.4461	9.999e-05	0.00272298	0.00229252	9042	tags=48%, list=26%, signal=35%	ATAD5/APAF1/RNASE10/POP1/EME1/RFC2/REXO4/CUL4B/EXOSC2/RFC5/UTP23/ANKLE1/DNA2/PAN3/DFFB/EXD3/HMGB2/ERI1/NCBP1/TATDN1/GTF2H4/CNOT6/RCL1/EXO1/NOL9/DCP1A/RFC3/TDP1/GEN1/EME2/CHD1L/EXOSC10/MRE11/CNOT8/DCLRE1B/LACTB2/POLD3/ASTE1/PMS2/KPNB1/CPSF7/G3BP1/GTF2H3/DCP2/WRN/AGO2/N4BP2/H1F0/RFC4/GTF2H1/DBR1/ERI2/DIS3L2/FANCM/CPSF6/ISG20L2/RAD50/AIFM1/HMGB1/FIP1L1/FAN1/AGO3/RPP14/APLF/XRN2/XRN1/PIWIL4/CNOT7/RBB…
31	GO_NUCLEOBASE_CONTAINING_COMPOUND_TRANSPORT	GO_NUCLEOBASE_CONTAINING_COMPOUND_TRANSPORT	GO_NUCLEOBASE_CONTAINING_COMPOUND_TRANSPORT	237	0.505494	1.55893	9.999e-05	0.00272298	0.00229252	10746	tags=60%, list=31%, signal=42%	TSC1/NUP205/THOC2/IGF2BP2/XPO1/NUP54/SLC25A36/CHTOP/NUP62/SRRM1/SRSF2/NUP35/ATXN2/SLC25A24/NXT2/GLE1/RNPS1/SFPQ/ENY2/NCBP1/NUP107/SRSF11/SRSF6/UPF3B/ZC3H3/U2AF2/HNRNPA2B1/NUP160/SRSF9/SLBP/HNRNPU/TPR/NCBP3/NUP153/FMR1/SRSF1/NUP188/NUP155/UPF2/ZC3H11A/TNKS/NUP58/XPO7/NUP50/QKI/SLC25A32/NUP43/DHX9/SRSF3/RANBP17/YTHDC1/RANBP2/SRSF7/NDC1/HNRNPA1/BCCIP/SMG5/DDX39B/IGF2BP1/CKAP5/RBM27/CPSF6/AGFG1/SMG1/…
32	GO_ORGANELLE_FISSION	GO_ORGANELLE_FISSION	GO_ORGANELLE_FISSION	460	0.533613	1.67501	9.999e-05	0.00272298	0.00229252	7621	tags=51%, list=22%, signal=40%	TTK/CCSAP/TEX15/MTBP/RAD54B/KIF18A/TRIP13/KIF18B/CCNE2/EME1/FBXO5/CHMP4C/SMC4/RPA4/KIF4A/NUF2/ESPL1/KIF11/FIGNL1/SEC16B/NUP62/KIF20B/CENPF/BUB1B/AURKB/MTFR2/BRIP1/RAD21/NUSAP1/CDCA5/TOP2A/KIF14/SPDL1/AGO4/KNTC1/GDAP1/MSH4/HASPIN/MAPK15/POGZ/TPX2/KIF2C/MAD2L1/L3MBTL1/STAG2/BUB1/BIRC5/RCC1/CCNA2/ASPM/UBXN2B/SMC2/SPAG5/NEK2/SGO1/PLK1/ATM/ARHGEF10/TACC3/NCAPG/CCNF/TERF1/CDT1/CENPE/KIF22/GEN1/MYO19/NC…
33	GO_PEPTIDYL_LYSINE_MODIFICATION	GO_PEPTIDYL_LYSINE_MODIFICATION	GO_PEPTIDYL_LYSINE_MODIFICATION	386	0.531344	1.66226	9.999e-05	0.00272298	0.00229252	8664	tags=54%, list=25%, signal=41%	DNMT3B/BAZ1A/KMT5B/ING3/ATAT1/WDR5/NUP205/SETDB1/EZH2/OGT/JADE2/MBIP/SOX4/PAXIP1/KAT2A/NUP54/NSD2/SENP6/NUP62/NSD3/USPL1/SUMO2/SENP7/JADE3/BEND3/NUP35/TADA1/EED/BCL11A/KDM6A/MAGEA2/GATA2/BRD8/SETDB2/BCOR/POLE3/TET3/KMT5C/NUP107/EHMT1/YEATS4/ZNF274/GTF3C4/TAF7/EEF1AKMT2/NUP160/MAGEA2B/NAA40/EP400/TAF5/HCFC1/SIRT4/TPR/ZNF451/CHEK1/KANSL2/SET/NUP153/KANSL1/ZNF335/NUP188/NUP155/SUPT7L/ARNT/NUP58/KANS…
34	GO_POSITIVE_REGULATION_OF_CELL_CYCLE	GO_POSITIVE_REGULATION_OF_CELL_CYCLE	GO_POSITIVE_REGULATION_OF_CELL_CYCLE	387	0.49053	1.53464	9.999e-05	0.00272298	0.00229252	7572	tags=44%, list=22%, signal=35%	SRC/CITED2/ATAD5/MTBP/CSPP1/GATA6/CENPV/MDM4/EZH2/PLK4/CCNE2/FBXO5/SOX4/CDK2/CEP295/CUL4B/ESPL1/TRIM32/NUP62/CENPJ/KIF20B/AURKB/DBF4B/RAD21/NUSAP1/RCC2/CDCA5/KIF14/CIT/MAPK15/WIZ/GTSE1/MAD2L1/DYNLT3/YTHDC2/SFPQ/CCNA2/UBXN2B/SPAG5/CDK1/CNOT6/ATM/CCNF/ARID3A/CDT1/HMGA2/GEN1/HCFC1/HNRNPU/RACGAP1/CDC25C/TPR/CHEK1/TBX3/DLGAP5/CNOT8/CNOT9/AC027237.1/CDC6/UBE2C/ZNF16/RAB11FIP4/INO80/AURKA/SMC5/NSMCE2/AN…
35	GO_POSITIVE_REGULATION_OF_CELL_CYCLE_PROCESS	GO_POSITIVE_REGULATION_OF_CELL_CYCLE_PROCESS	GO_POSITIVE_REGULATION_OF_CELL_CYCLE_PROCESS	281	0.502324	1.55737	9.999e-05	0.00272298	0.00229252	7572	tags=44%, list=22%, signal=35%	ATAD5/MTBP/CSPP1/GATA6/CENPV/MDM4/EZH2/PLK4/FBXO5/SOX4/CDK2/CEP295/CUL4B/ESPL1/NUP62/CENPJ/KIF20B/AURKB/DBF4B/RAD21/NUSAP1/RCC2/CDCA5/KIF14/CIT/MAPK15/WIZ/GTSE1/MAD2L1/SFPQ/UBXN2B/SPAG5/CDK1/CNOT6/ATM/ARID3A/CDT1/HMGA2/GEN1/HNRNPU/RACGAP1/CDC25C/TPR/DLGAP5/CNOT8/CNOT9/AC027237.1/CDC6/UBE2C/ZNF16/RAB11FIP4/INO80/AURKA/SMC5/NSMCE2/ANAPC5/ECT2/UHRF2/DDX11/DTL/BRCA1/CDK5R1/UBE2B/CRLF3/EP300/CARM1/FGF…
36	GO_PROTEIN_ACYLATION	GO_PROTEIN_ACYLATION	GO_PROTEIN_ACYLATION	240	0.514575	1.58799	9.999e-05	0.00272298	0.00229252	8532	tags=51%, list=25%, signal=39%	BAZ1A/ZDHHC11B/ING3/ATAT1/WDR5/OGT/JADE2/MBIP/SOX4/PAXIP1/CEP295/KAT2A/JADE3/BEND3/TADA1/MAGEA2/GATA2/BRD8/ZDHHC17/POLE3/ESCO2/YEATS4/GTF3C4/TAF7/MAGEA2B/NAA40/EP400/TAF5/HCFC1/ZNF451/CHEK1/KANSL2/SET/KANSL1/SUPT7L/DSCC1/NAA25/KANSL1L/YEATS2/GOLGA7/NAA15/MBOAT4/TRRAP/CREBBP/FAM161A/TAF1/KAT6A/TADA2A/KMT2A/TAF5L/ACTL6A/SETD5/BRCA1/MSL2/MSL1/CTCF/EPC1/EP300/TAF9B/ZDHHC9/RSF1/SIN3A/CDY2A/USP22/KAT7/…
37	GO_PROTEIN_CONTAINING_COMPLEX_LOCALIZATION	GO_PROTEIN_CONTAINING_COMPLEX_LOCALIZATION	GO_PROTEIN_CONTAINING_COMPLEX_LOCALIZATION	280	0.482598	1.49616	9.999e-05	0.00272298	0.00229252	10746	tags=55%, list=31%, signal=38%	TTC21B/TSC1/WASL/NUP205/THOC2/EFNB2/XPO1/DLG3/NUP54/CHTOP/NUP62/SRRM1/SNAP47/SRSF2/RELN/RCC2/NUP35/CEP72/HASPIN/IFT80/GLE1/RNPS1/SFPQ/BIRC5/ENY2/NCBP1/NUP107/SRSF11/SRSF6/UPF3B/ATM/ANKS1B/NUMB/ZC3H3/U2AF2/TERF1/HNRNPA2B1/KIFAP3/NUP160/SRSF9/SLBP/AP2B1/HNRNPU/TPR/NUP153/SRSF1/NUP188/NUP155/UPF2/ZC3H11A/CNIH2/NUP58/TTC26/NUP50/LGI1/NUP43/SRSF3/YTHDC1/RANBP2/SRSF7/CACNG3/NDC1/KIF3A/BCCIP/SMG5/DDX39B…
38	GO_PROTEIN_DNA_COMPLEX_SUBUNIT_ORGANIZATION	GO_PROTEIN_DNA_COMPLEX_SUBUNIT_ORGANIZATION	GO_PROTEIN_DNA_COMPLEX_SUBUNIT_ORGANIZATION	276	0.497362	1.54104	9.999e-05	0.00272298	0.00229252	8520	tags=47%, list=25%, signal=36%	CENPV/HELLS/HEY2/CUL4B/CENPI/SENP6/MIS18A/CENPF/POGZ/HIST1H4D/HMGB2/KNL1/POLE3/GTF2H4/SHPRH/HIST1H2BF/HMGA1/TERF1/CDT1/TAF7/CENPE/RAD52/CHD1L/SET/CENPQ/HIST3H3/MCM2/ATF7IP/HJURP/CENPL/NAP1L4/VPS72/ASF1B/MIS18BP1/INO80/MYC/RAD23B/CENPK/UBTF/GMNN/RRN3/TAF1/KAT6A/CENPA/CAND1/OIP5/GTF2H3/BRD2/HIST1H3D/BAZ2A/ANP32E/H1F0/MCMDC2/SMARCA5/CTCF/GTF2H1/GTF3C3/ARID1A/RSF1/HMGB1/SMARCC2/HIST1H2BN/HP1BP3/CENPU…
39	GO_PROTEIN_POLYUBIQUITINATION	GO_PROTEIN_POLYUBIQUITINATION	GO_PROTEIN_POLYUBIQUITINATION	303	0.456702	1.41921	9.999e-05	0.00272298	0.00229252	10677	tags=53%, list=31%, signal=37%	MAGEL2/RNF34/UBR5/TRIM32/FBXO41/SKP2/CBFB/HECTD2/FBXL19/DZIP3/TPP2/RNF41/NEDD4/SHPRH/RBBP6/UNKL/RC3H2/WSB1/CCNF/MARCH6/ANAPC1/UBE2T/CDC23/HUWE1/BIRC2/ZNF738/TNKS/TRIM27/UBE2O/UBE2C/RNF146/FBXW8/FBXL16/RNF20/RNF19A/ANAPC5/TAF1/UBE2V2/UBE2W/SASH1/RUSC1/NPEPPS/UBE2R2/FBXL12/FBXO11/DTL/BRCA1/UBE2E1/UBE2D1/UBE2B/ARIH2/CBL/UBE3D/CUL1/HACE1/UBE2G2/TRAF2/MARCH1/PRKN/SMURF2/BFAR/FBXW2/SMURF1/FBXW11/SKP1/S…
40	GO_PROTEIN_SERINE_THREONINE_KINASE_ACTIVITY	GO_PROTEIN_SERINE_THREONINE_KINASE_ACTIVITY	GO_PROTEIN_SERINE_THREONINE_KINASE_ACTIVITY	436	0.47357	1.48542	9.999e-05	0.00272298	0.00229252	8367	tags=45%, list=24%, signal=35%	SGK2/MAP2K6/TTK/DAPK1/SIK2/CAMKV/RSKR/MKNK1/MAP3K21/PLK4/SBK1/PRKX/CDK2/DYRK2/PAK1/SRPK1/NEK1/GRK3/MARK1/TLK2/BUB1B/MAP4K4/MELK/AURKB/CLK2/PBK/TRIO/ACVR2A/BRAF/HASPIN/CIT/MAPK15/MAPK14/PRKAG2/CLK4/BUB1/GTF2H4/SYK/GRK1/MAP3K9/CDK1/NEK2/PDPK1/PLK1/NRBP2/ATM/MAPK9/ADCK5/CDK13/PRKDC/CHEK1/RPS6KA6/CDK18/DCLK3/CDK20/ACVR2B/LATS2/LIMK1/BMPR1B/AURKA/PRKCD/MASTL/CSNK1G3/CAMK2D/ULK2/PAK4/STK36/PRKCI/TAF1/P…
41	GO_REGULATION_OF_CELL_CYCLE_PHASE_TRANSITION	GO_REGULATION_OF_CELL_CYCLE_PHASE_TRANSITION	GO_REGULATION_OF_CELL_CYCLE_PHASE_TRANSITION	436	0.493493	1.54791	9.999e-05	0.00272298	0.00229252	8299	tags=47%, list=24%, signal=36%	TTK/CTDSPL/ATAD5/AKAP9/MTBP/MDM4/TRIP13/CEP57/EZH2/ATF5/PLK4/FBXO5/SOX4/CHMP4C/CDK2/PAXIP1/CUL4B/PKIA/ESPL1/HUS1/TOPBP1/CENPJ/CEP78/CENPF/BUB1B/CLSPN/AURKB/DBF4B/RAD21/RCC2/CDCA5/KIF14/SPDL1/TUBB4A/TICRR/RBL1/KNTC1/CEP72/MAPK15/GTSE1/CNTRL/TPX2/MAD2L1/BUB1/CDK1/NEK2/PLK1/CNOT6/HMMR/ATM/ORC1/HAUS3/ARID3A/CDT1/ODF2/MYO16/HMGA2/CENPE/CEP164/RINT1/GEN1/CEP135/CEP152/HAUS6/ANAPC1/CDC25C/TPR/CDC23/PRKD…
42	GO_REGULATION_OF_CHROMOSOME_ORGANIZATION	GO_REGULATION_OF_CHROMOSOME_ORGANIZATION	GO_REGULATION_OF_CHROMOSOME_ORGANIZATION	332	0.5596	1.7436	9.999e-05	0.00272298	0.00229252	8933	tags=59%, list=26%, signal=44%	SRC/TTK/DNMT3B/CENPV/SETDB1/TRIP13/TET1/OGT/FBXO5/UBR5/PAXIP1/PHF8/DKC1/ESPL1/HMBOX1/KAT2A/SENP6/CHTOP/NSD3/TLK2/CENPF/BUB1B/AURKB/RAD21/PAXBP1/CDCA5/TOP2A/SPDL1/EED/MAPK15/GATA2/MAD2L1/SFPQ/BCOR/BUB1/ATAD2/POT1/DHX36/PIF1/NEK2/PLK1/ZNF274/ATM/HMGA1/TACC3/TERF1/CDT1/HNRNPA2B1/TAF7/CENPE/NAA40/ATAD2B/GEN1/HNRNPU/ANAPC1/TPR/CDC23/ZNF451/CHEK1/SET/FMR1/EXOSC10/DLGAP5/MRE11/MKI67/TASOR/MCM2/ATF7IP/NB…
43	GO_REGULATION_OF_DNA_METABOLIC_PROCESS	GO_REGULATION_OF_DNA_METABOLIC_PROCESS	GO_REGULATION_OF_DNA_METABOLIC_PROCESS	281	0.547184	1.69645	9.999e-05	0.00272298	0.00229252	9082	tags=55%, list=26%, signal=41%	SRC/USP51/ZNF91/TEX15/ATAD5/RADX/ZNF93/SPIDR/CDK2/UBR5/PAXIP1/DKC1/HMBOX1/FIGNL1/NSD2/AUNIP/RAD51AP1/MIS18A/AURKB/PARPBP/EYA3/SMCHD1/POLQ/TICRR/MAPK15/POT1/DHX36/PIF1/NEK2/FOXM1/ATM/TERF1/CDT1/HNRNPA2B1/FANCB/HMGA2/PARG/RAD52/SMARCAD1/HNRNPU/KDM1B/CHEK1/EXOSC10/MRE11/NUCKS1/FUS/NBN/UNG/RNF169/TNKS/PRKCD/MYC/SHLD2/CBX8/DHX9/MSH2/CCT2/TENT4B/MSH6/RMI2/UBE2V2/BLM/DDX11/KMT2A/DCP2/HNRNPC/WRN/GRHL2/RI…
44	GO_REGULATION_OF_GENE_EXPRESSION_EPIGENETIC	GO_REGULATION_OF_GENE_EXPRESSION_EPIGENETIC	GO_REGULATION_OF_GENE_EXPRESSION_EPIGENETIC	345	0.562748	1.75534	9.999e-05	0.00272298	0.00229252	8343	tags=53%, list=24%, signal=41%	DNMT3B/POU5F1/NCOR1/MIR676/TAF1D/NUP205/SETDB1/TET1/EZH2/HELLS/DNMT3A/TUT4/PHF8/LIMD1/KAT2A/NUP54/CREBZF/NUP62/BEND3/SMCHD1/AGO4/NUP35/EED/TNRC6A/HIST1H4D/DND1/ATAD2/POLE3/METTL3/NCBP1/NUP107/SF3B1/CNOT6/HMGA1/HNRNPA2B1/NUP160/NAA40/ATAD2B/HNRNPU/SIRT4/KDM1B/TPR/CD3EAP/CHEK1/NUP153/TAF1A/FMR1/EXOSC10/CNOT8/TASOR/ATF7IP/ZNF335/NUP188/NUP155/NUP58/TRIM27/CELF1/NUP50/NUP43/DHX9/JARID2/TDG/YTHDC1/RAN…
45	GO_REGULATION_OF_RNA_METABOLIC_PROCESS	GO_REGULATION_OF_RNA_METABOLIC_PROCESS	GO_REGULATION_OF_RNA_METABOLIC_PROCESS	218	0.557246	1.71472	9.999e-05	0.00272298	0.00229252	8287	tags=56%, list=24%, signal=42%	C9orf78/NCOR1/SRSF12/RBM11/TCEA1/RBM10/RBMX/SRPK1/CELF5/HNRNPH1/TIA1/PTBP2/SRSF2/RBM4B/CLK2/ESRP1/RBMY1J/CLK4/RNPS1/NCBP1/SRSF6/DHX36/SLC39A5/RC3H2/U2AF2/HNRNPA2B1/RBM25/SRSF9/SFSWAP/HNRNPU/FMR1/FUS/SRSF1/PTBP1/AKAP17A/CELF1/HEATR1/SRSF10/CWC22/SON/DHX9/RNF20/HNRNPK/RBM5/DDX17/SRSF3/YTHDC1/CPSF7/RBM22/SRSF7/DAZAP1/PTBP3/WDR75/WDR43/HNRNPA1/ZPR1/RIOK1/SRPK2/CCNT1/RRP1B/CPSF6/TRA2B/ZNF326/SAFB/RBM1…
46	GO_REGULATION_OF_SMALL_GTPASE_MEDIATED_SIGNAL_TRANSDUCTION	GO_REGULATION_OF_SMALL_GTPASE_MEDIATED_SIGNAL_TRANSDUCTION	GO_REGULATION_OF_SMALL_GTPASE_MEDIATED_SIGNAL_TRANSDUCTION	331	0.449266	1.39982	9.999e-05	0.00272298	0.00229252	10715	tags=50%, list=31%, signal=34%	F2RL1/SRC/GPR35/DNMBP/RALGPS2/EPOR/VAV2/STMN1/DENND1A/PRAG1/OGT/CDC42SE2/ARHGEF26/ARHGAP33/SCAI/ARHGAP19/NUP62/ARHGEF39/MAP4K4/RELN/KIF14/TRIO/CD2AP/SPRY4/SPATA13/RALGAPA1/SIPA1L3/PSD3/FOXM1/ARHGEF10/TIAM2/RACGAP1/ARFGEF1/ARHGEF10L/CYTH3/RASA4/GARNL3/ARHGAP11A/ALS2/NF1/OCRL/DEPDC1B/ECT2/KCTD13/ABL1/FGD1/ARHGDIG/RAP1GAP/LYN/CBL/SIPA1L2/PIK3R2/SRGAP2/CRKL/ARHGAP39/KALRN/RASA2/ARHGEF3/ITSN1/ARHGEF12…
47	GO_RHYTHMIC_PROCESS	GO_RHYTHMIC_PROCESS	GO_RHYTHMIC_PROCESS	277	0.45001	1.39441	9.999e-05	0.00272298	0.00229252	9614	tags=44%, list=28%, signal=32%	GAS2/SRC/MAP2K6/AMH/LGR4/MAGEL2/NCOR1/PAX4/KISS1/EZH2/ATF5/NFYA/OGT/NCOA2/ADNP/CBX3/RBM4B/ATOH7/TOP2A/SFPQ/METTL3/MAPK9/HNRNPU/KDM5B/PRKDC/AFP/BMPR1B/GDF9/KDM5C/HNRNPR/ENOX2/DHX9/CREBBP/CRH/PPP1CC/KMT2A/TOP1/NRIP1/TYMS/NR5A1/GPR149/CDK5R1/SUV39H2/EP300/PHLPP1/GFPT1/KDM5A/GNAQ/SIN3A/CSNK1D/FBXW11/DYRK1A/SIRT1/MTA1/SP1/CRTC1/SETX/CDK4/MTNR1B/TIMELESS/CRY2/OPN3/PRKAA1/HNRNPD/NONO/CSNK2A1/NPY5R/UBE3A…
48	GO_RIBONUCLEOPROTEIN_COMPLEX_BIOGENESIS	GO_RIBONUCLEOPROTEIN_COMPLEX_BIOGENESIS	GO_RIBONUCLEOPROTEIN_COMPLEX_BIOGENESIS	476	0.456397	1.43308	9.999e-05	0.00272298	0.00229252	11059	tags=53%, list=32%, signal=37%	TSC1/BICD1/SRSF12/TEX10/KHDC4/PRPF3/LUC7L2/PRPF39/REXO4/GEMIN5/SRPK1/CELF5/DKC1/HEATR3/LIMD1/XPO1/EXOSC2/UTP23/PTBP2/FASTKD2/LUC7L3/MTERF3/PTGES3/AGO4/NOL8/PAN3/TICRR/ATXN2/SURF6/CLNS1A/ERI1/NCBP1/EIF3H/SF3B1/SRSF6/CNOT6/RCL1/ATM/NOL9/TGS1/GEMIN2/SRSF9/RPL7/NOP58/SFSWAP/EXOSC10/DCAF13/SRSF1/RSL1D1/SNRNP200/CELF1/EIF2S3/HEATR1/SRSF10/WDR12/DHX9/RBM5/DDX17/TENT4B/RRN3/YTHDC1/METTL15/KRR1/CPSF7/G3BP…
49	GO_RNA_LOCALIZATION	GO_RNA_LOCALIZATION	GO_RNA_LOCALIZATION	227	0.546153	1.68261	9.999e-05	0.00272298	0.00229252	6817	tags=50%, list=20%, signal=41%	A1CF/TSC1/BICD1/NUP205/THOC2/IGF2BP2/DKC1/XPO1/EXOSC2/NUP54/CHTOP/NUP62/SRRM1/SRSF2/NUP35/ATXN2/NXT2/GLE1/RNPS1/SFPQ/ENY2/NCBP1/NUP107/SRSF11/SRSF6/DHX36/UPF3B/ATM/ZC3H3/U2AF2/TERF1/HNRNPA2B1/NUP160/SRSF9/SLBP/NOP58/HNRNPU/TPR/NCBP3/NUP153/FMR1/EXOSC10/SRSF1/NUP188/NUP155/UPF2/ZC3H11A/TNKS/NUP58/XPO7/NUP50/QKI/NUP43/DHX9/CCT2/SRSF3/RANBP17/YTHDC1/RANBP2/SRSF7/DCP2/NDC1/HNRNPA1/BCCIP/SMG5/DDX39B/I…
50	GO_RNA_SPLICING	GO_RNA_SPLICING	GO_RNA_SPLICING	455	0.498089	1.56332	9.999e-05	0.00272298	0.00229252	9659	tags=52%, list=28%, signal=38%	C9orf78/USP49/SRSF12/RBM11/KHDC4/PRPF3/LUC7L2/THOC2/PRPF4/PRPF39/HNRNPH3/RBM10/RBMX/GEMIN5/SRPK1/CELF5/ZRANB2/ZCCHC8/HNRNPH1/TIA1/PNN/SRRM1/PTBP2/RBM28/DHX40/ACIN1/SRSF2/RBM4B/LUC7L3/CLK2/RNPC3/ESRP1/RBMY1J/CLK4/RNPS1/SFPQ/CLNS1A/METTL3/RBM39/NCBP1/SRSF11/SF3B1/SRSF6/UPF3B/SLC39A5/CHERP/TGS1/U2AF2/GEMIN2/HNRNPA2B1/RBM25/SRSF9/SNRNP48/SFSWAP/CDK13/PCBP2/PRPF38B/HNRNPU/FMR1/FUS/HNRNPA0/SRSF1/PTBP1/…
51	GO_RNA_SPLICING_VIA_TRANSESTERIFICATION_REACTIONS	GO_RNA_SPLICING_VIA_TRANSESTERIFICATION_REACTIONS	GO_RNA_SPLICING_VIA_TRANSESTERIFICATION_REACTIONS	368	0.508169	1.58814	9.999e-05	0.00272298	0.00229252	7329	tags=44%, list=21%, signal=35%	C9orf78/USP49/SRSF12/RBM11/KHDC4/PRPF3/LUC7L2/PRPF4/PRPF39/HNRNPH3/RBM10/RBMX/GEMIN5/SRPK1/CELF5/ZCCHC8/HNRNPH1/TIA1/PNN/SRRM1/PTBP2/DHX40/SRSF2/RBM4B/LUC7L3/RNPC3/RBMY1J/RNPS1/SFPQ/CLNS1A/METTL3/NCBP1/SRSF11/SF3B1/SRSF6/UPF3B/SLC39A5/CHERP/TGS1/U2AF2/GEMIN2/HNRNPA2B1/RBM25/SRSF9/SNRNP48/SFSWAP/CDK13/PCBP2/HNRNPU/FMR1/FUS/HNRNPA0/SRSF1/PTBP1/SNRNP200/CELF1/RBM41/CWC25/SRSF10/CWC22/SON/HNRNPR/DHX9…
52	GO_SPINDLE	GO_SPINDLE	GO_SPINDLE	332	0.556228	1.73309	9.999e-05	0.00272298	0.00229252	9128	tags=58%, list=26%, signal=43%	PKHD1/TTK/CCSAP/NCOR1/CSPP1/ATAT1/CENPV/KIF18A/DCDC1/SKA1/MAP4/KIF18B/FBXO5/CEP44/CEP295/KIF4A/ESPL1/KIF11/KAT2A/AUNIP/NUP62/TOPBP1/KIF20B/CBX3/CENPF/BUB1B/AURKB/KIF20A/NUSAP1/RCC2/KIF14/SPDL1/KNTC1/SKA2/HASPIN/MAPK15/MAPK14/IQCB1/DIAPH1/TPX2/MAD2L1/DYNLT3/STAG2/KIF15/BIRC5/ASPM/UBXN2B/CKAP2L/SPAG5/CDK1/PTP4A1/MYH10/NEK2/SKA3/SGO1/PLK1/INVS/CEP95/HAUS3/TACC3/TERF1/RASSF10/ODF2/KIFAP3/CENPE/KIF22/…
53	GO_TRANSCRIPTION_COACTIVATOR_ACTIVITY	GO_TRANSCRIPTION_COACTIVATOR_ACTIVITY	GO_TRANSCRIPTION_COACTIVATOR_ACTIVITY	314	0.477075	1.48443	9.999e-05	0.00272298	0.00229252	7819	tags=43%, list=23%, signal=34%	NR1H4/CITED2/ASXL1/SOX4/MED17/REXO4/NCOA2/MED14/LPIN3/TCERG1/TRIM32/KAT2A/GATA4/NSD3/TADA1/CBFB/HMGB2/ENY2/COPS5/MED30/PCBD1/HMGA1/MAML3/HINFP/TAF7/MAML1/HCFC1/CTBP2/TAF4/FUS/BIRC2/SUPT7L/ARNT/MYSM1/MED12/MTDH/NFE2L3/RXRA/GABPA/DHX9/NR2C2/RNF20/CREBBP/DDX17/MED13/CCAR1/TAF1/KAT6A/NEUROD1/ABL1/SP4/TADA2A/NRIP1/MED20/TAF5L/KMT2C/ACTL6A/BRCA1/NR5A1/KDM1A/KMT2D/GRIP1/TRIM24/NEUROG3/WBP2NL/RRP1B/EP300…
54	GO_TRANSCRIPTION_COREPRESSOR_ACTIVITY	GO_TRANSCRIPTION_COREPRESSOR_ACTIVITY	GO_TRANSCRIPTION_COREPRESSOR_ACTIVITY	244	0.454745	1.40407	9.999e-05	0.00272298	0.00229252	10221	tags=48%, list=30%, signal=34%	NR1H4/DNMT3B/CITED2/HES6/NCOR1/EZH2/ATF5/ZHX1/DNMT3A/HEY2/TONSL/LIMD1/TLE4/SCAI/TCERG1/CENPJ/SRSF2/SIN3B/BCOR/ZNF274/HES5/HELT/HNRNPU/CTBP2/KDM5B/ZNF451/ATF7IP/LHX1/CREBBP/CCAR1/SFMBT1/GMNN/SF1/NRIP1/NSD1/ZNF136/CTCF/PHF12/MNT/TAF9B/URI1/CBX4/TFAP2B/HOXC6/SIN3A/E2F8/ZHX2/YY1/CDY2A/SIRT1/MTA1/SPEN/HDGF/PAWR/GON4L/ZNF85/CNOT7/RBBP8/DPF2/E2F7/SMARCA4/SUFU/MED1/CDYL/RCOR3/NPAT/TOB1/TOB2/THRB/TBL1Y/HD…
55	GO_TRANSCRIPTION_FACTOR_COMPLEX	GO_TRANSCRIPTION_FACTOR_COMPLEX	GO_TRANSCRIPTION_FACTOR_COMPLEX	356	0.44806	1.3992	9.999e-05	0.00272298	0.00229252	9940	tags=44%, list=29%, signal=32%	NR1H4/E2F5/HES6/YY2/GATA6/TAF1D/TCEA1/ATF5/NFYA/NKX2-5/SOX4/CDK2/MED17/SMAD6/GEMIN5/MED14/LIMD1/TLE4/TAF2/KAT2A/GATA4/LHX3/DMBX1/E2F2/TAF4B/EYA3/ZNF541/RBL1/CBFB/SFPQ/GTF2H4/SNAPC4/BSX/PKNOX1/HMGA1/HELT/RCOR1/GTF3C4/TAF7/TAF5/NR6A1/HNRNPU/E2F3/CD3EAP/PRKDC/TAF1A/TAF4/ATF7IP/ARNT/RXRA/ALX4/NAA15/TRRAP/TAF1/POU2F1/NEUROD1/GTF2H3/TAF5L/NR5A1/KDM1A/SMAD5/GTF2H1/MXD3/EP300/TAF9B/IVNS1ABP/GTF3C3/CARM1/…
56	GO_TUBULIN_BINDING	GO_TUBULIN_BINDING	GO_TUBULIN_BINDING	321	0.468247	1.45762	9.999e-05	0.00272298	0.00229252	7859	tags=40%, list=23%, signal=32%	GAS2/KIF12/CCSAP/PACRG/MAP2/DCX/KIF18A/PHF6/CEP57/STMN1/DCDC1/SKA1/ATF5/MAP4/KIF18B/CEP295/KIF4A/GAS2L3/KIF11/ADNP/CENPJ/KIF20B/MAP4K4/AGTPBP1/KIF20A/NUSAP1/RCC2/KIF14/SKA2/KIF2C/CAMSAP1/KIF15/BIRC5/SPAG5/PLK1/AGBL4/KIF27/FHDC1/CENPE/KIF22/KIF28P/RACGAP1/TPR/FMR1/KIF4B/KIF16B/FGF13/HOOK3/AC027237.1/FNTA/CLASP2/INO80/KIFC1/PRUNE1/FAM161A/CFAP157/KIFC2/TTLL6/KIF3A/PRC1/SMC3/CACYBP/BRCA1/GOLGA2/BCCI…
57	GO_UBIQUITIN_LIGASE_COMPLEX	GO_UBIQUITIN_LIGASE_COMPLEX	GO_UBIQUITIN_LIGASE_COMPLEX	280	0.452386	1.4025	9.999e-05	0.00272298	0.00229252	10757	tags=56%, list=31%, signal=39%	ASB4/DYRK2/CUL4B/BUB1B/SKP2/CBX2/FBXL19/BCOR/MED30/NEDD4/CCNF/ZSWIM4/ZSWIM5/MARCH6/ANAPC1/VHL/CDC23/DCAF13/MED12/UBE2C/FBXW8/KCTD5/FBXL16/KLHL7/CBX8/RNF20/CUL5/RNF19A/ANAPC5/UBR1/CKS2/KCTD13/CAND1/CDC20/DCAF10/MED20/FBXL12/CACYBP/FBXO11/DTL/BRCA1/UBE2E1/UBE2D1/DCAF7/UBE2B/ARIH2/DCAF8/UBE3D/PCGF1/CUL1/DCAF12/CBX4/KLHL15/TRAF2/PRKN/SMURF2/FBXL2/PHC1/FBXW11/SKP1/WDR26/DCAF6/ARMC8/FBXO21/WWP1/RAD18/M…
58	GO_UBIQUITIN_LIKE_PROTEIN_TRANSFERASE_ACTIVITY	GO_UBIQUITIN_LIKE_PROTEIN_TRANSFERASE_ACTIVITY	GO_UBIQUITIN_LIKE_PROTEIN_TRANSFERASE_ACTIVITY	405	0.472483	1.47924	9.999e-05	0.00272298	0.00229252	9507	tags=52%, list=28%, signal=38%	RNF128/ASB4/NEURL3/MAGEL2/RNF34/FANCF/LNX1/UBR5/CUL4B/SH3RF1/TRIM59/TRIM32/SUMO2/SKP2/HECTD2/DZIP3/BCOR/MED30/RNF41/NEDD4/ELOC/SHPRH/RNFT1/RBBP6/UNKL/RC3H2/UHRF1/MARCH6/ANAPC1/VHL/UBE2T/CDC23/ZNF451/HUWE1/BIRC2/HLTF/TRAIP/FANCL/NEURL1/MED12/ZNF738/TRIM27/UBE2O/UBE2C/RNF146/FBXW8/FBXL16/NSMCE2/G2E3/RNF20/CUL5/RNF19A/ANAPC5/UBR1/TAF1/UBE2V2/KCTD13/UBE2W/RANBP2/UHRF2/RNF133/MED20/UBE2R2/HERC4/FBXL12…
59	GO_CELL_CYCLE_CHECKPOINT	GO_CELL_CYCLE_CHECKPOINT	GO_CELL_CYCLE_CHECKPOINT	214	0.538565	1.65621	0.0001	0.00272298	0.00229252	8134	tags=58%, list=24%, signal=45%	TTK/MDM4/TRIP13/EME1/SOX4/CHMP4C/CDK2/RPA4/HUS1/INTS3/TOPBP1/CENPF/BUB1B/CLSPN/AURKB/BRIP1/DNA2/TOP2A/SPDL1/TICRR/KNTC1/MAPK14/GTSE1/MAD2L1/BUB1/CDK1/PLK1/CNOT6/ATM/ORC1/ARID3A/HINFP/CDT1/HMGA2/RINT1/GEN1/EME2/CDC25C/TPR/PRKDC/CHEK1/MRE11/CNOT8/NBN/CNOT9/DONSON/CDC6/DCLRE1B/ZWILCH/AURKA/MSH2/MSH6/BLM/CDC20/DOT1L/DTL/BRCA1/USP28/DDX39B/BUB3/EP300/CARM1/UIMC1/CDC14B/E2F8/ZNF207/ETAA1/TAOK1/TIPRL/TO…
60	GO_CELL_CYCLE_G1_S_PHASE_TRANSITION	GO_CELL_CYCLE_G1_S_PHASE_TRANSITION	GO_CELL_CYCLE_G1_S_PHASE_TRANSITION	254	0.510743	1.57895	0.0001	0.00272298	0.00229252	7374	tags=50%, list=21%, signal=39%	CTDSPL/MTBP/MDM4/EZH2/CCNE2/FBXO5/SOX4/IQGAP3/CDK2/PHF8/CUL4B/RPA4/MCM4/SKP2/KIF14/RBL1/GTSE1/ORC6/POLE3/RCC1/CCNA2/CDK1/CNOT6/PRIM1/ATM/ORC1/POLA1/PRIM2/ARID3A/HINFP/MCM10/PPAT/CDT1/MYO16/ORC2/CDC25C/MCM8/PRKDC/ORC5/CNOT8/MCM2/LATS2/CNOT9/CDC6/CDKN3/INO80/AURKA/MCM6/MYC/CUL5/GMNN/TAF1/SPDYA/TYMS/ZPR1/MCM7/CRLF3/EP300/MEN1/CUL1/CARM1/E2F8/POLE2/MCM3/CDC7/PLK5/LATS1/ORC4/PPP6C/USP37/CDK4/CNOT7/CNO…
61	GO_CELL_CYCLE_G2_M_PHASE_TRANSITION	GO_CELL_CYCLE_G2_M_PHASE_TRANSITION	GO_CELL_CYCLE_G2_M_PHASE_TRANSITION	265	0.527386	1.63239	0.0001	0.00272298	0.00229252	8299	tags=50%, list=24%, signal=38%	ATAD5/AKAP9/PPP2R2A/CEP57/ATF5/PLK4/FBXO5/CHMP4C/CDK2/PAXIP1/PKIA/TAF2/HUS1/TOPBP1/CENPJ/CEP78/CENPF/SKP2/CLSPN/MELK/AURKB/DBF4B/RAD21/RCC2/KIF14/USH1C/TUBB4A/TICRR/CEP72/CIT/GTSE1/CNTRL/TPX2/CCNA2/CDK1/NEK2/PLK1/FOXM1/HMMR/ATM/ORC1/HAUS3/ODF2/HMGA2/CEP164/RINT1/CEP135/CEP152/HAUS6/CDC25C/CHEK1/MRE11/CEP290/NBN/YWHAG/DONSON/FGFR1OP/CDC6/AURKA/MASTL/MSH6/CCP110/BLM/TUBB/AKAP8/FBXL12/DTL/BRCA1/CEP7…
62	GO_CONDENSED_CHROMOSOME	GO_CONDENSED_CHROMOSOME	GO_CONDENSED_CHROMOSOME	223	0.620629	1.91088	0.0001	0.00272298	0.00229252	5779	tags=56%, list=17%, signal=47%	KMT5B/CENPV/PHF6/SKA1/SMC4/CDK2/RPA4/STAG3L3/NUF2/HUS1/NCAPG2/TOPBP1/CBX3/CENPF/BUB1B/AURKB/RAD21/CDCA5/TOP2A/SPDL1/KNTC1/MSH4/SKA2/ERCC6L/KIF2C/MAD2L1/L3MBTL1/DYNLT3/STAG2/HMGB2/KNL1/BUB1/BIRC5/RCC1/STAG3L1/STAG3L2/KMT5C/NUP107/SMC2/SPAG5/NEK2/SKA3/SGO1/PLK1/TOP3B/NCAPG/CDT1/KIFAP3/CENPE/ORC2/NCAPD2/HNRNPU/SGO2/STAG3/FBXO28/CHEK1/SPC24/SPC25/KANSL1/MKI67/INCENP/HJURP/BOD1/MIS18BP1/CLASP2/WAPL/ZW…
63	GO_DNA_BINDING_TRANSCRIPTION_REPRESSOR_ACTIVITY_RNA_POLYMERASE_II_SPECIFIC	GO_DNA_BINDING_TRANSCRIPTION_REPRESSOR_ACTIVITY_RNA_POLYMERASE_II_SPECIFIC	GO_DNA_BINDING_TRANSCRIPTION_REPRESSOR_ACTIVITY_RNA_POLYMERASE_II_SPECIFIC	229	0.467759	1.44141	0.0001	0.00272298	0.00229252	8675	tags=41%, list=25%, signal=31%	POU5F1/HES6/PAX4/FEZF1/PHF6/ZBTB5/ZNF202/HEY2/NR2C1/OVOL3/HMBOX1/DMBX1/ZNF140/ZBTB2/BCL11A/ZNF131/HIC2/ZC3H8/ZNF263/FOXM1/HES5/HELT/HINFP/RCOR1/HMGA2/THAP1/TBX3/ZNF217/ZNF224/ZNF239/NFE2L3/TCFL5/DLX4/MYC/JARID2/SP3/HOXA2/ZNF746/PAX6/NFX1/ZKSCAN3/ZNF175/ZNF174/CTCF/NEUROG3/MXD3/ZNF350/MNT/ZNF589/PRKN/E2F8/YY1/CHCHD3/ZFP90/BACH2/SKIL/FOXS1/TCF3/GFI1/ESX1/E2F7/ENO1/NFKB1/EN1/IRF8/ZFPM1/ZBTB14/IKZF5/…
64	GO_GENE_SILENCING_BY_RNA	GO_GENE_SILENCING_BY_RNA	GO_GENE_SILENCING_BY_RNA	197	0.529986	1.62556	0.0001	0.00272298	0.00229252	8265	tags=46%, list=24%, signal=35%	POU5F1/NCOR1/MIR676/NUP205/TUT4/LIMD1/NUP54/NUP62/AGO4/NUP35/TNRC6A/HIST1H4D/DND1/METTL3/ERI1/NCBP1/NUP107/CNOT6/HNRNPA2B1/NUP160/TPR/NUP153/FMR1/CNOT8/NUP188/NUP155/CNOT9/NUP58/CELF1/NUP50/NUP43/DHX9/DDX17/RANBP2/HIST1H3D/AGO2/NDC1/PUM1/HELZ/ZC3H7A/ADAR/PABPC1/POLR2D/AGO3/TUT7/PIWIL4/CNOT7/CNOT11/RAE1/SRRT/POLR2K/MIR26B/TSN/NUP133/H3F3A/CNOT1/POM121/POLR2B/DGCR8/NUP98/CNOT6L/HIST1H4E/ZC3H12A/POM…
65	GO_HISTONE_BINDING	GO_HISTONE_BINDING	GO_HISTONE_BINDING	192	0.626136	1.91833	0.0001	0.00272298	0.00229252	8053	tags=65%, list=23%, signal=50%	USP51/USP49/ING3/WDR5/PHF6/TONSL/PHF8/MBTD1/SPIN3/NCAPG2/BPTF/BRD3/CBX2/PWWP2A/FAM156A/L3MBTL1/ATAD2/RCC1/CHD2/HINFP/TAF7/ATAD2B/UHRF1/NCAPD2/KDM1B/KDM5B/SET/FMR1/MCM2/HJURP/VPS72/MYSM1/ASF1B/TNKS/INO80/YEATS2/CBX8/RNF20/SFMBT1/KDM7A/MSH6/CKS2/TAF1/KAT6A/USP3/CHD1/UHRF2/BRD2/KMT2A/SPIN1/BAZ2A/KMT2C/ANP32E/SPIN4/SMARCA5/DNAJC2/KMT2D/RBBP5/TRIM24/MLLT10/CARM1/USP15/UIMC1/CBX4/MTF2/KDM5A/RSF1/KAT7/S…
66	GO_MEIOTIC_CELL_CYCLE	GO_MEIOTIC_CELL_CYCLE	GO_MEIOTIC_CELL_CYCLE	248	0.539341	1.66606	0.0001	0.00272298	0.00229252	8971	tags=54%, list=26%, signal=40%	TTK/TEX15/XRCC2/RAD54B/KIF18A/TRIP13/CCNE2/EME1/FBXO5/SMC4/CDK2/RPA4/NUF2/ESPL1/FIGNL1/HUS1/BUB1B/BRIP1/RAD21/TOP2A/AGO4/MSH4/MAPK15/YTHDC2/STAG2/BUB1/ASPM/METTL3/SMC2/NEK2/MNS1/SGO1/PLK1/ATM/EXO1/TERF1/NCAPD2/EME2/CDC25C/SGO2/STAG3/NPPC/MRE11/NBN/RAD54L/WAPL/AURKA/FANCD2/MASTL/MSH6/CKS2/BLM/SPIN1/CDC20/FANCA/NCAPH/SPDYA/NDC1/SMC3/MCMDC2/GOLGA2/BUB3/FBXO43/UBE2B/TUBGCP4/WBP2NL/TEX12/FANCM/SLX4/YT…
67	GO_MRNA_BINDING	GO_MRNA_BINDING	GO_MRNA_BINDING	253	0.500529	1.54708	0.0001	0.00272298	0.00229252	9798	tags=53%, list=28%, signal=38%	A1CF/ADARB1/TDRD7/LUC7L2/THOC2/IGF2BP2/RBMX/GEMIN5/CELF5/UTP23/PTBP2/LUC7L3/ESRP1/RBMY1J/RNPS1/DND1/METTL3/SF3B1/DHX36/MYH10/UPF3B/RC3H2/HNRNPA2B1/RBM25/RPL7/SLBP/HNRNPU/TPR/NCBP3/UNK/FMR1/HNRNPA0/SRSF1/ZC3H11A/RSL1D1/SECISBP2/CELF1/LARP1/HNRNPR/DHX9/RNF20/RBM5/SRSF3/MYEF2/G3BP1/HNRNPC/DAZAP1/AGO2/TYMS/MRPL13/HNRNPA1/PUM1/IGF2BP1/SCAF8/TARDBP/PABPC4/EIF4G3/RBM27/CPSF6/TRA2B/DENR/KHSRP/PABPC1/AQR/…
68	GO_NUCLEAR_CHROMOSOME_SEGREGATION	GO_NUCLEAR_CHROMOSOME_SEGREGATION	GO_NUCLEAR_CHROMOSOME_SEGREGATION	261	0.601239	1.86002	0.0001	0.00272298	0.00229252	5739	tags=52%, list=17%, signal=44%	TTK/TEX15/KIF18A/TRIP13/KIF18B/CCNE2/EME1/FBXO5/CHMP4C/SMC4/DDX12P/STAG3L3/KIF4A/NUF2/ESPL1/NUP62/CENPF/BUB1B/AURKB/BRIP1/RAD21/NUSAP1/RCC2/CDCA5/TOP2A/KIF14/SPDL1/AGO4/MSH4/HASPIN/MAPK15/POGZ/KIF2C/MAD2L1/STAG2/SFPQ/KNL1/BUB1/STAG3L1/STAG3L2/ESCO2/SMC2/SPAG5/NEK2/SGO1/PLK1/ATM/TACC3/NCAPG/TERF1/CDT1/CENPE/KIF22/GEN1/NCAPD2/EME2/HNRNPU/ANAPC1/RACGAP1/TPR/CDC23/SGO2/STAG3/CENPQ/KIF4B/DLGAP5/MRE11/…
69	GO_POSITIVE_REGULATION_OF_NUCLEOBASE_CONTAINING_COMPOUND_METABOLIC_PROCESS	GO_POSITIVE_REGULATION_OF_NUCLEOBASE_CONTAINING_COMPOUND_METABOLIC_PROCESS	GO_POSITIVE_REGULATION_OF_NUCLEOBASE_CONTAINING_COMPOUND_METABOLIC_PROCESS	228	0.508504	1.56692	0.0001	0.00272298	0.00229252	10161	tags=60%, list=29%, signal=43%	ATAD5/TCEA1/SPIDR/RBMX/CDK2/PAXIP1/DKC1/HMBOX1/NSD2/AURKB/BEND3/EYA3/SMCHD1/MAPK15/HMGB2/NCBP1/POT1/DHX36/NEK2/FOXM1/ATM/SLC39A5/U2AF2/HNRNPA2B1/FANCB/MRE11/FUS/SRSF1/NBN/UNG/TNKS/HEATR1/PRKCD/MYC/SHLD2/CBX8/DHX9/MSH2/CCT2/MSH6/UBE2V2/BLM/DDX11/RBM22/DAZAP1/WRN/RIF1/WDR75/EYA2/WDR43/HNRNPA1/BRCA1/ZPR1/RIOK1/UBE2B/SLX4/RAD50/UIMC1/TRA2B/HMGB1/DYRK1A/SIRT1/APLF/ATRX/SETX/NAF1/TIMELESS/NEK7/USP7/TNF…
70	GO_PROTEIN_ACETYLATION	GO_PROTEIN_ACETYLATION	GO_PROTEIN_ACETYLATION	196	0.536451	1.6452	0.0001	0.00272298	0.00229252	8532	tags=54%, list=25%, signal=41%	BAZ1A/ING3/ATAT1/WDR5/OGT/JADE2/MBIP/SOX4/PAXIP1/CEP295/KAT2A/JADE3/BEND3/TADA1/MAGEA2/GATA2/BRD8/POLE3/ESCO2/YEATS4/GTF3C4/TAF7/MAGEA2B/NAA40/EP400/TAF5/HCFC1/ZNF451/CHEK1/KANSL2/SET/KANSL1/SUPT7L/DSCC1/NAA25/KANSL1L/YEATS2/NAA15/TRRAP/CREBBP/FAM161A/TAF1/KAT6A/TADA2A/KMT2A/TAF5L/ACTL6A/SETD5/BRCA1/MSL2/MSL1/CTCF/EPC1/EP300/TAF9B/RSF1/SIN3A/CDY2A/USP22/KAT7/SIRT1/BRD1/TAOK1/EPC2/BRPF3/KANSL3/SRC…
71	GO_REGULATION_OF_CELL_CYCLE_G2_M_PHASE_TRANSITION	GO_REGULATION_OF_CELL_CYCLE_G2_M_PHASE_TRANSITION	GO_REGULATION_OF_CELL_CYCLE_G2_M_PHASE_TRANSITION	211	0.532119	1.63573	0.0001	0.00272298	0.00229252	8299	tags=50%, list=24%, signal=38%	ATAD5/AKAP9/CEP57/ATF5/PLK4/FBXO5/CHMP4C/CDK2/PAXIP1/PKIA/HUS1/TOPBP1/CENPJ/CEP78/CENPF/CLSPN/AURKB/DBF4B/RAD21/RCC2/KIF14/TUBB4A/TICRR/CEP72/GTSE1/CNTRL/TPX2/CDK1/NEK2/PLK1/HMMR/ATM/ORC1/HAUS3/ODF2/HMGA2/CEP164/RINT1/CEP135/CEP152/HAUS6/CDC25C/CHEK1/MRE11/CEP290/NBN/YWHAG/DONSON/FGFR1OP/CDC6/AURKA/MSH6/CCP110/BLM/TUBB/DTL/BRCA1/CEP70/PRKAR2B/CKAP5/HAUS5/CUL1/UIMC1/CDC14B/SIN3A/CDC7/CSNK1D/TAOK1/…
72	GO_REGULATION_OF_MICROTUBULE_BASED_PROCESS	GO_REGULATION_OF_MICROTUBULE_BASED_PROCESS	GO_REGULATION_OF_MICROTUBULE_BASED_PROCESS	210	0.520231	1.59857	0.0001	0.00272298	0.00229252	6149	tags=43%, list=18%, signal=36%	PKHD1/CCSAP/MAP2/AKAP9/BICD1/ATAT1/RASSF7/KIF18A/MEMO1/STMN1/SKA1/ATF5/PLK4/CHMP4C/PAK1/CEP295/XPO1/KIF11/KAT2A/SENP6/NUP62/CENPJ/TUBB4A/SKA2/MAPK15/DIAPH1/TPX2/STAG2/CAMSAP1/UBXN2B/SPAG5/NEK2/SKA3/PLK1/TOGARAM1/TACC3/CCNF/GEN1/HNRNPU/TPR/CKAP2/CHEK1/FGF13/CNIH2/TMEM67/CLASP2/STAG1/AURKA/PRUNE1/ABL1/TTLL6/SMC3/BRCA1/CEP70/CCDC40/CDK5R1/CAMSAP2/DYRK1A/RBM14/STIL/TAOK1/MCPH1/CHORDC1/CCDC65/RAE1/RHO…
73	GO_REGULATION_OF_NUCLEAR_DIVISION	GO_REGULATION_OF_NUCLEAR_DIVISION	GO_REGULATION_OF_NUCLEAR_DIVISION	207	0.529737	1.6268	0.0001	0.00272298	0.00229252	7621	tags=49%, list=22%, signal=39%	TTK/CCSAP/MTBP/TRIP13/CCNE2/FBXO5/CHMP4C/ESPL1/KIF11/NUP62/KIF20B/CENPF/BUB1B/AURKB/RAD21/NUSAP1/CDCA5/SPDL1/KNTC1/MAPK15/MAD2L1/L3MBTL1/STAG2/BUB1/RCC1/CCNA2/UBXN2B/NEK2/PLK1/ATM/TACC3/CCNF/CDT1/CENPE/GEN1/CDK13/HNRNPU/ANAPC1/CDC25C/TPR/CDC23/CHEK1/DLGAP5/MKI67/ANLN/TNKS/CDC6/UBE2C/STAG1/AURKA/SMC5/NSMCE2/ANAPC5/CDC20/SMC3/NEK6/BUB3/FBXO43/UBE2B/FGF8/CDC14B/ZNF207/ATRX/CCNJ/CEP97/FZR1/PTTG1/NIPB…
74	GO_REGULATION_OF_RESPONSE_TO_DNA_DAMAGE_STIMULUS	GO_REGULATION_OF_RESPONSE_TO_DNA_DAMAGE_STIMULUS	GO_REGULATION_OF_RESPONSE_TO_DNA_DAMAGE_STIMULUS	208	0.499684	1.53489	0.0001	0.00272298	0.00229252	8748	tags=53%, list=25%, signal=40%	USP51/TEX15/ATAD5/RADX/SPIDR/FBXO5/UBR5/PAXIP1/DDIAS/RPA4/FIGNL1/TRIM32/ANKLE1/NSD2/AUNIP/RAD51AP1/PARPBP/EYA3/SMCHD1/POLQ/FOXM1/ATM/FANCB/HMGA2/PARG/RINT1/RAD52/SPRED1/CHEK1/FMR1/FUS/RNF169/PRKCD/MYC/SHLD2/CBX8/DHX9/HNRNPK/RMI2/UBE2V2/ABL1/BLM/DDX11/RIF1/EYA2/BRCA1/SPRED2/KDM1A/DDX39B/TAF9B/USP1/UIMC1/KLHL15/SMG1/HMGB1/ETAA1/DYRK1A/SIRT1/SKIL/TIMELESS/WDR76/TRIAP1/BCLAF1/H2AFX/RFWD3/CDK9/RAD51/S…
75	GO_RIBONUCLEOPROTEIN_GRANULE	GO_RIBONUCLEOPROTEIN_GRANULE	GO_RIBONUCLEOPROTEIN_GRANULE	217	0.471943	1.45198	0.0001	0.00272298	0.00229252	10922	tags=57%, list=32%, signal=39%	MEX3A/TDRD7/ZFAND1/TUT4/LIMD1/TIA1/CHTOP/FASTKD2/AGO4/PAN3/ATXN2/TNRC6A/YTHDC2/DHX36/RC3H2/DCP1A/POLI/HNRNPU/FMR1/GABPB1/CNOT8/UPF2/CNOT9/LARP1/DHX9/HNRNPK/PMS2/KPNB1/USP3/TUBB/G3BP1/TOP1/DCP2/AGO2/TAF5L/PATL1/PUM1/TIAL1/HELZ/IGF2BP1/UHMK1/PABPC4/DDX6/NUFIP2/DIS3L2/YTHDF2/BTBD2/KHSRP/PABPC1/LSM1/POLR2D/AGO3/XRN1/PIWIL4/CNOT7/LIG4/MEX3B/MAP1LC3C/EIF4E/CAPRIN1/CDK9/PAN2/PNRC2/ROCK1/CNOT1/NSUN2/C9or…
76	GO_SIGNAL_TRANSDUCTION_BY_P53_CLASS_MEDIATOR	GO_SIGNAL_TRANSDUCTION_BY_P53_CLASS_MEDIATOR	GO_SIGNAL_TRANSDUCTION_BY_P53_CLASS_MEDIATOR	264	0.505083	1.56306	0.0001	0.00272298	0.00229252	8627	tags=56%, list=25%, signal=42%	ATAD5/RNF34/TP53INP1/MDM4/ZNF385B/SOX4/CDK2/DYRK2/RFC2/PAXIP1/RFC5/TAF2/HUS1/TOPBP1/AURKB/E2F2/BRIP1/DNA2/TAF4B/MAGEA2/MAPK14/PRKAG2/GTSE1/TPX2/L3MBTL1/CDK1/EHMT1/CNOT6/FOXM1/ATM/EXO1/ARID3A/TAF7/MYO6/MAGEA2B/RFC3/TAF5/CDC25C/SPRED1/CHEK1/RPS6KA6/MRE11/TAF4/CNOT8/NBN/CNOT9/AURKA/MSH2/HNRNPK/RRN3/RMI2/TAF1/KAT6A/BLM/WRN/TFAP4/BRCA1/USP28/SPRED2/KDM1A/CDK5R1/RFC4/TRIM24/SSRP1/EP300/TAF9B/RAD50/CARM…
77	GO_TRANSFERASE_ACTIVITY_TRANSFERRING_ACYL_GROUPS	GO_TRANSFERASE_ACTIVITY_TRANSFERRING_ACYL_GROUPS	GO_TRANSFERASE_ACTIVITY_TRANSFERRING_ACYL_GROUPS	259	0.473262	1.4636	0.0001	0.00272298	0.00229252	8334	tags=44%, list=24%, signal=33%	ELOVL6/DGAT2/ACSM3/GLYATL3/ZDHHC11B/ING3/ATAT1/NAT16/ACAA2/WDR5/CERS6/OGT/ZDHHC13/OSGEPL1/KAT2A/ELOVL4/TADA1/LCLAT1/ZDHHC17/POLE3/CROT/ESCO2/TMEM68/GLYATL2/GTF3C4/NAA40/TAF5/HCFC1/KANSL2/KANSL1/SUPT7L/MBOAT2/GLYATL1/NAA25/GPAM/SOAT1/KANSL1L/AGPAT5/GOLGA7/NAA15/NAGS/MBOAT4/CREBBP/TAF1/KAT6A/TADA2A/HMGCS1/CPT1B/TAF5L/KMT2C/EPC1/EP300/TAF9B/ZDHHC9/RSF1/CDY2A/USP22/KAT7/HGSNAT/ZDHHC21/EPC2/KANSL3/SMA…
78	GO_TRANSFERASE_ACTIVITY_TRANSFERRING_ONE_CARBON_GROUPS	GO_TRANSFERASE_ACTIVITY_TRANSFERRING_ONE_CARBON_GROUPS	GO_TRANSFERASE_ACTIVITY_TRANSFERRING_ONE_CARBON_GROUPS	223	0.506258	1.55874	0.0001	0.00272298	0.00229252	9951	tags=54%, list=29%, signal=39%	DNMT3B/METTL7B/KMT5B/WDR5/SETDB1/PRDM10/EZH2/DNMT3A/TRMT13/NSD2/NSD3/EED/FAM86C2P/SETDB2/TARBP1/HNMT/METTL3/KMT5C/TRMT10B/EHMT1/TRMT11/PRDM15/TGS1/EEF1AKMT2/GART/PRMT3/METTL2A/SMYD5/ASH2L/NDUFAF7/METTL15/DNMT1/PCMTD2/KMT2A/TRDMT1/TYMS/TRMT10A/DOT1L/NSD1/KMT2C/FBXO11/SETD5/KMT2D/RBBP5/SETD1B/TRMT61B/SUV39H2/ASH1L/MEN1/METTL2B/METTL4/CARM1/METTL17/METTL18/TRMT9B/MRM2/FAM98B/TRMO/MTR/TRMT1/TRMT2B/CM…
79	GO_TRANSFERASE_COMPLEX_TRANSFERRING_PHOSPHORUS_CONTAINING_GROUPS	GO_TRANSFERASE_COMPLEX_TRANSFERRING_PHOSPHORUS_CONTAINING_GROUPS	GO_TRANSFERASE_COMPLEX_TRANSFERRING_PHOSPHORUS_CONTAINING_GROUPS	252	0.486622	1.5039	0.0001	0.00272298	0.00229252	8980	tags=51%, list=26%, signal=38%	SIK2/TCEA1/CCNE2/CDK2/POLR3A/TAF2/KAT2A/DNA2/TAF4B/ACVR2A/PRKAG2/POLE3/CCNA2/GTF2H4/CDK1/POLR2J2/PRIM1/POLA1/PRIM2/POLR2J3/CCNF/TAF7/MYO6/TAF5/CDK13/RB1CC1/TAF4/ACVR2B/POLR3C/POLD3/TRRAP/PEX2/CKS2/TAF1/GTF2H3/CCNT2/ZNF768/TAF5L/SETD5/BCCIP/ULK1/CDK5R1/GTF2H1/CCNT1/PIK3R2/IGF1R/TAF9B/POLR1B/RPRD2/PRPS2/POLE2/MCM3/TBC1D5/POLR2D/ATG14/PFKFB1/CDK4/POLR3F/CHRAC1/POLR1A/MAP3K7/ERCC3/PRPSAP2/CCNJ/POLR2K…
80	GO_UBIQUITIN_LIKE_PROTEIN_LIGASE_ACTIVITY	GO_UBIQUITIN_LIKE_PROTEIN_LIGASE_ACTIVITY	GO_UBIQUITIN_LIKE_PROTEIN_LIGASE_ACTIVITY	223	0.486856	1.499	0.0001	0.00272298	0.00229252	8196	tags=48%, list=24%, signal=36%	RNF128/ASB4/NEURL3/RNF34/FANCF/UBR5/CUL4B/SH3RF1/TRIM59/TRIM32/SKP2/DZIP3/MED30/RNF41/NEDD4/SHPRH/RNFT1/RBBP6/UHRF1/MARCH6/ANAPC1/VHL/ZNF451/HUWE1/BIRC2/HLTF/TRAIP/FANCL/NEURL1/MED12/TRIM27/UBE2O/RNF146/CUL5/RNF19A/ANAPC5/UBR1/UHRF2/RNF133/MED20/FBXL12/NFX1/MSL2/RNF138/TRIM24/ARIH2/CBL/UBE3D/CUL1/HACE1/MARCH1/PRKN/SMURF2/BFAR/SMURF1/KIAA1586/FBXW11/SKP1/SIAH1/CBLB/PJA1/RNF170/TRIM25/WWP1/RAD18/MK…
81	GO_DNA_PACKAGING	GO_DNA_PACKAGING	GO_DNA_PACKAGING	203	0.536007	1.64522	0.00010001	0.00272298	0.00229252	7641	tags=45%, list=22%, signal=35%	CENPV/HELLS/SMC4/SRPK1/CENPI/NCAPG2/MIS18A/ACIN1/NUSAP1/CDCA5/TOP2A/SMCHD1/DFFB/HIST1H4D/HMGB2/KNL1/POLE3/SMC2/CDK1/SHPRH/HIST1H2BF/HMGA1/NCAPG/HMGA2/NCAPD2/TPR/SET/CENPQ/HIST3H3/MCM2/HJURP/CENPL/NAP1L4/ASF1B/MIS18BP1/WAPL/TENT4A/CENPK/KAT6A/CENPA/AKAP8/OIP5/BRD2/HIST1H3D/NCAPH/H1F0/SMARCA5/CTCF/ASH1L/GATAD1/AIFM1/RSF1/HIST1H2BN/AKAP8L/MCPH1/HP1BP3/CENPU/ATRX/SPTY2D1/TSSK6/H2AFX/NASP/ASF1A/UBN1/N…
82	GO_NUCLEAR_TRANSCRIBED_MRNA_CATABOLIC_PROCESS	GO_NUCLEAR_TRANSCRIBED_MRNA_CATABOLIC_PROCESS	GO_NUCLEAR_TRANSCRIBED_MRNA_CATABOLIC_PROCESS	202	0.477241	1.46482	0.00010001	0.00272298	0.00229252	10845	tags=52%, list=31%, signal=36%	PPP2R2A/TUT4/EXOSC2/PAN3/TNRC6A/RNPS1/NCBP1/RPL30/DHX36/UPF3B/CNOT6/ATM/DCP1A/RPL7/EXOSC10/CNOT8/UPF2/CNOT9/SECISBP2/TENT4A/TENT4B/SMG8/DCP2/AGO2/PATL1/SMG5/DDX6/EIF3E/DIS3L2/TTC37/SMG1/PABPC1/LSM1/POLR2D/TUT7/XRN1/CNOT7/CNOT11/RPS27/SMG7/EXOSC9/RPL39/CNOT4/PAN2/PNRC2/TENT2/CNOT1/EXOSC3/CNOT6L/TOB1/CSDE1/GSPT1/ZC3H12A/SSB/GSPT2/DHX34/HELZ2/EXOSC8/MTPAP/RPS7/CNOT3/NCBP2/RPL35/RC3H1/EDC3/THRAP3/RPL…
83	GO_CATALYTIC_ACTIVITY_ACTING_ON_DNA	GO_CATALYTIC_ACTIVITY_ACTING_ON_DNA	GO_CATALYTIC_ACTIVITY_ACTING_ON_DNA	180	0.578821	1.77029	0.00010002	0.00272298	0.00229252	8142	tags=62%, list=24%, signal=47%	DNMT3B/RAD54B/DNMT3A/EME1/POLG2/DDX12P/DKC1/MCM4/BRIP1/DNA2/TOP2A/POLQ/PTGES3/ERCC6L/DFFB/THAP9/GINS4/POLE3/TATDN1/DHX36/PIF1/LIG3/TOP3B/POLA1/CHD2/EXO1/HMGA1/TERF1/GINS1/HMGA2/NEIL3/POLI/TDP1/GEN1/EME2/CHD1L/MRE11/NBN/UNG/TWNK/DCLRE1B/RAD54L/POLM/POLD3/INO80/MCM6/DHX9/TENT4B/TDG/CHD1/BLM/DDX11/G3BP1/DNMT1/TOP1/WRN/IGHMBP2/MCM7/ERI2/FANCM/SLX4/RAD50/METTL4/POLE2/NEIL2/FAN1/TOP2B/APLF/ATRX/SETX/LI…
84	GO_CHROMOSOME_CENTROMERIC_REGION	GO_CHROMOSOME_CENTROMERIC_REGION	GO_CHROMOSOME_CENTROMERIC_REGION	190	0.635994	1.94809	0.00010002	0.00272298	0.00229252	5703	tags=59%, list=17%, signal=49%	PKHD1/TTK/MTBP/KMT5B/CENPV/KIF18A/PHF6/SKA1/HELLS/DNMT3A/NUF2/XPO1/CENPI/CBX3/MIS18A/CENPF/BUB1B/AURKB/RAD21/RCC2/CDCA5/SPDL1/KNTC1/SKA2/ERCC6L/KIF2C/MAD2L1/DYNLT3/STAG2/KNL1/BUB1/BIRC5/KMT5C/ESCO2/NUP107/SPAG5/NEK2/SKA3/SGO1/PLK1/NCAPG/CDT1/NUP160/CENPE/ORC2/KIF22/NCAPD2/CBX1/HNRNPU/TPR/SGO2/STAG3/FBXO28/FMR1/CENPQ/SPC24/SPC25/KANSL1/INCENP/HJURP/BOD1/CENPL/DSCC1/MIS18BP1/CLASP2/WAPL/CDCA8/ZWILC…
85	GO_MICROTUBULE_ORGANIZING_CENTER_PART	GO_MICROTUBULE_ORGANIZING_CENTER_PART	GO_MICROTUBULE_ORGANIZING_CENTER_PART	180	0.554909	1.69715	0.00010002	0.00272298	0.00229252	8208	tags=54%, list=24%, signal=42%	CCSAP/CCDC14/CEP83/PLK4/CEP295/MPHOSPH9/SASS6/CENPJ/NEK1/CEP78/TOP2A/HYLS1/CEP72/MAPK15/IQCB1/SPAG5/PLK1/AGBL4/CCNF/ODF2/CEP164/CEP128/CEP135/CEP152/LRRCC1/CEP290/HOOK3/FGFR1OP/TNKS/CEP170/AURKA/MKS1/RTTN/CCP110/SCLT1/WDR62/KIF3A/CEP55/BRCA1/CCDC151/BCCIP/FOPNL/CKAP5/TUBGCP4/ALDOB/WDR90/CCDC78/CNTLN/CEP104/ODF2L/TUBGCP3/STIL/CCDC120/PAX2/BBS9/CCDC66/RP2/RESF1/RAB8A/CETN3/CEP192/MDM1/POC1B/TNKS2/E…
86	GO_NUCLEOLAR_PART	GO_NUCLEOLAR_PART	GO_NUCLEOLAR_PART	181	0.509365	1.55817	0.00010002	0.00272298	0.00229252	10316	tags=57%, list=30%, signal=40%	E2F5/TAF1D/POP1/ZNF385B/DKC1/TAF4B/ACACA/SURF6/ORC6/TERF1/THAP1/NOP58/CD3EAP/RPS6KA6/TAF1A/MTDH/MRI1/TRIM27/COIL/HEATR1/SUPT20H/WDR12/UBTF/CHD1/DDX11/WDR3/YY1AP1/TOP1/HERC4/WDR43/FOXA1/UBE2I/HOXB5/SMARCA5/IP6K2/RRP1B/POLR1B/MPHOSPH10/KDM5D/ARHGAP32/SMAD7/MALT1/SELENBP1/TAF1C/TCOF1/POLR1A/DDX46/RAE1/KDM4A/WDR36/POLR2K/DCLRE1A/TWISTNB/POLR1D/ZNF415/RREB1/APEX2/CDK12/EZR/TXNRD1/BTBD10/WDR33/PSPC1/LI…
87	GO_CHROMATIN_ASSEMBLY_OR_DISASSEMBLY	GO_CHROMATIN_ASSEMBLY_OR_DISASSEMBLY	GO_CHROMATIN_ASSEMBLY_OR_DISASSEMBLY	186	0.511097	1.5648	0.00010003	0.00272298	0.00229252	8520	tags=46%, list=25%, signal=35%	CENPV/HELLS/CENPI/TLK2/MIS18A/SMCHD1/HIST1H4D/HMGB2/KNL1/POLE3/SHPRH/HIST1H2BF/HMGA1/HMGA2/TPR/SET/CENPQ/HIST3H3/MCM2/HJURP/CENPL/NAP1L4/ASF1B/MIS18BP1/CENPK/KAT6A/CENPA/OIP5/BRD2/HIST1H3D/H1F0/SMARCA5/CTCF/SUV39H2/GATAD1/ARID1A/RSF1/SMARCC2/HIST1H2BN/HP1BP3/CENPU/ATRX/SMARCE1/SPTY2D1/SMARCA4/SMARCD1/H2AFX/SMARCC1/NASP/ASF1A/UBN1/CENPO/CHAF1B/H3F3A/HIST1H1T/BAHD1/RBBP4/CHD3/SUPT16H/NPM1/CHAF1A/AR…
88	GO_CHROMATIN_REMODELING	GO_CHROMATIN_REMODELING	GO_CHROMATIN_REMODELING	169	0.593514	1.8115	0.00010003	0.00272298	0.00229252	8702	tags=58%, list=25%, signal=44%	BAZ1A/CENPV/HELLS/PAK1/KAT2A/CENPI/BPTF/CBX3/MIS18A/SMCHD1/KDM6A/HIST1H4D/HMGB2/KNL1/POLE3/HMGA1/HMGA2/SMARCAD1/TPR/KDM5B/CHD1L/CENPQ/HJURP/CENPL/VPS72/MYSM1/MIS18BP1/ZBTB1/INO80/MYC/KDM5C/CENPK/JARID2/CHD1/TADA2A/CENPA/OIP5/TOP1/HNRNPC/BAZ2A/ANP32E/GATAD2B/ACTL6A/FOXA1/SMARCA5/SUV39H2/ARID1A/KDM5A/RSF1/HMGB1/SMARCC2/ACTR6/KDM5D/CENPU/ATRX/SMARCE1/SRCAP/CHRAC1/ARID1B/SPTY2D1/KDM4A/SMARCA4/SMARCD1…
89	GO_DNA_BIOSYNTHETIC_PROCESS	GO_DNA_BIOSYNTHETIC_PROCESS	GO_DNA_BIOSYNTHETIC_PROCESS	186	0.521994	1.59817	0.00010003	0.00272298	0.00229252	8208	tags=53%, list=24%, signal=40%	SRC/POLG2/RFC2/DKC1/RPA4/HMBOX1/RFC5/CENPF/AURKB/POLQ/PTGES3/MAPK15/POLE3/POT1/PIF1/NEK2/LIG3/LIN9/ATM/POLA1/TERF1/HNRNPA2B1/PCLAF/RFC3/POLI/HNRNPU/NPPC/EXOSC10/MRE11/DSCC1/TNKS/ZBTB1/POLM/POLD3/MYC/CCT2/TENT4B/PTK2B/BLM/DCP2/HNRNPC/WRN/TYMS/GRHL2/NVL/DTL/HNRNPA1/DNAJC2/SMG5/DDX39B/RFC4/TEX12/MEN1/RAD50/POLE2/SIRT1/GNL3L/XRN1/LIG4/CHRAC1/TRIM25/NAF1/TFDP1/NEK7/SMG7/RFC1/TK1/HNRNPD/PARP4/UBB/CHTF1…
90	GO_MEIOTIC_CELL_CYCLE_PROCESS	GO_MEIOTIC_CELL_CYCLE_PROCESS	GO_MEIOTIC_CELL_CYCLE_PROCESS	186	0.550692	1.68603	0.00010003	0.00272298	0.00229252	9090	tags=55%, list=26%, signal=41%	TTK/TEX15/RAD54B/KIF18A/TRIP13/CCNE2/EME1/FBXO5/SMC4/RPA4/NUF2/ESPL1/FIGNL1/HUS1/BUB1B/BRIP1/RAD21/TOP2A/AGO4/MSH4/MAPK15/BUB1/ASPM/SMC2/SGO1/PLK1/ATM/TERF1/NCAPD2/EME2/CDC25C/SGO2/STAG3/MRE11/WAPL/AURKA/FANCD2/MASTL/MSH6/CKS2/BLM/CDC20/FANCA/NCAPH/SPDYA/NDC1/MCMDC2/GOLGA2/FBXO43/UBE2B/TEX12/FANCM/SLX4/YTHDF2/RAD50/WASHC5/TEX19/SUN1/TOP2B/ATRX/SHOC1/MEI4/PIM2/RAD51/FZR1/PTTG1/MYBL1/BRCA2/UBB/SPIR…
91	GO_MIDBODY	GO_MIDBODY	GO_MIDBODY	167	0.492942	1.50398	0.00010003	0.00272298	0.00229252	8944	tags=52%, list=26%, signal=39%	DCDC1/RAB11FIP3/CHMP4C/CEP44/KIF4A/NUP62/ENTR1/KIF20B/CENPF/AURKB/KIF20A/RCC2/KIF14/PTCH1/CIT/WIZ/CNTRL/BIRC5/ASPM/SPAG5/CDK1/MYH10/NEK2/PLK1/CENPE/HNRNPU/RACGAP1/INCENP/AC027237.1/ANLN/RAB11FIP4/CDCA8/SHCBP1/AURKA/ECT2/USP3/DDX11/PPP1CC/PRC1/CEP55/RALA/ABRAXAS2/RAP2A/RAB8A/MITD1/GNAI1/OR2A4/PSRC1/BIRC6/KLHL9/SPAST/CTNND1/PKN2/ZFYVE26/CHAMP1/EXOC7/URB2/TTC23L/MICAL3/TTC19/RDX/CDC42/UVRAG/GDI1/USP…
92	GO_POSITIVE_REGULATION_OF_CHROMOSOME_ORGANIZATION	GO_POSITIVE_REGULATION_OF_CHROMOSOME_ORGANIZATION	GO_POSITIVE_REGULATION_OF_CHROMOSOME_ORGANIZATION	169	0.54789	1.67225	0.00010003	0.00272298	0.00229252	6680	tags=49%, list=19%, signal=39%	DNMT3B/SETDB1/TET1/OGT/PAXIP1/DKC1/ESPL1/HMBOX1/KAT2A/CHTOP/NSD3/AURKB/RAD21/PAXBP1/EED/MAPK15/SFPQ/POT1/DHX36/NEK2/ATM/TERF1/CDT1/HNRNPA2B1/HNRNPU/TPR/FMR1/DLGAP5/MRE11/TASOR/ATF7IP/NBN/TNKS/SMC5/NSMCE2/RNF20/JARID2/CCT2/ANAPC5/TADA2A/DDX11/AKAP8/DNMT1/KMT2A/RIF1/HNRNPA1/BRCA1/KDM1A/SLX4/RAD50/MTF2/SIN3A/KAT7/SIRT1/AKAP8L/ZBTB7B/ATRX/PRDM12/LIG4/NAF1/NEK7/RESF1/KMT2E/CDK9/HNRNPD/RTF1/NIPBL/SLF1/…
93	GO_REGULATION_OF_CELL_DIVISION	GO_REGULATION_OF_CELL_DIVISION	GO_REGULATION_OF_CELL_DIVISION	167	0.488783	1.49129	0.00010003	0.00272298	0.00229252	6255	tags=38%, list=18%, signal=31%	POU5F1/CSPP1/CENPV/DCDC1/RAB11FIP3/KIF18B/CHMP4C/NUP62/ENTR1/KIF20B/AURKB/KIF20A/KIF14/RBL1/PTCH1/CIT/ORC6/INTU/ASPM/GIT1/PLK1/PRDM15/MYO19/RACGAP1/INCENP/AC027237.1/VEGFD/CDC6/ZNF16/RAB11FIP4/AURKA/MYC/CCP110/ECT2/BLM/PRPF40A/PRC1/PAX6/FGF8/CDC14B/EFHC1/MDK/E2F8/CAT/PLK5/E2F7/OR2A4/BIRC6/BRCA2/KLHL9/SPAST/RBL2/PKN2/ZFYVE26/AHCTF1/SETD2/CALM3/CDC25B/YBX1/PLK2/CDC42/UVRAG/FLCN
94	GO_REGULATION_OF_CHROMATIN_ORGANIZATION	GO_REGULATION_OF_CHROMATIN_ORGANIZATION	GO_REGULATION_OF_CHROMATIN_ORGANIZATION	179	0.543628	1.66254	0.00010003	0.00272298	0.00229252	8595	tags=55%, list=25%, signal=41%	DNMT3B/SETDB1/TET1/OGT/UBR5/PAXIP1/PHF8/KAT2A/CHTOP/NSD3/TLK2/PAXBP1/EED/GATA2/BCOR/ATAD2/ZNF274/ATM/HMGA1/TAF7/NAA40/ATAD2B/HNRNPU/TPR/ZNF451/CHEK1/SET/FMR1/MKI67/TASOR/ATF7IP/ZNF335/CAMK2D/RNF20/JARID2/TADA2A/AKAP8/DNMT1/KMT2A/NSD1/RIF1/SETD5/H1F0/BRCA1/KDM1A/CTCF/UBE2B/MTF2/KDM5A/SIN3A/KAT7/SIRT1/AKAP8L/ZBTB7B/KDM3A/ATRX/PRDM12/RESF1/SPTY2D1/KDM4A/GFI1/KMT2E/ASF1A/CDK9/RTF1/NIPBL/SETD1A/SMAD4/…
95	GO_REGULATION_OF_SIGNAL_TRANSDUCTION_BY_P53_CLASS_MEDIATOR	GO_REGULATION_OF_SIGNAL_TRANSDUCTION_BY_P53_CLASS_MEDIATOR	GO_REGULATION_OF_SIGNAL_TRANSDUCTION_BY_P53_CLASS_MEDIATOR	178	0.540494	1.65273	0.00010003	0.00272298	0.00229252	8627	tags=57%, list=25%, signal=43%	ATAD5/RNF34/TP53INP1/MDM4/CDK2/DYRK2/RFC2/RFC5/TAF2/HUS1/TOPBP1/AURKB/BRIP1/DNA2/TAF4B/MAPK14/PRKAG2/TPX2/L3MBTL1/EHMT1/ATM/EXO1/TAF7/RFC3/TAF5/SPRED1/CHEK1/MRE11/TAF4/NBN/AURKA/HNRNPK/RRN3/RMI2/TAF1/KAT6A/BLM/WRN/BRCA1/SPRED2/KDM1A/CDK5R1/RFC4/TRIM24/SSRP1/EP300/TAF9B/RAD50/PRKN/DYRK1A/SIRT1/PPP1R13B/RBBP8/TP53BP2/BRPF1/TRIAP1/PRKAA1/TOP3A/TAF11/MEAF6/RRM2B/CSNK2A1/UBB/PRKAB1/RBBP4/CHD3/RMI1/MAP…
96	GO_SPINDLE_ORGANIZATION	GO_SPINDLE_ORGANIZATION	GO_SPINDLE_ORGANIZATION	167	0.575913	1.75713	0.00010003	0.00272298	0.00229252	6289	tags=54%, list=18%, signal=44%	TTK/CCSAP/NCOR1/STMN1/MAP4/FBXO5/CHMP4C/KIF4A/NUF2/ESPL1/KIF11/AUNIP/SENP6/NUP62/AURKB/CEP72/MAPK15/TPX2/STAG2/BIRC5/RCC1/ASPM/SPAG5/NEK2/PLK1/ARHGEF10/HAUS3/TACC3/CENPE/HNRNPU/HAUS6/RACGAP1/TPR/MYBL2/SPC25/KIF4B/AC027237.1/TNKS/CLASP2/GOLGA6B/INO80/STAG1/AURKA/KIFC1/KPNB1/TUBB/WDR62/CDC20/PRC1/SMC3/GOLGA2/BCCIP/NEK6/CKAP5/HAUS5/TUBGCP4/MSTO1/WASHC5/EFHC1/ZNF207/CSNK1D/TUBGCP3/STIL/ABRAXAS2/GOLGA…
97	GO_TELOMERE_ORGANIZATION	GO_TELOMERE_ORGANIZATION	GO_TELOMERE_ORGANIZATION	170	0.548776	1.67553	0.00010003	0.00272298	0.00229252	10206	tags=62%, list=30%, signal=44%	SRC/CCNE2/RFC2/DKC1/RPA4/HMBOX1/RFC5/HUS1/AURKB/DNA2/PTGES3/MAPK15/HIST1H4D/POLE3/POT1/DHX36/PIF1/NEK2/PRIM1/ATM/POLA1/EXO1/PRIM2/TERF1/HNRNPA2B1/RFC3/HNRNPU/PRKDC/EXOSC10/MRE11/HIST3H3/NBN/TNKS/DCLRE1B/POLD3/MYC/SMC5/NSMCE2/CCT2/TENT4B/BLM/SMC6/HIST1H3D/DCP2/HNRNPC/WRN/DOT1L/RIF1/HNRNPA1/SMG5/RFC4/SLX4/RAD50/SMG1/POLE2/GNL3L/ATRX/XRN1/NAF1/NEK7/USP7/DCLRE1A/SMG7/RFC1/RAD51/HNRNPD/BRCA2/TNKS2/H3F…
98	GO_TRANSCRIPTION_INITIATION_FROM_RNA_POLYMERASE_II_PROMOTER	GO_TRANSCRIPTION_INITIATION_FROM_RNA_POLYMERASE_II_PROMOTER	GO_TRANSCRIPTION_INITIATION_FROM_RNA_POLYMERASE_II_PROMOTER	186	0.467715	1.43198	0.00010003	0.00272298	0.00229252	6161	tags=35%, list=18%, signal=29%	HNF1A/HNF4G/NR1H4/HNF4A/MAZ/NKX2-5/HEY2/MED17/PAXIP1/NR2C1/MED14/TAF2/E2F2/TAF4B/CBFB/MED30/GTF2H4/CDK1/DHX36/MAML3/TAF7/TAF5/MAML1/NR6A1/E2F3/ZNF451/TAF4/ATF7IP/MED12/GTF2I/RXRA/NR2C2/CREBBP/MED13/AR/TAF1/CAND1/GTF2H3/MED20/NR5A1/GTF2H1/TAF9B/MED26/HMGB1/POLR2D/CDK4/WNT10B/ERCC3/POLR2K/ZNF45/RXRB/MED1/NOTCH2/CDK9/TAF11/PSMC6/MED7/GTF2A1/POLR2B/CCNB1/CREB1/MED23/PPM1D/THRB/POLR2A/SNW1
99	GO_MEMBRANE_DOCKING	GO_MEMBRANE_DOCKING	GO_MEMBRANE_DOCKING	177	0.494498	1.51182	0.00010004	0.00272298	0.00229252	7167	tags=44%, list=21%, signal=35%	AKAP9/CEP83/CEP57/PLK4/CENPJ/CEP78/TUBB4A/RABEPK/CEP72/IQCB1/CNTRL/CDK1/NEK2/PLK1/UNC13B/STX16/HAUS3/ODF2/CEP164/CEP135/STX1A/CEP152/HAUS6/CTBP2/CEP290/YWHAG/FGFR1OP/TMEM67/MKS1/SYTL2/TMEM216/CCP110/STX17/TSNARE1/SCLT1/TUBB/RPGRIP1L/CEP70/PRKAR2B/CKAP5/HAUS5/STX2/STX6/CSNK1D/NPHP4/ATG14/RAB8A/CEP97/NDRG4/CEP192/STX1B/EZR/EXOC6B/RAB3IP/NEDD1/ROCK1/HAUS1/KIF24/HSP90AA1/CLASP1/STX7/CSNK1E/UNC13A/CEP…
100	GO_NUCLEOSOME_ORGANIZATION	GO_NUCLEOSOME_ORGANIZATION	GO_NUCLEOSOME_ORGANIZATION	177	0.497242	1.52021	0.00010004	0.00272298	0.00229252	7641	tags=43%, list=22%, signal=34%	CENPI/MIS18A/HIST1H4D/HMGB2/KNL1/POLE3/SHPRH/HIST1H2BF/HMGA1/SET/CENPQ/HIST3H3/MCM2/HJURP/CENPL/NAP1L4/VPS72/ASF1B/MIS18BP1/INO80/CENPK/KAT6A/CENPA/OIP5/BRD2/HIST1H3D/ANP32E/H1F0/SMARCA5/CTCF/ARID1A/RSF1/SMARCC2/HIST1H2BN/HP1BP3/CENPU/ATRX/SMARCE1/SRCAP/SPTY2D1/SMARCA4/SMARCD1/H2AFX/SMARCC1/NASP/ASF1A/UBN1/CENPO/CHAF1B/H3F3A/HIST1H1T/RBBP4/SUPT16H/SETD2/NPM1/CHAF1A/ARID2/HIST1H4E/HIST1H2BE/KAT6B/…
101	GO_PEPTIDYL_LYSINE_ACETYLATION	GO_PEPTIDYL_LYSINE_ACETYLATION	GO_PEPTIDYL_LYSINE_ACETYLATION	165	0.554817	1.69191	0.00010004	0.00272298	0.00229252	8532	tags=56%, list=25%, signal=43%	BAZ1A/ING3/ATAT1/WDR5/OGT/JADE2/MBIP/SOX4/PAXIP1/KAT2A/JADE3/BEND3/TADA1/GATA2/BRD8/POLE3/YEATS4/GTF3C4/TAF7/NAA40/EP400/TAF5/HCFC1/ZNF451/CHEK1/KANSL2/SET/KANSL1/SUPT7L/KANSL1L/YEATS2/TRRAP/CREBBP/TAF1/KAT6A/TADA2A/KMT2A/TAF5L/ACTL6A/SETD5/BRCA1/MSL2/MSL1/CTCF/EPC1/EP300/TAF9B/RSF1/SIN3A/CDY2A/USP22/KAT7/SIRT1/BRD1/EPC2/BRPF3/KANSL3/SRCAP/MORF4L2/MAP3K7/MSL3/BRPF1/DPF2/PRKAA1/MEAF6/BRCA2/SMAD4/N…
102	GO_POSITIVE_REGULATION_OF_DNA_METABOLIC_PROCESS	GO_POSITIVE_REGULATION_OF_DNA_METABOLIC_PROCESS	GO_POSITIVE_REGULATION_OF_DNA_METABOLIC_PROCESS	157	0.533303	1.62244	0.00010004	0.00272298	0.00229252	9972	tags=61%, list=29%, signal=44%	ATAD5/SPIDR/CDK2/PAXIP1/DKC1/HMBOX1/NSD2/AURKB/EYA3/SMCHD1/MAPK15/POT1/DHX36/NEK2/FOXM1/ATM/HNRNPA2B1/FANCB/MRE11/FUS/NBN/UNG/TNKS/PRKCD/MYC/SHLD2/CBX8/DHX9/MSH2/CCT2/MSH6/UBE2V2/BLM/DDX11/WRN/RIF1/EYA2/HNRNPA1/BRCA1/UBE2B/SLX4/RAD50/UIMC1/HMGB1/SIRT1/APLF/ATRX/NAF1/TIMELESS/NEK7/USP7/TNFSF4/H2AFX/RAD51/HNRNPD/SLF1/SLF2/SPIRE2/TNKS2/MAPKAPK5/EXOSC3/GNL3/USP9X/OTUD4/HDAC10/MAP2K7/CCT5/RNF8/SHLD3/P…
103	GO_POSITIVE_REGULATION_OF_MITOTIC_CELL_CYCLE	GO_POSITIVE_REGULATION_OF_MITOTIC_CELL_CYCLE	GO_POSITIVE_REGULATION_OF_MITOTIC_CELL_CYCLE	152	0.509219	1.54691	0.00010004	0.00272298	0.00229252	8273	tags=48%, list=24%, signal=37%	MTBP/FBXO5/CUL4B/ESPL1/NUP62/KIF20B/DBF4B/NUSAP1/RCC2/CDCA5/MAD2L1/DYNLT3/UBXN2B/CDK1/CDT1/GEN1/HNRNPU/CDC25C/TPR/DLGAP5/CDC6/UBE2C/AURKA/SMC5/NSMCE2/ANAPC5/ASNS/ABL1/FOXA1/DTL/FGF8/SIN3A/CDC7/USP22/CDK4/WNT10B/ANKRD17/EIF4E/RPS6KB1/KMT2E/NIPBL/PHIP/SLF1/BRCA2/SLF2/PKN2/PRKCA/SH2B1/TMOD3/CDC25B/CCNB1/NDC80/XRCC3/RDX/PTPN11/ADAM17/BRD4/RANBP1/STAT5B/H2AFY/DDX3X/ANAPC4/CDC25A/DRD3/CDC45/RB1/PDGFB/C…
104	GO_PROTEIN_METHYLATION	GO_PROTEIN_METHYLATION	GO_PROTEIN_METHYLATION	175	0.550161	1.68163	0.00010004	0.00272298	0.00229252	6680	tags=49%, list=19%, signal=39%	NR1H4/DNMT3B/KMT5B/WDR5/SETDB1/TET1/EZH2/OGT/PAXIP1/NSD2/CHTOP/NSD3/BEND3/PAXBP1/EED/KDM6A/SETDB2/BCOR/TET3/KMT5C/EHMT1/ZNF274/EEF1AKMT2/PRMT3/ZNF335/ASH2L/RNF20/NDUFAF7/JARID2/DNMT1/PCMTD2/KMT2A/DOT1L/NSD1/RIF1/KMT2C/FBXO11/SETD5/BRCA1/KDM1A/KMT2D/RBBP5/SETD1B/CTCF/ARID4B/SUV39H2/ASH1L/MEN1/CARM1/MTF2/FAM98B/SIRT1/VCPKMT/KDM3A/ATRX/PRDM12/PRMT9/RLF/KDM4A/GFI1/WDR82/SETD4/KMT2E/ARID4A/RTF1/RAB6A/…
105	GO_RHO_GTPASE_BINDING	GO_RHO_GTPASE_BINDING	GO_RHO_GTPASE_BINDING	175	0.469111	1.43389	0.00010004	0.00272298	0.00229252	10478	tags=50%, list=30%, signal=35%	DNMBP/WASF1/VAV2/IQGAP3/PAK1/CDC42SE2/ARHGEF26/ARHGEF39/RCC2/TRIO/DIAPH1/SPATA13/RTKN/ARHGEF10/TIAM2/ANLN/ARHGEF10L/ALS2/OCRL/PAK4/DIAPH3/DOCK7/ECT2/KCTD13/FGD1/ATP7A/ARHGDIG/NCKAP1/SRGAP2/HACE1/KALRN/ARHGEF3/ITSN1/ARHGEF12/PARD6B/SRGAP2B/STRN3/CDC42BPB/ARHGEF11/C15orf62/NOXA1/WHAMMP3/ARHGAP17/ARHGEF7/PKN2/ROCK1/DOCK4/FARP2/EPS8L3/ARHGEF16/SOS1/ARHGEF38/EXOC1/IQGAP1/CDC42SE1/EPS8/SRGAP2C/SIKE1/RO…
106	GO_RNA_MODIFICATION	GO_RNA_MODIFICATION	GO_RNA_MODIFICATION	162	0.499872	1.52265	0.00010004	0.00272298	0.00229252	9951	tags=54%, list=29%, signal=39%	A1CF/ADARB1/ELP1/DUS4L/DKC1/TRMT13/OSGEPL1/ANKRD16/C9orf64/TARBP1/METTL3/KTI12/GTPBP3/TRMT10B/TRMT11/TGS1/QTRT2/METTL2A/TRUB1/ADAT2/METTL15/PUS7/TRDMT1/TRMT10A/URM1/TYW5/TRMT61B/METTL2B/TRMT9B/MRM2/ADAR/TRMO/TRMT1/TRUB2/TRMT2B/VIRMA/CMTR1/BMT2/TRMT1L/NAF1/AARS2/DUS3L/ALKBH8/RPUSD4/TRMT5/NSUN5P1/PUS7L/NSUN2/TRMT10C/ADAD1/FTO/SSB/ALKBH1/METTL14/METTL6/PUS1/RAMAC/THUMPD1/RBM15/APOBEC1/NOP2/RBM15B/PU…
107	GO_SISTER_CHROMATID_SEGREGATION	GO_SISTER_CHROMATID_SEGREGATION	GO_SISTER_CHROMATID_SEGREGATION	188	0.657839	2.01437	0.00010004	0.00272298	0.00229252	5739	tags=59%, list=17%, signal=49%	TTK/KIF18A/TRIP13/KIF18B/FBXO5/CHMP4C/SMC4/DDX12P/STAG3L3/KIF4A/NUF2/ESPL1/NUP62/CENPF/BUB1B/AURKB/RAD21/NUSAP1/CDCA5/TOP2A/KIF14/SPDL1/HASPIN/MAPK15/POGZ/KIF2C/MAD2L1/STAG2/SFPQ/BUB1/STAG3L1/STAG3L2/ESCO2/SMC2/SPAG5/NEK2/SGO1/PLK1/ATM/TACC3/NCAPG/CDT1/CENPE/KIF22/GEN1/NCAPD2/HNRNPU/ANAPC1/RACGAP1/TPR/CDC23/SGO2/STAG3/KIF4B/DLGAP5/MRE11/INCENP/BOD1/DSCC1/AC027237.1/TNKS/CDC6/WAPL/TENT4A/CDCA8/INO…
108	GO_SPLICEOSOMAL_COMPLEX	GO_SPLICEOSOMAL_COMPLEX	GO_SPLICEOSOMAL_COMPLEX	177	0.51075	1.56151	0.00010004	0.00272298	0.00229252	11273	tags=64%, list=33%, signal=43%	C9orf78/KHDC4/PRPF3/LUC7L2/PRPF4/PRPF39/HNRNPH3/RBMX/ZCCHC8/HNRNPH1/PNN/SRRM1/PTBP2/RBM28/LUC7L3/RNPC3/SF3B1/U2AF2/GEMIN2/HNRNPA2B1/SNRNP48/PRPF38B/HNRNPU/SRSF1/AKAP17A/SNRNP200/RBM41/TTF2/CWC22/HNRNPR/HNRNPK/RBM5/MYEF2/SF1/RBM22/HNRNPC/PRPF40A/HNRNPA1/DDX39B/SCAF8/IVNS1ABP/TRA2B/RBM17/ADAR/PRPF4B/PABPC1/AQR/PPWD1/PDCD7/DHX15/SF3B3/SNRPE/ZRSR2/API5/EFTUD2/HNRNPM/DDX23/SREK1/SF3A2/RBM3/RBMY1B/BCAS…
109	GO_CHROMATIN_ASSEMBLY	GO_CHROMATIN_ASSEMBLY	GO_CHROMATIN_ASSEMBLY	160	0.505425	1.53883	0.00010005	0.00272298	0.00229252	7641	tags=42%, list=22%, signal=33%	CENPV/HELLS/CENPI/MIS18A/SMCHD1/HIST1H4D/HMGB2/KNL1/POLE3/SHPRH/HIST1H2BF/HMGA1/HMGA2/TPR/SET/CENPQ/HIST3H3/MCM2/HJURP/CENPL/NAP1L4/ASF1B/MIS18BP1/CENPK/KAT6A/CENPA/OIP5/BRD2/HIST1H3D/H1F0/SMARCA5/CTCF/GATAD1/RSF1/HIST1H2BN/HP1BP3/CENPU/ATRX/SPTY2D1/H2AFX/NASP/ASF1A/UBN1/CENPO/CHAF1B/H3F3A/HIST1H1T/BAHD1/RBBP4/NPM1/CHAF1A/HIST1H4E/HIST1H2BE/KAT6B/NAP1L3/H2AFY/HIST1H3J/HIST1H2BO/HIST1H2BB/HIST2H3A…
110	GO_CHROMOSOME_TELOMERIC_REGION	GO_CHROMOSOME_TELOMERIC_REGION	GO_CHROMOSOME_TELOMERIC_REGION	156	0.5518	1.67806	0.00010005	0.00272298	0.00229252	10273	tags=64%, list=30%, signal=45%	EZH2/THOC2/CDK2/RPA4/HMBOX1/MCM4/CBX3/DNA2/SMCHD1/PTGES3/HIST1H4D/POT1/CDK1/DHX36/PIF1/ATM/ORC1/TERF1/HNRNPA2B1/ORC2/CBX1/PRKDC/CHEK1/ORC5/MRE11/HIST3H3/MCM2/NBN/TNKS/DCLRE1B/MCM6/SMC5/NSMCE2/MSH2/BLM/PPP1CC/SMC6/WRN/DOT1L/RIF1/MCM7/KDM1A/SLX4/MEN1/RAD50/MCM3/LRIF1/ORC4/ATRX/SETX/LIG4/DCLRE1A/WDR82/H2AFX/RAD51/BRCA2/TNKS2/H3F3A/POLR2B/HIST1H4E/XRCC3/TELO2/SSB/THOC1/EZH1/CHEK2/MAJIN/ORC3/H2AFY/NSM…
111	GO_DNA_INTEGRITY_CHECKPOINT	GO_DNA_INTEGRITY_CHECKPOINT	GO_DNA_INTEGRITY_CHECKPOINT	156	0.539024	1.63921	0.00010005	0.00272298	0.00229252	8100	tags=60%, list=24%, signal=46%	MDM4/EME1/SOX4/CDK2/RPA4/HUS1/TOPBP1/CLSPN/BRIP1/DNA2/TOP2A/TICRR/MAPK14/GTSE1/CDK1/PLK1/CNOT6/ATM/ORC1/ARID3A/HINFP/CDT1/HMGA2/RINT1/EME2/CDC25C/PRKDC/CHEK1/MRE11/CNOT8/NBN/CNOT9/DONSON/CDC6/AURKA/MSH2/MSH6/BLM/DOT1L/DTL/BRCA1/USP28/DDX39B/EP300/CARM1/UIMC1/CDC14B/E2F8/ETAA1/TAOK1/TIPRL/TOP2B/INTS7/MDC1/CNOT7/CNOT11/TIMELESS/WDR76/TFDP1/TRIAP1/E2F7/H2AFX/CNOT4/RFWD3/FZR1/RBL2/CDKN1B/CNOT1/ATF2/C…
112	GO_MITOTIC_CELL_CYCLE_CHECKPOINT	GO_MITOTIC_CELL_CYCLE_CHECKPOINT	GO_MITOTIC_CELL_CYCLE_CHECKPOINT	163	0.540204	1.6462	0.00010005	0.00272298	0.00229252	7523	tags=55%, list=22%, signal=43%	TTK/MDM4/TRIP13/EME1/SOX4/CHMP4C/CDK2/HUS1/INTS3/TOPBP1/CENPF/BUB1B/CLSPN/AURKB/TOP2A/SPDL1/TICRR/KNTC1/GTSE1/MAD2L1/BUB1/CDK1/PLK1/CNOT6/ATM/ORC1/ARID3A/CDT1/HMGA2/RINT1/GEN1/EME2/CDC25C/TPR/PRKDC/MRE11/CNOT8/NBN/CNOT9/DONSON/CDC6/DCLRE1B/ZWILCH/AURKA/MSH2/MSH6/BLM/CDC20/BRCA1/BUB3/EP300/CARM1/E2F8/ZNF207/TAOK1/TOP2B/ZWINT/MDC1/CNOT7/CNOT11/PRCC/TFDP1/TRIAP1/E2F7/CNOT4/RFWD3/RBL2/CDKN1B/CNOT1/AT…
113	GO_MITOTIC_SISTER_CHROMATID_SEGREGATION	GO_MITOTIC_SISTER_CHROMATID_SEGREGATION	GO_MITOTIC_SISTER_CHROMATID_SEGREGATION	150	0.638569	1.93934	0.00010005	0.00272298	0.00229252	5739	tags=57%, list=17%, signal=48%	TTK/KIF18A/TRIP13/KIF18B/FBXO5/CHMP4C/SMC4/KIF4A/NUF2/ESPL1/NUP62/CENPF/BUB1B/AURKB/RAD21/NUSAP1/CDCA5/KIF14/SPDL1/HASPIN/POGZ/KIF2C/MAD2L1/BUB1/SMC2/SPAG5/NEK2/SGO1/PLK1/ATM/TACC3/NCAPG/CDT1/CENPE/KIF22/GEN1/NCAPD2/HNRNPU/ANAPC1/RACGAP1/TPR/CDC23/KIF4B/DLGAP5/INCENP/BOD1/DSCC1/AC027237.1/TNKS/CDC6/TENT4A/CDCA8/INO80/SMC5/KIFC1/NSMCE2/ANAPC5/KPNB1/AKAP8/CDC20/MAU2/NCAPH/PRC1/NEK6/BUB3/DIS3L2/MSTO…
114	GO_NEGATIVE_REGULATION_OF_CELLULAR_AMIDE_METABOLIC_PROCESS	GO_NEGATIVE_REGULATION_OF_CELLULAR_AMIDE_METABOLIC_PROCESS	GO_NEGATIVE_REGULATION_OF_CELLULAR_AMIDE_METABOLIC_PROCESS	150	0.494037	1.5004	0.00010005	0.00272298	0.00229252	8142	tags=49%, list=24%, signal=37%	DAPK1/TSC1/IGF2BP2/ILF3/TIA1/AGO4/TNRC6A/METTL3/DHX36/CHRNA7/TPR/YTHDF3/UNK/FMR1/CNOT8/CNOT9/CELF1/GGA3/LARP1/HNRNPR/PUS7/AGO2/TYMS/MRPL13/PUM1/SRP9/IGF2BP1/EIF3E/YTHDF2/KHSRP/AGO3/XRN1/CNOT7/EIF2AK1/MEX3D/EIF4E/CAPRIN1/PRKAA1/HNRNPD/PAIP2/ROCK1/EIF2AK2/CNOT1/RNF139/RBM3/CNOT6L/TOB1/GIGYF2/RIDA/ZC3H12A/GRB7/IREB2/FTO/METTL14/CELF4/SYNCRIP/IGF2BP3/CNOT3/DDX3X/RC3H1/NCL/RBM4/EIF4EBP2/TNRC6C/ZFP36L2…
115	GO_NEGATIVE_REGULATION_OF_NUCLEOBASE_CONTAINING_COMPOUND_METABOLIC_PROCESS	GO_NEGATIVE_REGULATION_OF_NUCLEOBASE_CONTAINING_COMPOUND_METABOLIC_PROCESS	GO_NEGATIVE_REGULATION_OF_NUCLEOBASE_CONTAINING_COMPOUND_METABOLIC_PROCESS	153	0.553263	1.68104	0.00010005	0.00272298	0.00229252	8748	tags=56%, list=25%, signal=42%	SRC/ZNF91/NCOR1/SRSF12/RADX/ZNF93/RBM10/RBMX/UBR5/AUNIP/PTBP2/PARPBP/SMCHD1/POLQ/RNPS1/POT1/SRSF6/PIF1/ATM/U2AF2/TERF1/HNRNPA2B1/FANCB/HMGA2/SRSF9/SFSWAP/HNRNPU/EXOSC10/NBN/PTBP1/RNF169/TNKS/SRSF10/SHLD2/RNF20/MSH2/HNRNPK/TENT4B/MSH6/RMI2/BLM/SRSF7/KMT2A/DCP2/HNRNPC/PTBP3/RIF1/HNRNPA1/H1F0/CCNT1/SLX4/RAD50/KLHL15/ABCE1/DYRK1A/GNL3L/XRN1/SHQ1/CDK9/MAGEF1/TNKS2/HIST1H1T/HELB/CTR9/TWIST1/ZC3H12A/SRS…
116	GO_CYTOKINESIS	GO_CYTOKINESIS	GO_CYTOKINESIS	155	0.512338	1.55766	0.00010006	0.00272298	0.00229252	8210	tags=51%, list=24%, signal=39%	CSPP1/CENPV/STMN1/DCDC1/RAB11FIP3/CHMP4C/KIF4A/ESPL1/NUP62/ENTR1/KIF20B/AURKB/KIF20A/NUSAP1/KIF14/CIT/GIT1/RTKN/MYH10/PLK1/CDT1/MYO19/RACGAP1/CKAP2/KIF4B/INCENP/AC027237.1/ANLN/CDC6/RAB11FIP4/AURKA/SON/CCP110/ECT2/CENPA/PRPF40A/PRC1/CEP55/WASHC5/CDC14B/EFHC1/E2F8/RASA1/PLK5/MITD1/E2F7/OR2A4/BIRC6/BRCA2/KLHL9/SPAST/SPIRE2/PKN2/ZFYVE26/AHCTF1/SETD2/CALM3/CDC25B/CHMP5/TTC19/CUL7/PLK2/CDC42/UVRAG/USP…
117	GO_HISTONE_METHYLATION	GO_HISTONE_METHYLATION	GO_HISTONE_METHYLATION	137	0.578386	1.75039	0.00010006	0.00272298	0.00229252	8595	tags=59%, list=25%, signal=45%	NR1H4/DNMT3B/KMT5B/WDR5/SETDB1/TET1/EZH2/OGT/PAXIP1/NSD2/CHTOP/NSD3/BEND3/PAXBP1/EED/KDM6A/SETDB2/BCOR/TET3/KMT5C/EHMT1/ZNF274/PRMT3/ZNF335/ASH2L/RNF20/JARID2/DNMT1/KMT2A/DOT1L/NSD1/RIF1/KMT2C/SETD5/BRCA1/KDM1A/KMT2D/RBBP5/SETD1B/CTCF/ARID4B/SUV39H2/ASH1L/MEN1/CARM1/MTF2/SIRT1/KDM3A/ATRX/PRDM12/PRMT9/RLF/KDM4A/GFI1/WDR82/KMT2E/ARID4A/RTF1/SETD1A/SMAD4/KDM4C/SETD2/CTR9/TET2/SUZ12/AUTS2/EZH1/SNW1/P…
118	GO_MAINTENANCE_OF_CELL_NUMBER	GO_MAINTENANCE_OF_CELL_NUMBER	GO_MAINTENANCE_OF_CELL_NUMBER	155	0.52703	1.60233	0.00010006	0.00272298	0.00229252	8330	tags=48%, list=24%, signal=37%	FANCC/POU5F1/TET1/EZH2/SOX4/TUT4/MED14/CDH2/BRAF/GATA2/MED30/ASPM/METTL3/HES5/HMGA2/TBX3/HOOK3/VPS72/KDM2B/MED12/FANCD2/SMO/RIF1/SMC3/IGF2BP1/DDX6/DIS3L2/MTF2/ARID1A/ZNF706/ZHX2/MED28/BCL9L/LSM1/POLR2D/KDM3A/NKAP/PAX2/MCPH1/LIG4/SRRT/POLR2K/EIF4E/NOTCH2/RTF1/NIPBL/MED7/SMAD4/KDM4C/CNOT1/EOMES/CTR9/POLR2B/GNL3/SMC1A/METTL14/PAX8/POLR2A/RAF1/SALL4/LDB1/ELAVL1/CNOT3/WNT9B/ZNF322/ZFP36L2/EIF4ENIF1/SK…
119	GO_MICROTUBULE_ASSOCIATED_COMPLEX	GO_MICROTUBULE_ASSOCIATED_COMPLEX	GO_MICROTUBULE_ASSOCIATED_COMPLEX	149	0.504987	1.53348	0.00010006	0.00272298	0.00229252	9012	tags=50%, list=26%, signal=37%	KIF12/MAP2/DCX/KIF18A/MAP4/KIF18B/DNAH14/KIF4A/KIF11/KIF20B/AURKB/KIF20A/KIF14/KIF2C/DYNLT3/KIF15/BIRC5/DNAH10/HAUS3/KIF27/KIFAP3/CENPE/KIF22/KIF28P/HAUS6/DNHD1/TPR/KIF4B/KIF16B/AC027237.1/FNTA/CDCA8/AURKA/KIFC1/DNAH5/KIFC2/KIF3A/HAUS5/DCTN4/KIF3C/DCTN6/DYNC1LI2/CCDC65/RABGAP1/KIF13B/CCDC114/CLIP2/DNAH3/FNTB/HAUS1/DNAI1/TCTE3/KIF24/KIF26A/DNAH11/DNAH17/TCTEX1D2/KIF2A/SHTN1/HAUS2/WDR60/DNAL1/APPBP…
120	GO_MODIFICATION_DEPENDENT_PROTEIN_BINDING	GO_MODIFICATION_DEPENDENT_PROTEIN_BINDING	GO_MODIFICATION_DEPENDENT_PROTEIN_BINDING	144	0.519437	1.57478	0.00010006	0.00272298	0.00229252	8053	tags=53%, list=23%, signal=41%	ING3/WDR5/PHF8/MBTD1/SPIN3/NCAPG2/BPTF/BRD3/ANKRD13B/CBX2/DZIP3/FAM156A/L3MBTL1/TAF7/ATAD2B/UHRF1/FMR1/RNF169/ZBTB1/YEATS2/CBX8/RAD23B/KDM7A/MSH6/TAF1/CHD1/BRD2/KMT2A/SPIN1/BAZ2A/SPIN4/LYN/DNAJC2/RBBP5/TRIM24/CARM1/USP15/UIMC1/CBX4/MTF2/KDM5A/FAN1/ABRAXAS2/ATRX/UBQLN2/SPIN2A/ZFAND6/BRD9/MSL3/KDM4A/RAD18/DPF2/SMARCA4/KMT2E/PHIP/CDYL/GLYR1/UBQLN1/OTUD7B/PHF2/ZRANB1/SUZ12/ING4/BRD4/OTUD7A/SPRTN/BRDT…
121	GO_REGULATION_OF_MRNA_PROCESSING	GO_REGULATION_OF_MRNA_PROCESSING	GO_REGULATION_OF_MRNA_PROCESSING	136	0.583211	1.76429	0.00010006	0.00272298	0.00229252	8011	tags=58%, list=23%, signal=45%	C9orf78/SRSF12/RBM11/RBM10/RBMX/SRPK1/CELF5/TIA1/SRSF2/RBM4B/RBMY1J/RNPS1/NCBP1/SRSF6/DHX36/SLC39A5/U2AF2/HNRNPA2B1/RBM25/SRSF9/SFSWAP/HNRNPU/FMR1/SRSF1/PTBP1/CELF1/SRSF10/CWC22/SON/DHX9/RNF20/HNRNPK/RBM5/DDX17/SRSF3/YTHDC1/CPSF7/SRSF7/DAZAP1/HNRNPA1/SRPK2/CCNT1/CPSF6/TRA2B/SAFB/RBM17/DYRK1A/VIRMA/KHDRBS1/RBM19/CDK9/PAPOLA/TRA2A/SREK1/CTR9/RBM3/RBM7/NUP98/RBMY1B/CCNB1/SRSF4/NSRP1/CELF3/REST/SNW1/…
122	GO_RNA_EXPORT_FROM_NUCLEUS	GO_RNA_EXPORT_FROM_NUCLEUS	GO_RNA_EXPORT_FROM_NUCLEUS	136	0.580414	1.75583	0.00010006	0.00272298	0.00229252	6817	tags=55%, list=20%, signal=44%	TSC1/NUP205/THOC2/XPO1/NUP54/CHTOP/NUP62/SRRM1/SRSF2/NUP35/GLE1/RNPS1/ENY2/NCBP1/NUP107/SRSF11/SRSF6/UPF3B/ZC3H3/U2AF2/HNRNPA2B1/NUP160/SRSF9/SLBP/TPR/NUP153/SRSF1/NUP188/NUP155/UPF2/ZC3H11A/NUP58/NUP50/NUP43/DHX9/SRSF3/YTHDC1/RANBP2/SRSF7/NDC1/HNRNPA1/BCCIP/SMG5/DDX39B/RBM27/CPSF6/AGFG1/SMG1/ABCE1/FIP1L1/AKAP8L/POLR2D/KHDRBS1/DDX39A/RAE1/SMG7/EIF4E/NUP133/XPOT/SETD2/POM121/NPM1/NUP98/WDR33/PHAX/…
123	GO_RNA_POLYMERASE_II_TRANSCRIPTION_FACTOR_COMPLEX	GO_RNA_POLYMERASE_II_TRANSCRIPTION_FACTOR_COMPLEX	GO_RNA_POLYMERASE_II_TRANSCRIPTION_FACTOR_COMPLEX	159	0.481985	1.46696	0.00010006	0.00272298	0.00229252	9663	tags=48%, list=28%, signal=35%	NR1H4/E2F5/TCEA1/NFYA/NKX2-5/MED17/GEMIN5/MED14/TLE4/TAF2/KAT2A/GATA4/E2F2/TAF4B/CBFB/SFPQ/GTF2H4/HMGA1/TAF7/TAF5/HNRNPU/E2F3/TAF4/ARNT/RXRA/TRRAP/TAF1/POU2F1/NEUROD1/GTF2H3/TAF5L/NR5A1/GTF2H1/MXD3/TAF9B/CARM1/MED26/E2F8/TCF12/BCL9L/TFDP1/TCF3/ERCC3/E2F7/TAF11/NONO/GTF2A1/SMAD4/ATF1/ATF6B/CREB1/THRB/TCF7L2/E2F1/LDB1/PYGO2/NR1I3/E2F6/HIPK2/MXI1/RB1/TAF1L/TBP/TAF3/GTF2H5/MNAT1/NR5A2/ERCC4/TLE3/SMAD…
124	GO_S_ADENOSYLMETHIONINE_DEPENDENT_METHYLTRANSFERASE_ACTIVITY	GO_S_ADENOSYLMETHIONINE_DEPENDENT_METHYLTRANSFERASE_ACTIVITY	GO_S_ADENOSYLMETHIONINE_DEPENDENT_METHYLTRANSFERASE_ACTIVITY	155	0.523532	1.5917	0.00010006	0.00272298	0.00229252	6605	tags=46%, list=19%, signal=37%	DNMT3B/KMT5B/WDR5/SETDB1/EZH2/DNMT3A/NSD2/NSD3/EED/SETDB2/TARBP1/HNMT/METTL3/KMT5C/TRMT10B/EHMT1/TRMT11/EEF1AKMT2/PRMT3/METTL2A/ASH2L/NDUFAF7/METTL15/DNMT1/PCMTD2/KMT2A/TRDMT1/TRMT10A/DOT1L/NSD1/KMT2C/FBXO11/SETD5/KMT2D/RBBP5/SETD1B/TRMT61B/SUV39H2/ASH1L/MEN1/METTL2B/METTL4/CARM1/MRM2/TRMO/TRMT1/TRMT2B/CMTR1/BMT2/VCPKMT/TRMT1L/PRMT9/COQ5/WDR82/SETD4/SETD1A/CARNMT1/PCMTD1/N6AMT1/TRMT5/SETD2/NSUN2/…
125	GO_SPINDLE_POLE	GO_SPINDLE_POLE	GO_SPINDLE_POLE	159	0.557507	1.69682	0.00010006	0.00272298	0.00229252	8196	tags=59%, list=24%, signal=45%	CSPP1/CEP44/KIF11/AUNIP/NUP62/TOPBP1/KIF20B/CENPF/AURKB/SPDL1/KNTC1/MAPK14/TPX2/MAD2L1/STAG2/ASPM/UBXN2B/CKAP2L/SPAG5/NEK2/SGO1/PLK1/CEP95/TACC3/RASSF10/ODF2/CEP128/HNRNPU/CKAP2/DLGAP5/BOD1/LATS2/TNKS/CDC6/STAG1/AURKA/KATNBL1/FAM161A/DDX11/WDR62/CDC20/PRC1/SMC3/GOLGA2/BCCIP/NEK6/CKAP5/TUBGCP4/DCTN4/CDC14B/EFHC1/CEP104/TUBGCP3/PLK5/LATS1/ABRAXAS2/KNSTRN/NEK7/RAE1/OR2A4/PSRC1/BIRC6/POC1B/NEDD1/HAUS…
126	GO_CENTRIOLE	GO_CENTRIOLE	GO_CENTRIOLE	135	0.56995	1.72356	0.00010007	0.00272298	0.00229252	7455	tags=53%, list=22%, signal=41%	CCSAP/CEP83/PLK4/CEP295/MPHOSPH9/SASS6/CENPJ/CEP78/TOP2A/HYLS1/MAPK15/IQCB1/PLK1/AGBL4/CCNF/ODF2/CEP164/CEP128/CEP135/CEP152/LRRCC1/CEP290/FGFR1OP/CEP170/AURKA/MKS1/RTTN/CCP110/SCLT1/WDR62/KIF3A/CEP55/CCDC151/BCCIP/FOPNL/WDR90/CCDC78/CNTLN/CEP104/ODF2L/TUBGCP3/STIL/CCDC120/RP2/RAB8A/CETN3/CEP192/MDM1/POC1B/NEDD1/ROCK1/CEP350/KIF24/CCHCR1/CROCC/CEP162/CEP250/PLK2/CEP120/CEP76/KIF2A/KIAA0753/RAN/CE…
127	GO_DNA_DEPENDENT_DNA_REPLICATION	GO_DNA_DEPENDENT_DNA_REPLICATION	GO_DNA_DEPENDENT_DNA_REPLICATION	146	0.65414	1.98423	0.00010007	0.00272298	0.00229252	6296	tags=62%, list=18%, signal=51%	ATAD5/BAZ1A/CCNE2/EME1/FBXO5/CDK2/POLG2/RFC2/TONSL/RPA4/RFC5/MMS22L/MCM4/GINS3/DBF4B/DNA2/POLQ/TICRR/WDHD1/WIZ/ORC6/STAG2/GINS4/POLE3/LIG3/PRIM1/ORC1/POLA1/HMGA1/PRIM2/MCM10/TERF1/CDT1/GINS1/RFC3/ORC2/GEN1/SLBP/EME2/ORC5/MRE11/NUCKS1/MCM2/NBN/DSCC1/DONSON/TWNK/CDC6/POLD3/INO80/MCM6/GMNN/MSH6/BLM/DDX11/WRN/SMC3/ZPR1/MCMDC2/MCM7/RFC4/FANCM/E2F8/POLE2/MCM3/CDC7/ETAA1/ORC4/BOD1L1/ATRX/MCM9/TIMELESS/E…
128	GO_NEGATIVE_REGULATION_OF_CHROMOSOME_ORGANIZATION	GO_NEGATIVE_REGULATION_OF_CHROMOSOME_ORGANIZATION	GO_NEGATIVE_REGULATION_OF_CHROMOSOME_ORGANIZATION	142	0.59374	1.79863	0.00010007	0.00272298	0.00229252	8748	tags=63%, list=25%, signal=47%	SRC/TTK/DNMT3B/TRIP13/TET1/FBXO5/UBR5/PHF8/ESPL1/CENPF/BUB1B/AURKB/RAD21/TOP2A/SPDL1/MAD2L1/BCOR/BUB1/ATAD2/POT1/PIF1/PLK1/ATM/HMGA1/TERF1/CDT1/TAF7/ATAD2B/GEN1/HNRNPU/TPR/ZNF451/SET/EXOSC10/MCM2/NBN/TNKS/WAPL/JARID2/TENT4B/DNMT1/DCP2/HNRNPC/CDC20/HNRNPA1/H1F0/BRCA1/KDM1A/BUB3/UBE2B/SLX4/RAD50/MTF2/KDM5A/SIN3A/ZNF207/SIRT1/GNL3L/KDM3A/ATRX/XRN1/KDM4A/ASF1A/PTTG1/KDM4C/TNKS2/HIST1H1T/TWIST1/CCNB1/…
129	GO_REGULATION_OF_GENE_SILENCING	GO_REGULATION_OF_GENE_SILENCING	GO_REGULATION_OF_GENE_SILENCING	146	0.561876	1.70436	0.00010007	0.00272298	0.00229252	8343	tags=53%, list=24%, signal=40%	POU5F1/NCOR1/NUP205/SETDB1/TET1/CDK2/PHF8/LIMD1/NUP54/NUP62/NUP35/TNRC6A/HIST1H4D/DND1/ATAD2/NUP107/HMGA1/NUP160/NAA40/ATAD2B/TPR/NUP153/FMR1/TASOR/ATF7IP/NUP188/NUP155/NUP58/NUP50/NUP43/DHX9/RANBP2/DNMT1/HIST1H3D/AGO2/NDC1/H1F0/PUM1/SIN3A/SIRT1/POLR2D/RESF1/RAE1/POLR2K/ASF1A/NUP133/H3F3A/HIST1H1T/POM121/POLR2B/NUP98/HIST1H4E/ZC3H12A/PHF2/PPHLN1/POM121C/POLR2A/PUM2/ELAVL1/APOBEC1/IPO8/HIST1H3J/ZC…
130	GO_REGULATION_OF_HISTONE_MODIFICATION	GO_REGULATION_OF_HISTONE_MODIFICATION	GO_REGULATION_OF_HISTONE_MODIFICATION	138	0.526247	1.59312	0.00010008	0.00272298	0.00229252	8595	tags=53%, list=25%, signal=40%	DNMT3B/TET1/OGT/UBR5/PAXIP1/KAT2A/CHTOP/NSD3/PAXBP1/EED/GATA2/BCOR/ZNF274/ATM/TAF7/ZNF451/CHEK1/SET/FMR1/ZNF335/CAMK2D/RNF20/JARID2/TADA2A/AKAP8/DNMT1/KMT2A/NSD1/RIF1/SETD5/BRCA1/KDM1A/CTCF/UBE2B/MTF2/KDM5A/SIN3A/KAT7/SIRT1/AKAP8L/ZBTB7B/KDM3A/ATRX/PRDM12/KDM4A/GFI1/KMT2E/CDK9/RTF1/NIPBL/SMAD4/KDM4C/CTR9/TWIST1/CCNB1/AUTS2/SNW1/FLCN/PYGO2/BRD4/H2AFY/SNCA/KMT2B/MAPK8/SKI/SART3/MLLT6/RNF40/TRIP12/R…
131	GO_FIBRILLAR_CENTER	GO_FIBRILLAR_CENTER	GO_FIBRILLAR_CENTER	134	0.510627	1.54368	0.00010009	0.00272298	0.00229252	10316	tags=59%, list=30%, signal=41%	E2F5/ZNF385B/DKC1/TAF4B/ACACA/ORC6/TERF1/THAP1/NOP58/CD3EAP/RPS6KA6/MTDH/MRI1/TRIM27/COIL/HEATR1/SUPT20H/UBTF/CHD1/DDX11/YY1AP1/TOP1/HERC4/WDR43/FOXA1/UBE2I/HOXB5/SMARCA5/IP6K2/KDM5D/ARHGAP32/SMAD7/MALT1/SELENBP1/TAF1C/TCOF1/DDX46/RAE1/KDM4A/DCLRE1A/ZNF415/RREB1/APEX2/CDK12/EZR/TXNRD1/BTBD10/WDR33/PSPC1/LIPA/AFF4/NUAK1/MBD6/RAI14/USO1/SNRPB2/DUSP11/NUFIP1/DCAF1/NOLC1/FOXJ2/NOP56/SAMD4A/LEO1/AGER/…
132	GO_HELICASE_ACTIVITY	GO_HELICASE_ACTIVITY	GO_HELICASE_ACTIVITY	148	0.602225	1.82749	0.00010009	0.00272298	0.00229252	8956	tags=65%, list=26%, signal=48%	RAD54B/HELLS/DDX55/DDX12P/MCM4/DHX40/BRIP1/DNA2/ERCC6L/YTHDC2/GINS4/DHX36/PIF1/SHPRH/CHD2/GINS1/EP400/BTAF1/SMARCAD1/MCM8/CHD9/CHD1L/MRE11/MCM2/NBN/HLTF/TWNK/SNRNP200/RAD54L/TTF2/INO80/MCM6/DHX9/DDX17/CHD1/BLM/DDX11/G3BP1/WRN/IGHMBP2/MCM7/SMARCA5/DDX39B/HELZ/DDX18/DDX20/DDX6/FANCM/ERCC6L2/RAD50/DDX59/DHX37/MCM3/AQR/DDX31/ATRX/DHX15/SETX/SRCAP/MCM9/DDX46/DHX32/DDX39A/DHX33/ERCC3/SMARCA4/DDX42/RECQ…
133	GO_MICROTUBULE_ORGANIZING_CENTER_ORGANIZATION	GO_MICROTUBULE_ORGANIZING_CENTER_ORGANIZATION	GO_MICROTUBULE_ORGANIZING_CENTER_ORGANIZATION	133	0.570408	1.72392	0.00010009	0.00272298	0.00229252	6725	tags=52%, list=20%, signal=42%	PKHD1/XRCC2/ATF5/PLK4/CHMP4C/CDK2/CEP295/XPO1/KIF11/KAT2A/NUP62/SASS6/CENPJ/CEP72/UBXN2B/CDK1/NEK2/SGO1/PLK1/ARHGEF10/HAUS3/CCNF/ODF2/PCLAF/GEN1/CEP135/CEP152/HAUS6/CHEK1/TMEM67/CLASP2/AURKA/RTTN/CCP110/WDR62/KIF3A/BRCA1/GOLGA2/CKAP5/HAUS5/CCDC78/CNTLN/PARD6B/RBM14/STIL/MCPH1/CHORDC1/CETN3/CEP192/BRCA2/MDM1/RAB6C/CHD3/HAUS1/TUBE1/NPM1/CROCC/CLASP1/CHMP5/XRCC3/CEP250/PLK2/CEP120/UVRAG/CEP76/KIAA07…
134	GO_MRNA_TRANSPORT	GO_MRNA_TRANSPORT	GO_MRNA_TRANSPORT	148	0.568123	1.72401	0.00010009	0.00272298	0.00229252	6817	tags=52%, list=20%, signal=42%	NUP205/THOC2/IGF2BP2/XPO1/NUP54/CHTOP/NUP62/SRRM1/SRSF2/NUP35/NXT2/GLE1/RNPS1/ENY2/NCBP1/NUP107/SRSF11/SRSF6/UPF3B/ZC3H3/U2AF2/HNRNPA2B1/NUP160/SRSF9/SLBP/TPR/NCBP3/NUP153/FMR1/SRSF1/NUP188/NUP155/UPF2/ZC3H11A/TNKS/NUP58/XPO7/NUP50/QKI/NUP43/DHX9/SRSF3/RANBP17/YTHDC1/RANBP2/SRSF7/NDC1/HNRNPA1/SMG5/DDX39B/IGF2BP1/AGFG1/SMG1/FIP1L1/KHSRP/AKAP8L/POLR2D/DDX39A/RAE1/NPIPA1/SMG7/EIF4E/NUP133/AHCTF1/SET…
135	GO_NUCLEAR_PERIPHERY	GO_NUCLEAR_PERIPHERY	GO_NUCLEAR_PERIPHERY	134	0.552572	1.67048	0.00010009	0.00272298	0.00229252	6746	tags=49%, list=20%, signal=39%	MAP2/NUP205/DNMT3A/PAXIP1/SRPK1/KIF4A/SRRM1/LMNB2/LMNB1/CENPF/RAD21/NUP35/TENM1/STAG2/SFPQ/NUP107/YEATS4/GMCL1/POLA1/HNRNPA2B1/UHRF1/SMARCAD1/HNRNPU/TPR/NSMF/ATXN7/NUP153/KIF4B/TNPO2/ARFGEF1/MATR3/STAG1/PRKCD/KPNB1/BLM/AKAP8/PRPF40A/SMC3/DCAF7/DDX39B/SCAF8/ZNF350/MEN1/MBD1/ZNF326/YY1/RANBP6/LRIF1/AKAP8L/GFI1/JAK2/NONO/XPOT/HNRNPM/AHCTF1/NUP98/SMC1A/PSPC1/TELO2/THOC1/OGG1/SNW1/CASK/NUFIP1/MORC3
136	GO_REGULATION_OF_RNA_SPLICING	GO_REGULATION_OF_RNA_SPLICING	GO_REGULATION_OF_RNA_SPLICING	134	0.624228	1.88711	0.00010009	0.00272298	0.00229252	7296	tags=60%, list=21%, signal=48%	C9orf78/SRSF12/RBM11/RBM10/RBMX/SRPK1/CELF5/HNRNPH1/TIA1/PTBP2/SRSF2/RBM4B/CLK2/ESRP1/RBMY1J/CLK4/RNPS1/NCBP1/SRSF6/SLC39A5/U2AF2/HNRNPA2B1/RBM25/SRSF9/SFSWAP/HNRNPU/FMR1/FUS/SRSF1/PTBP1/AKAP17A/CELF1/SRSF10/CWC22/SON/HNRNPK/RBM5/DDX17/SRSF3/YTHDC1/RBM22/SRSF7/DAZAP1/PTBP3/HNRNPA1/ZPR1/SRPK2/RRP1B/TRA2B/ZNF326/RBM17/DYRK1A/SETX/KHDRBS1/RBM19/CDK12/TRA2A/HNRNPLL/SREK1/RBM3/RBM7/NUP98/RBMY1B/HNRNPF…
137	GO_RNA_3_END_PROCESSING	GO_RNA_3_END_PROCESSING	GO_RNA_3_END_PROCESSING	148	0.541613	1.64356	0.00010009	0.00272298	0.00229252	8011	tags=50%, list=23%, signal=39%	ZNF473/INTS8/THOC2/TUT4/DKC1/EXOSC2/CHTOP/SRRM1/SRSF2/RNPS1/ERI1/PTCD1/NCBP1/SRSF11/SRSF6/DHX36/UPF3B/ZC3H3/U2AF2/SRSF9/SLBP/SRSF1/ZC3H11A/TENT4A/RNF20/TENT4B/SRSF3/CPSF7/SRSF7/DDX39B/INTS2/SCAF8/CCNT1/CPSF6/RPRD2/FIP1L1/PABPC1/VIRMA/POLR2D/PAPOLG/INTS7/TUT7/DDX39A/TRNT1/PCF11/EXOSC9/CSTF3/PNPT1/CDK9/PAPOLA/EXOSC3/CTR9/WDR33/TRMT10C/CCNB1/SSB/SRSF4/THOC1/CSTF2/EXOSC8/INTS14/MTPAP/RPRD1B/NCBP2/INT…
138	GO_KINETOCHORE	GO_KINETOCHORE	GO_KINETOCHORE	130	0.62444	1.88498	0.00010014	0.00272298	0.00229252	5703	tags=59%, list=17%, signal=50%	TTK/MTBP/CENPV/KIF18A/PHF6/SKA1/NUF2/XPO1/CENPI/CENPF/BUB1B/AURKB/SPDL1/KNTC1/SKA2/ERCC6L/KIF2C/MAD2L1/DYNLT3/KNL1/BUB1/BIRC5/NUP107/SPAG5/NEK2/SKA3/SGO1/PLK1/CDT1/NUP160/CENPE/ORC2/KIF22/HNRNPU/TPR/SGO2/FBXO28/SPC24/SPC25/KANSL1/INCENP/HJURP/BOD1/MIS18BP1/CLASP2/ZWILCH/NUP43/CENPK/CENPA/PPP1CC/BUB3/CKAP5/DCTN4/SIN3A/ZNF207/ZWINT/CENPU/DCTN6/ZNF276/KNSTRN/DYNC1LI2/RASSF2/SUMO3/CLIP1/NUP133/MEAF6/…
139	GO_NEGATIVE_REGULATION_OF_GENE_EXPRESSION_EPIGENETIC	GO_NEGATIVE_REGULATION_OF_GENE_EXPRESSION_EPIGENETIC	GO_NEGATIVE_REGULATION_OF_GENE_EXPRESSION_EPIGENETIC	129	0.59521	1.796	0.00010018	0.00272298	0.00229252	8971	tags=57%, list=26%, signal=42%	DNMT3B/SETDB1/TET1/EZH2/HELLS/DNMT3A/PHF8/CREBZF/BEND3/SMCHD1/EED/HIST1H4D/ATAD2/POLE3/HMGA1/NAA40/ATAD2B/SIRT4/TASOR/ATF7IP/TRIM27/JARID2/DNMT1/HIST1H3D/BAZ2A/DOT1L/RIF1/H1F0/SMARCA5/KMT2D/UBE2B/EPC1/MBD1/PCGF1/MTF2/ARID1A/SIN3A/HMGB1/SIRT1/LHX2/CHRAC1/RESF1/MORF4L2/MSL3/ASF1A/H3F3A/HIST1H1T/RBBP4/HIST1H4E/PHF2/PPM1D/MSL3P1/SUZ12/HDAC2/PPHLN1/EZH1/APOBEC1/H2AFY/HIST1H3J/HIST2H3A/HIST2H3C/HIST1H4…
140	GO_MICROTUBULE_CYTOSKELETON_ORGANIZATION_INVOLVED_IN_MITOSIS	GO_MICROTUBULE_CYTOSKELETON_ORGANIZATION_INVOLVED_IN_MITOSIS	GO_MICROTUBULE_CYTOSKELETON_ORGANIZATION_INVOLVED_IN_MITOSIS	124	0.586	1.76475	0.0001002	0.00272298	0.00229252	8695	tags=65%, list=25%, signal=48%	TTK/CCSAP/STMN1/MAP4/CHMP4C/KIF4A/NUF2/ESPL1/KIF11/NUP62/AURKB/NUSAP1/SPDL1/TPX2/STAG2/BIRC5/RCC1/UBXN2B/NEK2/PLK1/ARHGEF10/TACC3/CENPE/HNRNPU/RACGAP1/TPR/MYBL2/SPC25/KIF4B/AC027237.1/TNKS/SAPCD2/CLASP2/STAG1/AURKA/KIFC1/KPNB1/CENPA/WDR62/CDC20/PRC1/SMC3/PAX6/GOLGA2/BCCIP/MSTO1/EFHC1/ZNF207/STIL/ABRAXAS2/MCPH1/RAE1/GNAI1/CEP97/PSRC1/CEP192/SPAST/SETD2/CLASP1/CHMP5/CCNB1/NDC80/SMC1A/PKD1/PLK2/CHEK…
141	GO_MRNA_EXPORT_FROM_NUCLEUS	GO_MRNA_EXPORT_FROM_NUCLEUS	GO_MRNA_EXPORT_FROM_NUCLEUS	110	0.581346	1.74191	0.0001002	0.00272298	0.00229252	6817	tags=55%, list=20%, signal=44%	NUP205/THOC2/NUP54/CHTOP/NUP62/SRRM1/SRSF2/NUP35/GLE1/RNPS1/ENY2/NCBP1/NUP107/SRSF11/SRSF6/UPF3B/ZC3H3/U2AF2/HNRNPA2B1/NUP160/SRSF9/SLBP/TPR/NUP153/SRSF1/NUP188/NUP155/UPF2/ZC3H11A/NUP58/NUP50/NUP43/SRSF3/YTHDC1/RANBP2/SRSF7/NDC1/SMG5/DDX39B/AGFG1/SMG1/FIP1L1/AKAP8L/POLR2D/DDX39A/RAE1/SMG7/EIF4E/NUP133/SETD2/POM121/NUP98/WDR33/DDX25/SRSF4/POM121C/THOC1/RBM15B/NCBP2/NXF5
142	GO_REGULATION_OF_POSTTRANSCRIPTIONAL_GENE_SILENCING	GO_REGULATION_OF_POSTTRANSCRIPTIONAL_GENE_SILENCING	GO_REGULATION_OF_POSTTRANSCRIPTIONAL_GENE_SILENCING	110	0.53683	1.60853	0.0001002	0.00272298	0.00229252	8153	tags=49%, list=24%, signal=38%	POU5F1/NCOR1/NUP205/LIMD1/NUP54/NUP62/NUP35/TNRC6A/HIST1H4D/DND1/NUP107/NUP160/TPR/NUP153/FMR1/NUP188/NUP155/NUP58/NUP50/NUP43/DHX9/RANBP2/HIST1H3D/AGO2/NDC1/PUM1/POLR2D/RAE1/POLR2K/NUP133/H3F3A/POM121/POLR2B/NUP98/HIST1H4E/ZC3H12A/POM121C/POLR2A/PUM2/ELAVL1/IPO8/HIST1H3J/ZC3H10/HIST2H3A/HIST2H3C/HIST1H4I/MAP2K1/DDX5/TERT/MYCN/NUP85/SEH1L/AGO1/H3F3B
143	GO_CHROMATIN_ORGANIZATION_INVOLVED_IN_REGULATION_OF_TRANSCRIPTION	GO_CHROMATIN_ORGANIZATION_INVOLVED_IN_REGULATION_OF_TRANSCRIPTION	GO_CHROMATIN_ORGANIZATION_INVOLVED_IN_REGULATION_OF_TRANSCRIPTION	121	0.575001	1.73026	0.00010022	0.00272298	0.00229252	7265	tags=50%, list=21%, signal=39%	SETDB1/TET1/EZH2/HELLS/DNMT3A/PHF8/BEND3/SMCHD1/EED/HIST1H4D/ATAD2/POLE3/HMGA1/NAA40/ATAD2B/SIRT4/CHEK1/TASOR/ATF7IP/DNMT1/HIST1H3D/BAZ2A/DOT1L/RIF1/H1F0/SMARCA5/KMT2D/UBE2B/MBD1/PCGF1/ARID1A/SIN3A/HMGB1/SIRT1/CHRAC1/RESF1/ARID1B/MORF4L2/MSL3/SMARCD1/ASF1A/H3F3A/HIST1H1T/HIST1H4E/PHF2/PPM1D/MSL3P1/HDAC2/PPHLN1/EZH1/APOBEC1/HIST1H3J/HIST2H3A/HIST2H3C/HIST1H4I/BMI1/MBD3L5/PABPC1L/KMT2B/CDC45
144	GO_DNA_TEMPLATED_TRANSCRIPTION_ELONGATION	GO_DNA_TEMPLATED_TRANSCRIPTION_ELONGATION	GO_DNA_TEMPLATED_TRANSCRIPTION_ELONGATION	111	0.530201	1.58888	0.00010022	0.00272298	0.00229252	8327	tags=54%, list=24%, signal=41%	TAF1D/TCEA1/EZH2/ELP1/ENY2/NCBP1/GTF2H4/ELOC/HMGN1/TEFM/CDK13/HNRNPU/CD3EAP/TAF1A/UBTF/NELFCD/GTF2H3/CCNT2/DDX39B/GTF2H1/SSRP1/CCNT1/ZNF326/POLR1B/ELOA/NELFB/POLR2D/TAF1C/POLR1A/ERCC3/POLR2K/CDK9/TWISTNB/RTF1/CDK12/NELFA/SUPT16H/SETD2/CTR9/POLR2B/AFF4/THOC1/POLR2A/LDB1/PBRM1/BRD4/TAF1B/NCBP2/RNF8/ERCC6/CCNK/HTATSF1/CCAR2/RNF168/TBP/LEO1/GTF2H5/MNAT1/ELL/ELP3
145	GO_NUCLEAR_CHROMOSOME_TELOMERIC_REGION	GO_NUCLEAR_CHROMOSOME_TELOMERIC_REGION	GO_NUCLEAR_CHROMOSOME_TELOMERIC_REGION	121	0.559604	1.68393	0.00010022	0.00272298	0.00229252	10273	tags=66%, list=30%, signal=47%	THOC2/HMBOX1/MCM4/CBX3/DNA2/SMCHD1/HIST1H4D/POT1/CDK1/PIF1/ATM/ORC1/TERF1/ORC2/CBX1/PRKDC/ORC5/MRE11/HIST3H3/MCM2/NBN/TNKS/DCLRE1B/MCM6/MSH2/PPP1CC/MCM7/KDM1A/SLX4/MEN1/RAD50/MCM3/LRIF1/ORC4/ATRX/LIG4/DCLRE1A/WDR82/RAD51/BRCA2/TNKS2/H3F3A/POLR2B/HIST1H4E/XRCC3/TELO2/SSB/THOC1/MAJIN/ORC3/H2AFY/PPP1CB/HIST1H2BB/HIST1H4I/RPA2/RAD51D/PURA/RPA1/CBX5/NAT10/TERT/H3F3B/PINX1/MCM5/FEN1/ERCC4/TOX4/PARP1/PC…
146	GO_PEPTIDYL_LYSINE_METHYLATION	GO_PEPTIDYL_LYSINE_METHYLATION	GO_PEPTIDYL_LYSINE_METHYLATION	125	0.588957	1.77401	0.00010022	0.00272298	0.00229252	6680	tags=53%, list=19%, signal=43%	DNMT3B/KMT5B/WDR5/SETDB1/EZH2/OGT/PAXIP1/NSD2/NSD3/BEND3/EED/KDM6A/SETDB2/BCOR/TET3/KMT5C/EHMT1/ZNF274/EEF1AKMT2/ZNF335/ASH2L/JARID2/DNMT1/KMT2A/DOT1L/NSD1/RIF1/KMT2C/SETD5/BRCA1/KDM1A/KMT2D/RBBP5/SETD1B/ARID4B/SUV39H2/ASH1L/MEN1/MTF2/SIRT1/VCPKMT/KDM3A/ATRX/PRDM12/RLF/KDM4A/GFI1/WDR82/SETD4/KMT2E/ARID4A/RTF1/SETD1A/SMAD4/KDM4C/SETD2/CTR9/TET2/ATPSCKMT/SUZ12/AUTS2/EZH1/SNW1/PYGO2/BRD4/H2AFY
147	GO_RECOMBINATIONAL_REPAIR	GO_RECOMBINATIONAL_REPAIR	GO_RECOMBINATIONAL_REPAIR	126	0.601969	1.8137	0.00010022	0.00272298	0.00229252	7736	tags=60%, list=22%, signal=47%	USP51/TEX15/XRCC2/RAD54B/RADX/SPIDR/TONSL/RPA4/FIGNL1/MMS22L/HUS1/AUNIP/RAD51AP1/PARPBP/SMCHD1/POLQ/SFPQ/GINS4/LIG3/FANCB/GEN1/RAD52/MCM8/CHEK1/MRE11/NUCKS1/FUS/NBN/RAD54L/INO80/SMC5/SHLD2/NSMCE2/RMI2/BLM/SMC6/WRN/RIF1/BRCA1/MCMDC2/KDM1A/RNF138/SLX4/RAD50/KLHL15/YY1/CDC7/FAN1/RBBP8/MCM9/TIMELESS/H2AFX/RECQL/RFWD3/RAD51/NIPBL/BRCA2/MAGEF1/PPP4R2/ZFYVE26/RAD21L1/RMI1/SETD2/HELB/XRCC3/WDR48/SHLD3/EX…
148	GO_UBIQUITIN_LIKE_PROTEIN_SPECIFIC_PROTEASE_ACTIVITY	GO_UBIQUITIN_LIKE_PROTEIN_SPECIFIC_PROTEASE_ACTIVITY	GO_UBIQUITIN_LIKE_PROTEIN_SPECIFIC_PROTEASE_ACTIVITY	117	0.527573	1.58479	0.000100231	0.00272298	0.00229252	11954	tags=65%, list=35%, signal=43%	USP51/USP49/OTUD6B/SENP6/USPL1/ALG13/SENP7/COPS5/YOD1/TANK/VCPIP1/USP42/MYSM1/USP24/USP3/USP30/USP28/USP1/USP15/USP35/USP20/USP22/USP37/UCHL5/OTUD3/USP7/USP26/SENP1/USP12/USP10/USP54/USP38/OTUB2/OTULIN/OTUD7B/ZC3H12A/ZRANB1/USP9X/OTUD4/MINDY4/USP8/USP44/OTUD7A/USP34/USP48/USP11/PSMD14/MINDY3/BRCC3/MINDY2/USP25/SENP2/USP17L22/USP17L1/ATXN3/ZUP1/SENP5/USP16/STAMBPL1/USP17L11/USP45/COPS4/USP6/USP17L…
149	GO_CHROMATIN_DNA_BINDING	GO_CHROMATIN_DNA_BINDING	GO_CHROMATIN_DNA_BINDING	116	0.522373	1.56868	0.000100241	0.00272298	0.00229252	8660	tags=49%, list=25%, signal=37%	EZH2/KDM6A/RCC1/ZIC2/HMGN1/HMGA2/HNRNPU/HIST3H3/KDM3B/RXRA/DHX9/UTY/CENPA/HIST1H3D/HNRNPC/GRHL2/GATAD2B/ACTL6A/H1F0/CTCF/NEUROG3/WBP2NL/EP300/ATOH1/KDM5A/SMARCC2/KDM3A/NKAP/PRDM12/SMARCE1/SMARCA4/SMARCC1/MED1/JMJD1C/ZNF711/H3F3A/HIST1H1T/RBBP4/KDM6B/SUZ12/THRB/HDAC2/H2AFY/HIST1H3J/VAX1/HMGN4/HIST2H3A/HIST2H3C/VAX2/HDAC1/H3F3B/FOXO3/H1FNT/PRDM4/SMARCB1/KDM4D/HMGN2
150	GO_CONDENSED_CHROMOSOME_CENTROMERIC_REGION	GO_CONDENSED_CHROMOSOME_CENTROMERIC_REGION	GO_CONDENSED_CHROMOSOME_CENTROMERIC_REGION	114	0.648348	1.94528	0.000100241	0.00272298	0.00229252	5703	tags=61%, list=17%, signal=51%	KMT5B/CENPV/PHF6/SKA1/NUF2/CBX3/CENPF/BUB1B/AURKB/SPDL1/KNTC1/SKA2/ERCC6L/KIF2C/MAD2L1/DYNLT3/KNL1/BUB1/BIRC5/KMT5C/NUP107/SPAG5/NEK2/SKA3/SGO1/PLK1/NCAPG/CDT1/CENPE/ORC2/NCAPD2/HNRNPU/SGO2/FBXO28/SPC24/SPC25/KANSL1/INCENP/HJURP/BOD1/MIS18BP1/CLASP2/ZWILCH/AURKA/NUP43/CENPK/CENPA/PPP1CC/BUB3/CKAP5/ZNF207/ZWINT/CENPU/ATRX/DCTN6/ZNF276/KNSTRN/RASSF2/NUP133/MEAF6/CENPO/CHAMP1/NSL1/AHCTF1/CLASP1/GPAT…
151	GO_METHYLTRANSFERASE_COMPLEX	GO_METHYLTRANSFERASE_COMPLEX	GO_METHYLTRANSFERASE_COMPLEX	116	0.604949	1.81665	0.000100241	0.00272298	0.00229252	8880	tags=66%, list=26%, signal=49%	ZNF462/WDR5/TEX10/PRDM10/EZH2/ZFP64/PAXIP1/BPTF/EED/KDM6A/POGZ/CLNS1A/METTL3/TAF7/HCFC1/KDM5B/ZNF451/KANSL1/TAF4/ZNF335/ZNF507/ASH2L/KDM5C/JARID2/UTY/TAF1/KMT2A/KMT2C/RIOK1/KMT2D/RBBP5/SETD1B/TRMT61B/MGA/MEN1/MTF2/KDM5A/SIRT1/KDM5D/VIRMA/ZNF513/SNRPE/KDM4A/WDR82/SETD1A/KDM4C/N6AMT1/RBBP4/KDM6B/RNF2/ZNF407/SUZ12/METTL14/HDAC2/USF1/REST/LAS1L/EZH1/RAMAC/RBM15/RBM15B/E2F6/KMT2B/WDR5B/RBBP7/CBX5/ZC3H…
152	GO_MEIOSIS_I_CELL_CYCLE_PROCESS	GO_MEIOSIS_I_CELL_CYCLE_PROCESS	GO_MEIOSIS_I_CELL_CYCLE_PROCESS	119	0.523177	1.57276	0.000100251	0.00272298	0.00229252	7571	tags=49%, list=22%, signal=38%	TEX15/RAD54B/TRIP13/CCNE2/EME1/FBXO5/RPA4/ESPL1/BRIP1/RAD21/TOP2A/AGO4/MSH4/MAPK15/PLK1/ATM/TERF1/EME2/CDC25C/STAG3/MRE11/AURKA/FANCD2/MSH6/CKS2/BLM/NDC1/MCMDC2/UBE2B/TEX12/FANCM/SLX4/RAD50/TEX19/SUN1/TOP2B/SHOC1/MEI4/RAD51/PTTG1/MYBL1/BRCA2/UBB/MND1/C11orf80/RAD21L1/RMI1/HORMAD1/CDC25B/MAJIN/SYCP2/BRDT/CDC25A/CENPC/RPA2/RAD51D/MUS81/CCNE1
153	GO_REGULATION_OF_DNA_REPAIR	GO_REGULATION_OF_DNA_REPAIR	GO_REGULATION_OF_DNA_REPAIR	118	0.566316	1.70164	0.000100251	0.00272298	0.00229252	9042	tags=59%, list=26%, signal=44%	USP51/TEX15/RADX/SPIDR/UBR5/FIGNL1/NSD2/AUNIP/RAD51AP1/PARPBP/EYA3/SMCHD1/POLQ/FOXM1/FANCB/HMGA2/PARG/RAD52/CHEK1/FUS/RNF169/SHLD2/CBX8/DHX9/RMI2/UBE2V2/BLM/DDX11/RIF1/EYA2/BRCA1/KDM1A/USP1/UIMC1/KLHL15/HMGB1/SIRT1/TIMELESS/H2AFX/CDK9/RAD51/SLF1/MAGEF1/SLF2/SPIRE2/PPP4R2/SETD2/HELB/TWIST1/DEK/HDAC10/OGG1/RNF8/SHLD3/ERCC6/POLH/ACTR2/RPA2/FAM168A/BRCC3/RNF168/TRIP12/DTX3L/RPS3/SPIRE1/PRKCG/KDM4D/CE…
154	GO_ACETYLTRANSFERASE_ACTIVITY	GO_ACETYLTRANSFERASE_ACTIVITY	GO_ACETYLTRANSFERASE_ACTIVITY	108	0.519139	1.55412	0.000100261	0.00272298	0.00229252	8334	tags=55%, list=24%, signal=42%	ING3/ATAT1/ACAA2/WDR5/OGT/KAT2A/TADA1/POLE3/ESCO2/GTF3C4/NAA40/TAF5/HCFC1/KANSL2/KANSL1/SUPT7L/NAA25/KANSL1L/NAA15/NAGS/CREBBP/TAF1/KAT6A/TADA2A/TAF5L/EPC1/EP300/TAF9B/RSF1/CDY2A/USP22/KAT7/HGSNAT/EPC2/KANSL3/SMARCE1/SRCAP/NAA16/BRPF1/DPF2/LPCAT1/MEAF6/BRCA2/DLAT/NAA50/ATF2/ESCO1/GNPNAT1/KAT6B/DPF1/PHF10/SATL1/TAF1L/CDY2B/NCOA3/GNPAT/NAT10/ELP3/NAA30
155	GO_N_ACYLTRANSFERASE_ACTIVITY	GO_N_ACYLTRANSFERASE_ACTIVITY	GO_N_ACYLTRANSFERASE_ACTIVITY	108	0.573956	1.71822	0.000100261	0.00272298	0.00229252	8334	tags=58%, list=24%, signal=44%	GLYATL3/ING3/ATAT1/WDR5/CERS6/OGT/KAT2A/TADA1/POLE3/ESCO2/GLYATL2/GTF3C4/NAA40/TAF5/HCFC1/KANSL2/KANSL1/SUPT7L/GLYATL1/NAA25/KANSL1L/NAA15/NAGS/CREBBP/TAF1/KAT6A/TADA2A/TAF5L/EPC1/EP300/TAF9B/RSF1/CDY2A/USP22/KAT7/HGSNAT/EPC2/KANSL3/SMARCE1/SRCAP/NAA16/BRPF1/DPF2/MEAF6/BRCA2/NAA50/ATF2/ESCO1/GNPNAT1/KAT6B/NMT2/BAAT/DPF1/PHF10/SATL1/TAF1L/CDY2B/NCOA3/NAT10/GLYATL1B/CERS2/ELP3/NAA30
156	GO_NUCLEAR_MATRIX	GO_NUCLEAR_MATRIX	GO_NUCLEAR_MATRIX	108	0.568722	1.70255	0.000100261	0.00272298	0.00229252	6746	tags=49%, list=20%, signal=40%	DNMT3A/PAXIP1/SRPK1/KIF4A/SRRM1/LMNB1/CENPF/RAD21/TENM1/STAG2/SFPQ/YEATS4/GMCL1/POLA1/HNRNPA2B1/UHRF1/SMARCAD1/HNRNPU/NSMF/ATXN7/KIF4B/ARFGEF1/MATR3/STAG1/PRKCD/BLM/AKAP8/PRPF40A/SMC3/DCAF7/DDX39B/SCAF8/ZNF350/MEN1/MBD1/ZNF326/YY1/LRIF1/AKAP8L/GFI1/JAK2/NONO/XPOT/HNRNPM/AHCTF1/SMC1A/PSPC1/THOC1/OGG1/SNW1/CASK/NUFIP1/MORC3
157	GO_SINGLE_STRANDED_DNA_BINDING	GO_SINGLE_STRANDED_DNA_BINDING	GO_SINGLE_STRANDED_DNA_BINDING	107	0.589207	1.76257	0.000100281	0.00272298	0.00229252	4892	tags=49%, list=14%, signal=42%	RADX/SMC4/REXO4/RPA4/MCM4/RAD51AP1/FUBP1/NUP35/HMGB2/SMC2/POT1/DHX36/PRIM1/PRIM2/MCM10/TERF1/HNRNPA2B1/NEIL3/HSPD1/TDP1/RAD52/PCBP2/HNRNPU/NUCKS1/POLR3C/TWNK/MCM6/DHX9/RAD23B/MSH2/HNRNPK/MYEF2/PMS2/BLM/DDX11/TOP1/IGHMBP2/HNRNPA1/MCM7/RNF138/RAD50/HMGB1/POLR2D/RBBP8/SHOC1/CRY2/RAD18/TOP3A/RAD51/TSN/RTF1/BRCA2
158	GO_REGULATION_OF_DNA_REPLICATION	GO_REGULATION_OF_DNA_REPLICATION	GO_REGULATION_OF_DNA_REPLICATION	106	0.611791	1.82938	0.000100301	0.00272298	0.00229252	6175	tags=51%, list=18%, signal=42%	ATAD5/FBXO5/CDK2/RFC2/RFC5/HUS1/DBF4B/DNA2/TICRR/WIZ/STAG2/CCNA2/ESCO2/CDK1/LIG3/RBBP6/TERF1/CDT1/RFC3/MRE11/NUCKS1/NBN/DSCC1/DONSON/CDC6/WAPL/INO80/DHX9/GMNN/MSH6/KCTD13/BLM/SMC3/CACYBP/RFC4/E2F8/PDS5A/CDC7/USP37/ATRX/TIMELESS/ANKRD17/E2F7/TTF1/BRCA2/CHTF18/ATF1/DBF4/ESCO1/FBXW7/STOML2/SMC1A/MAP2K4/CHEK2
159	GO_SPINDLE_ASSEMBLY	GO_SPINDLE_ASSEMBLY	GO_SPINDLE_ASSEMBLY	106	0.580144	1.73475	0.000100301	0.00272298	0.00229252	8672	tags=65%, list=25%, signal=49%	CCSAP/NCOR1/FBXO5/CHMP4C/KIF4A/KIF11/SENP6/AURKB/MAPK15/TPX2/STAG2/BIRC5/RCC1/ASPM/SPAG5/NEK2/PLK1/ARHGEF10/HAUS3/HNRNPU/HAUS6/RACGAP1/TPR/MYBL2/KIF4B/AC027237.1/TNKS/GOLGA6B/INO80/STAG1/AURKA/KIFC1/KPNB1/TUBB/CDC20/SMC3/GOLGA2/BCCIP/NEK6/HAUS5/TUBGCP4/MSTO1/WASHC5/ZNF207/CSNK1D/TUBGCP3/ABRAXAS2/GOLGA8N/NEK7/CEP97/CEP192/HAUS1/CLASP1/CHMP5/SMC1A/HDAC3/CHEK2/KIF2A/HAUS2/TUBGCP5/WRAP73/VPS4B/TUBGCP…
160	GO_CONDENSED_NUCLEAR_CHROMOSOME	GO_CONDENSED_NUCLEAR_CHROMOSOME	GO_CONDENSED_NUCLEAR_CHROMOSOME	100	0.581071	1.73197	0.000100311	0.00272298	0.00229252	7247	tags=53%, list=21%, signal=42%	KMT5B/RPA4/NUF2/HUS1/TOPBP1/BUB1B/AURKB/RAD21/MSH4/BUB1/RCC1/KMT5C/NEK2/PLK1/KIFAP3/NCAPD2/STAG3/CHEK1/INCENP/MIS18BP1/WAPL/AURKA/CENPA/BLM/ADD3/NCAPH/SMC3/BRCA1/UBE2I/TEX12/RAD50/AGO3/ATRX/SHOC1/MEI4/H2AFX/RAD51/BRCA2/CENPO/HIST1H1T/RAD21L1/HORMAD1/CCNB1/NDC80/SMC1A/NIFK/RAD1/BRD4/RAD9A/SYCP2/SS18L1/CENPC/RPA2
161	GO_MITOTIC_SPINDLE_ORGANIZATION	GO_MITOTIC_SPINDLE_ORGANIZATION	GO_MITOTIC_SPINDLE_ORGANIZATION	103	0.589991	1.76172	0.000100311	0.00272298	0.00229252	7572	tags=61%, list=22%, signal=48%	TTK/CCSAP/STMN1/MAP4/CHMP4C/KIF4A/NUF2/KIF11/NUP62/AURKB/TPX2/STAG2/BIRC5/RCC1/NEK2/PLK1/ARHGEF10/TACC3/CENPE/HNRNPU/RACGAP1/TPR/MYBL2/SPC25/KIF4B/AC027237.1/TNKS/CLASP2/STAG1/AURKA/KIFC1/KPNB1/WDR62/CDC20/PRC1/SMC3/GOLGA2/BCCIP/MSTO1/EFHC1/ZNF207/STIL/ABRAXAS2/RAE1/GNAI1/CEP97/PSRC1/CEP192/SPAST/CLASP1/CHMP5/CCNB1/NDC80/SMC1A/PKD1/PLK2/CHEK2/KIF2A/RAN/BORA/PCNT/WRAP73/VPS4B
162	GO_NEGATIVE_REGULATION_OF_DNA_METABOLIC_PROCESS	GO_NEGATIVE_REGULATION_OF_DNA_METABOLIC_PROCESS	GO_NEGATIVE_REGULATION_OF_DNA_METABOLIC_PROCESS	100	0.559937	1.66897	0.000100311	0.00272298	0.00229252	10273	tags=62%, list=30%, signal=44%	SRC/ZNF91/RADX/ZNF93/UBR5/AUNIP/PARPBP/SMCHD1/POLQ/POT1/PIF1/ATM/TERF1/FANCB/HMGA2/HNRNPU/EXOSC10/NBN/RNF169/TNKS/SHLD2/MSH2/TENT4B/MSH6/RMI2/BLM/KMT2A/DCP2/HNRNPC/RIF1/HNRNPA1/H1F0/SLX4/RAD50/KLHL15/GNL3L/XRN1/MAGEF1/TNKS2/HIST1H1T/HELB/TWIST1/THOC1/OGG1/FLCN/SHLD3/TRIP12/NAT10/RPS3/PINX1/H1FNT/MLH1/ZRANB3/ERCC4/PARP1/H1FX/HIST1H1E/XRCC5/HSF1/TERF2/CTC1/TP53BP1
163	GO_PML_BODY	GO_PML_BODY	GO_PML_BODY	99	0.536938	1.60001	0.000100311	0.00272298	0.00229252	8231	tags=57%, list=24%, signal=43%	TP53INP1/ELF4/RDM1/NR2C1/HMBOX1/TOPBP1/SUMO2/MAGEA2/MAGEA2B/THAP1/ZNF451/MRE11/NBN/TRIM27/SMC5/NSMCE2/TDG/SP3/KAT6A/BLM/SMC6/PATL1/UBE2I/EIF3E/ZMYM2/SIRT1/AKAP8L/ATRX/USP7/TOP3A/RFWD3/CDK9/RAD51/SUMO3/UBN1/HIPK1/TCF7L2/WDFY3/CHEK2/CASP8AP2/MORC3/RNF111/HIPK2/RPA2/RB1/EIF4ENIF1/KLHL20/SKI/DAXX/RPA1/CBX5/TDP2/MAPK7/TERT/TOPORS/SENP2
164	GO_REGULATION_OF_CHROMOSOME_SEGREGATION	GO_REGULATION_OF_CHROMOSOME_SEGREGATION	GO_REGULATION_OF_CHROMOSOME_SEGREGATION	102	0.663574	1.98027	0.000100311	0.00272298	0.00229252	7523	tags=67%, list=22%, signal=52%	TTK/TRIP13/FBXO5/ESPL1/CENPF/BUB1B/AURKB/RAD21/RCC2/CDCA5/SPDL1/MAPK15/KIF2C/MAD2L1/SFPQ/BUB1/SPAG5/NEK2/PLK1/ATM/TACC3/CDT1/CENPE/GEN1/HNRNPU/ANAPC1/RACGAP1/TPR/CDC23/DLGAP5/MKI67/TNKS/CDC6/WAPL/SMC5/NSMCE2/ANAPC5/RMI2/ECT2/DDX11/SMC6/CDC20/PUM1/NEK6/BUB3/CTCF/ZNF207/ATRX/KNSTRN/RAD18/PTTG1/NIPBL/CSNK2A1/SLF1/SLF2/HORMAD1/CCNB1/NDC80/XRCC3/CDC42/PUM2/USP44/H2AFY/CDC26/ANAPC4/RB1/APC/ZW10
165	GO_REGULATION_OF_DNA_BIOSYNTHETIC_PROCESS	GO_REGULATION_OF_DNA_BIOSYNTHETIC_PROCESS	GO_REGULATION_OF_DNA_BIOSYNTHETIC_PROCESS	103	0.557924	1.66597	0.000100311	0.00272298	0.00229252	8208	tags=55%, list=24%, signal=42%	SRC/RFC2/DKC1/HMBOX1/RFC5/AURKB/PTGES3/MAPK15/POT1/PIF1/NEK2/ATM/TERF1/HNRNPA2B1/RFC3/HNRNPU/NPPC/EXOSC10/DSCC1/TNKS/MYC/CCT2/TENT4B/PTK2B/DCP2/HNRNPC/GRHL2/NVL/HNRNPA1/DNAJC2/SMG5/DDX39B/RFC4/MEN1/GNL3L/XRN1/NAF1/TFDP1/NEK7/SMG7/HNRNPD/PARP4/CHTF18/TNKS2/MAPKAPK5/SH2B1/HSP90AA1/BMPR2/FGFR4/MAP2K7/CCT5/ARRB2/PDGFB/NAT10/FBXO4/PINX1/TCP1
166	GO_MITOTIC_DNA_INTEGRITY_CHECKPOINT	GO_MITOTIC_DNA_INTEGRITY_CHECKPOINT	GO_MITOTIC_DNA_INTEGRITY_CHECKPOINT	105	0.538417	1.60959	0.000100321	0.00272298	0.00229252	6658	tags=54%, list=19%, signal=44%	MDM4/EME1/SOX4/CDK2/HUS1/TOPBP1/CLSPN/TOP2A/TICRR/GTSE1/CDK1/CNOT6/ATM/ORC1/ARID3A/HMGA2/RINT1/EME2/CDC25C/PRKDC/MRE11/CNOT8/NBN/CNOT9/DONSON/CDC6/AURKA/MSH2/MSH6/BLM/EP300/CARM1/E2F8/TAOK1/TOP2B/MDC1/CNOT7/CNOT11/TFDP1/TRIAP1/E2F7/CNOT4/RFWD3/RBL2/CDKN1B/CNOT1/ATF2/CNOT6L/CCNB1/GIGYF2/CASP2/PLK2/E2F1/CHEK2/RAD9A/TAOK2/CNOT3
167	GO_MRNA_3_END_PROCESSING	GO_MRNA_3_END_PROCESSING	GO_MRNA_3_END_PROCESSING	98	0.560141	1.66794	0.000100341	0.00272298	0.00229252	8011	tags=56%, list=23%, signal=43%	ZNF473/THOC2/CHTOP/SRRM1/SRSF2/RNPS1/NCBP1/SRSF11/SRSF6/DHX36/UPF3B/ZC3H3/U2AF2/SRSF9/SLBP/SRSF1/ZC3H11A/RNF20/TENT4B/SRSF3/CPSF7/SRSF7/DDX39B/SCAF8/CCNT1/CPSF6/RPRD2/FIP1L1/PABPC1/VIRMA/POLR2D/PAPOLG/DDX39A/PCF11/CSTF3/PNPT1/CDK9/PAPOLA/CTR9/WDR33/CCNB1/SRSF4/THOC1/CSTF2/MTPAP/RPRD1B/NCBP2/RPRD1A/PABPC1L/ZC3H14/RNF40/CDC40/AHCYL1/GRSF1/LEO1
168	GO_REGULATION_OF_MRNA_SPLICING_VIA_SPLICEOSOME	GO_REGULATION_OF_MRNA_SPLICING_VIA_SPLICEOSOME	GO_REGULATION_OF_MRNA_SPLICING_VIA_SPLICEOSOME	98	0.639132	1.90316	0.000100341	0.00272298	0.00229252	7296	tags=62%, list=21%, signal=49%	C9orf78/SRSF12/RBM11/RBM10/RBMX/SRPK1/CELF5/TIA1/SRSF2/RBM4B/RBMY1J/RNPS1/NCBP1/SRSF6/SLC39A5/U2AF2/HNRNPA2B1/RBM25/SRSF9/SFSWAP/HNRNPU/FMR1/SRSF1/PTBP1/CELF1/SRSF10/CWC22/SON/HNRNPK/RBM5/DDX17/SRSF3/YTHDC1/SRSF7/DAZAP1/HNRNPA1/SRPK2/TRA2B/RBM17/DYRK1A/KHDRBS1/RBM19/TRA2A/SREK1/RBM3/RBM7/NUP98/RBMY1B/SRSF4/NSRP1/CELF3/REST/SNW1/RBM15/CELF4/RBM15B/ZC3H10/RBM4/THRAP3/SMU1/DDX5
169	GO_ATPASE_COMPLEX	GO_ATPASE_COMPLEX	GO_ATPASE_COMPLEX	101	0.563424	1.67986	0.000100361	0.00272298	0.00229252	8520	tags=59%, list=25%, signal=45%	ATAD5/BAZ1A/ING3/BPTF/BRD8/ABCG8/YEATS4/EP400/INO80/GATAD2A/TRRAP/NFRKB/YY1AP1/ANP32E/GATAD2B/ACTL6A/ACTR5/SMARCA5/RFC4/ARID1A/RSF1/YY1/SMARCC2/MTA1/SMARCE1/SRCAP/CHRAC1/BRD9/UCHL5/ARID1B/ATP1A3/DPF2/SMARCA4/RFC1/SMARCD1/SMARCC1/EN1/CSNK2A1/ABCG5/RBBP4/CHD3/BICRA/SMARCA1/SUZ12/HDAC2/USF1/BICRAL/PBRM1/DPF1/NCR1/PHF10/SS18L1/HMGXB4/RB1/RBBP7/SMARCA2/HDAC1/ABCA2/RUVBL1/SMARCB1
170	GO_MITOTIC_SPINDLE	GO_MITOTIC_SPINDLE	GO_MITOTIC_SPINDLE	101	0.668639	1.99356	0.000100361	0.00272298	0.00229252	4329	tags=51%, list=13%, signal=45%	PKHD1/CCSAP/NCOR1/ATAT1/KIF18A/DCDC1/MAP4/KIF18B/CEP295/ESPL1/KIF11/KAT2A/NUP62/KIF20B/AURKB/NUSAP1/RCC2/IQCB1/DIAPH1/TPX2/MAD2L1/DYNLT3/STAG2/ASPM/CKAP2L/SPAG5/CDK1/HAUS3/TACC3/CENPE/KIF22/HNRNPU/RACGAP1/TPR/AC027237.1/TNKS/CLASP2/STAG1/AURKA/KATNBL1/KIFC1/YEATS2/FAM161A/ECT2/SMC3/GOLGA2/BCCIP/CDC14B/EFHC1/CDC7/KNSTRN/RAE1
171	GO_REGULATION_OF_DNA_RECOMBINATION	GO_REGULATION_OF_DNA_RECOMBINATION	GO_REGULATION_OF_DNA_RECOMBINATION	101	0.567697	1.69261	0.000100361	0.00272298	0.00229252	9648	tags=54%, list=28%, signal=39%	USP51/TEX15/ATAD5/RADX/SPIDR/PAXIP1/FIGNL1/NSD2/RAD51AP1/PARPBP/SMCHD1/POLQ/FANCB/SMARCAD1/CHEK1/MRE11/FUS/UNG/SHLD2/MSH2/MSH6/RMI2/BLM/WRN/RIF1/H1F0/KDM1A/UBE2B/RAD50/KLHL15/APLF/TIMELESS/TNFSF4/RAD51/MAGEF1/PPP4R2/HIST1H1T/EXOSC3/SETD2/HELB/THOC1/SHLD3/PTPRC/ACTR2/RPA2/TFRC/H1FNT/MLH1/ZRANB3/PARP1/TBX21/IL4/MRNIP/H1FX/HIST1H1E
172	GO_CILIARY_BASAL_BODY_PLASMA_MEMBRANE_DOCKING	GO_CILIARY_BASAL_BODY_PLASMA_MEMBRANE_DOCKING	GO_CILIARY_BASAL_BODY_PLASMA_MEMBRANE_DOCKING	95	0.596888	1.77442	0.000100402	0.00272298	0.00229252	8299	tags=59%, list=24%, signal=45%	AKAP9/CEP83/CEP57/PLK4/CENPJ/CEP78/TUBB4A/CEP72/IQCB1/CNTRL/CDK1/NEK2/PLK1/HAUS3/ODF2/CEP164/CEP135/CEP152/HAUS6/CEP290/YWHAG/FGFR1OP/TMEM67/MKS1/TMEM216/CCP110/SCLT1/TUBB/RPGRIP1L/CEP70/PRKAR2B/CKAP5/HAUS5/CSNK1D/NPHP4/CEP97/CEP192/RAB3IP/NEDD1/HAUS1/KIF24/HSP90AA1/CLASP1/CSNK1E/CEP162/CEP250/CEP76/NPHP1/CC2D2A/HAUS2/CEP41/PCNT/AHI1/DYNLL1/PAFAH1B1/YWHAE
173	GO_DNA_GEOMETRIC_CHANGE	GO_DNA_GEOMETRIC_CHANGE	GO_DNA_GEOMETRIC_CHANGE	95	0.591466	1.7583	0.000100402	0.00272298	0.00229252	8110	tags=64%, list=24%, signal=49%	RAD54B/CUL4B/DDX12P/RPA4/MCM4/BRIP1/DNA2/TOP2A/HMGB2/GINS4/GTF2H4/POT1/DHX36/PIF1/CHD2/HMGA1/GINS1/HNRNPA2B1/CHD1L/MRE11/MCM2/NBN/MTERF1/TWNK/RAD54L/INO80/MCM6/DHX9/RAD23B/CHD1/BLM/DDX11/G3BP1/GTF2H3/WRN/IGHMBP2/MCM7/GTF2H1/FANCM/RAD50/HMGB1/SETX/MCM9/ERCC3/RECQL/RAD51/UBB/CHD3/HELB/SMARCA1/XPA/DDX3X/HMGB3/ERCC6/RPA2/CDC45/PURA/RPA1/CHD8/GTF2H5/MNAT1
174	GO_N_METHYLTRANSFERASE_ACTIVITY	GO_N_METHYLTRANSFERASE_ACTIVITY	GO_N_METHYLTRANSFERASE_ACTIVITY	94	0.543614	1.61521	0.000100432	0.00272298	0.00229252	6199	tags=47%, list=18%, signal=38%	KMT5B/WDR5/SETDB1/EZH2/NSD2/NSD3/EED/SETDB2/HNMT/KMT5C/EHMT1/TRMT11/EEF1AKMT2/PRMT3/ASH2L/NDUFAF7/METTL15/KMT2A/DOT1L/NSD1/KMT2C/FBXO11/SETD5/KMT2D/RBBP5/SETD1B/SUV39H2/ASH1L/MEN1/CARM1/TRMO/TRMT1/VCPKMT/TRMT1L/PRMT9/WDR82/SETD4/SETD1A/N6AMT1/SETD2/ATPSCKMT/SUZ12/EZH1/RAMAC
175	GO_PROTEIN_ACETYLTRANSFERASE_COMPLEX	GO_PROTEIN_ACETYLTRANSFERASE_COMPLEX	GO_PROTEIN_ACETYLTRANSFERASE_COMPLEX	94	0.639606	1.90042	0.000100432	0.00272298	0.00229252	5811	tags=61%, list=17%, signal=51%	ING3/WDR5/OGT/JADE2/MBIP/TAF2/KAT2A/JADE3/TADA1/BRD8/ENY2/POLE3/UBAP2L/YEATS4/TAF7/EP400/TAF5/HCFC1/KANSL2/KANSL1/TAF4/SUPT7L/NAA25/KANSL1L/SUPT20H/YEATS2/NAA15/TRRAP/CREBBP/KAT6A/TADA2A/TAF5L/ACTL6A/MSL2/MSL1/EPC1/EP300/TAF9B/RSF1/USP22/KAT7/AC118549.1/BRD1/EPC2/BRPF3/KANSL3/MORF4L2/MAP3K7/MSL3/NAA16/BRPF1/DPF2/MEAF6/NAA50/KAT6B/MSL3P1/ING4
176	GO_CHROMOSOME_SEPARATION	GO_CHROMOSOME_SEPARATION	GO_CHROMOSOME_SEPARATION	90	0.634828	1.88339	0.000100482	0.00272298	0.00229252	8748	tags=68%, list=25%, signal=51%	TTK/TRIP13/EME1/FBXO5/ESPL1/CENPF/BUB1B/AURKB/RAD21/TOP2A/SPDL1/MSH4/MAPK15/MAD2L1/BUB1/PLK1/ATM/TACC3/CDT1/CENPE/GEN1/NCAPD2/SMARCAD1/EME2/ANAPC1/TPR/CDC23/DLGAP5/CDC6/NSMCE2/ANAPC5/BLM/CDC20/NCAPH/NEK6/BUB3/DIS3L2/FANCM/SLX4/ZNF207/TOP2B/SHOC1/TOP3A/PTTG1/CSNK2A1/RMI1/CCNB1/NDC80/XRCC3/USP44/CDC26/ANAPC4/MUS81/RB1/APC/ZW10/DYNC1LI1/HFM1/MLH1/CDC27/ERCC4
177	GO_HISTONE_METHYLTRANSFERASE_COMPLEX	GO_HISTONE_METHYLTRANSFERASE_COMPLEX	GO_HISTONE_METHYLTRANSFERASE_COMPLEX	89	0.637378	1.89042	0.000100503	0.00272298	0.00229252	8675	tags=71%, list=25%, signal=53%	ZNF462/WDR5/TEX10/PRDM10/EZH2/ZFP64/PAXIP1/BPTF/EED/KDM6A/POGZ/TAF7/HCFC1/KDM5B/ZNF451/KANSL1/TAF4/ZNF335/ZNF507/ASH2L/KDM5C/JARID2/UTY/TAF1/KMT2A/KMT2C/KMT2D/RBBP5/SETD1B/MGA/MEN1/MTF2/KDM5A/SIRT1/KDM5D/ZNF513/KDM4A/WDR82/SETD1A/KDM4C/RBBP4/KDM6B/RNF2/ZNF407/SUZ12/HDAC2/USF1/REST/LAS1L/EZH1/E2F6/KMT2B/WDR5B/RBBP7/CBX5/CHD8/DYDC2/PRMT5/RUVBL1/PRDM4/PAGR1/KDM4D/AEBP2
178	GO_MEIOTIC_CHROMOSOME_SEGREGATION	GO_MEIOTIC_CHROMOSOME_SEGREGATION	GO_MEIOTIC_CHROMOSOME_SEGREGATION	89	0.586152	1.73849	0.000100503	0.00272298	0.00229252	8748	tags=60%, list=25%, signal=45%	TTK/TEX15/TRIP13/CCNE2/EME1/SMC4/NUF2/ESPL1/BUB1B/BRIP1/TOP2A/AGO4/MSH4/MAPK15/BUB1/SMC2/SGO1/PLK1/TERF1/EME2/SGO2/STAG3/MRE11/WAPL/FANCD2/BLM/NCAPH/NDC1/MCMDC2/UBE2B/TEX12/FANCM/SLX4/SUN1/TOP2B/SHOC1/MEI4/PTTG1/RAD21L1/RMI1/HORMAD1/MAJIN/SYCP2/CENPC/ACTR2/MUS81/CCNE1/ACTR3/HFM1/MLH1/C14orf39/CCNB1IP1/ERCC4
179	GO_N_ACETYLTRANSFERASE_ACTIVITY	GO_N_ACETYLTRANSFERASE_ACTIVITY	GO_N_ACETYLTRANSFERASE_ACTIVITY	89	0.588621	1.74582	0.000100503	0.00272298	0.00229252	8334	tags=62%, list=24%, signal=47%	ING3/ATAT1/WDR5/OGT/KAT2A/TADA1/POLE3/ESCO2/GTF3C4/NAA40/TAF5/HCFC1/KANSL2/KANSL1/SUPT7L/NAA25/KANSL1L/NAA15/NAGS/CREBBP/TAF1/KAT6A/TADA2A/TAF5L/EPC1/EP300/TAF9B/RSF1/CDY2A/USP22/KAT7/HGSNAT/EPC2/KANSL3/SMARCE1/SRCAP/NAA16/BRPF1/DPF2/MEAF6/BRCA2/NAA50/ATF2/ESCO1/GNPNAT1/KAT6B/DPF1/PHF10/SATL1/TAF1L/CDY2B/NCOA3/NAT10/ELP3/NAA30
180	GO_REGULATION_OF_CYTOKINESIS	GO_REGULATION_OF_CYTOKINESIS	GO_REGULATION_OF_CYTOKINESIS	89	0.59008	1.75014	0.000100503	0.00272298	0.00229252	6255	tags=49%, list=18%, signal=41%	CSPP1/CENPV/DCDC1/RAB11FIP3/CHMP4C/NUP62/ENTR1/KIF20B/AURKB/KIF20A/KIF14/CIT/GIT1/PLK1/MYO19/RACGAP1/INCENP/AC027237.1/CDC6/RAB11FIP4/AURKA/CCP110/ECT2/PRPF40A/PRC1/CDC14B/E2F8/PLK5/E2F7/OR2A4/BIRC6/BRCA2/KLHL9/SPAST/PKN2/ZFYVE26/AHCTF1/SETD2/CALM3/CDC25B/PLK2/CDC42/UVRAG/FLCN
181	GO_CYTOSKELETON_DEPENDENT_CYTOKINESIS	GO_CYTOSKELETON_DEPENDENT_CYTOKINESIS	GO_CYTOSKELETON_DEPENDENT_CYTOKINESIS	84	0.530745	1.56904	0.000100543	0.00272298	0.00229252	8210	tags=56%, list=24%, signal=43%	STMN1/DCDC1/CHMP4C/KIF4A/ESPL1/NUP62/KIF20B/AURKB/KIF20A/NUSAP1/CIT/RTKN/MYH10/PLK1/CDT1/RACGAP1/CKAP2/KIF4B/INCENP/AC027237.1/ANLN/SON/ECT2/CENPA/CEP55/WASHC5/EFHC1/RASA1/MITD1/BRCA2/SPAST/SPIRE2/ZFYVE26/CHMP5/TTC19/CUL7/USP8/TMEM250/ALKBH4/RAB35/ACTR2/SNX18/APC/VPS4B/MAP9/ACTR3/SPIRE1
182	GO_MICROTUBULE_MOTOR_ACTIVITY	GO_MICROTUBULE_MOTOR_ACTIVITY	GO_MICROTUBULE_MOTOR_ACTIVITY	84	0.523669	1.54812	0.000100543	0.00272298	0.00229252	10407	tags=58%, list=30%, signal=41%	KIF12/KIF18A/KIF18B/DNAH14/KIF4A/KIF11/KIF20B/KIF20A/KIF14/KIF2C/KIF15/DNAH10/KIF27/CENPE/KIF22/KIF28P/DNHD1/KIF4B/KIF16B/AC027237.1/KIFC1/DNAH5/KIFC2/KIF3A/SMC3/KIF3C/DYNC1LI2/KIF13B/DNAH3/DNAI1/KIF24/KIF26A/DNAH11/DNAH17/KIF2A/WDR60/APPBP2/KIF21B/DYNLL1/KIF13A/DYNC1LI1/DNAH2/DYNC2LI1/DYNC1I2/KIF1B/WDR78/DNAH9/DNAH1/KIF19
183	GO_NUCLEAR_PORE	GO_NUCLEAR_PORE	GO_NUCLEAR_PORE	84	0.540833	1.59886	0.000100543	0.00272298	0.00229252	9105	tags=57%, list=26%, signal=42%	NUP205/NUP62CL/NUP54/NUP62/NUP35/MAD2L1/NXT2/GLE1/ENY2/NUP107/NUP160/TPR/NUP153/NUP188/NUP155/TNKS/NUP58/XPO7/NUP50/NUP43/RANBP17/KPNB1/RANBP2/NDC1/AGFG1/RAE1/NPIPA1/NUP133/XPOT/AHCTF1/POM121/NUP98/XPO4/RGPD6/POM121C/EIF5A2/RAN/RANBP1/RGPD8/SNUPN/IPO7/MCM3AP/NUP85/SEH1L/SENP2/KPNA5/NUP210/TMEM33
184	GO_TRNA_MODIFICATION	GO_TRNA_MODIFICATION	GO_TRNA_MODIFICATION	85	0.525519	1.55458	0.000100553	0.00272298	0.00229252	9951	tags=61%, list=29%, signal=44%	ELP1/DUS4L/TRMT13/OSGEPL1/ANKRD16/C9orf64/TARBP1/KTI12/GTPBP3/TRMT10B/TRMT11/QTRT2/METTL2A/TRUB1/ADAT2/PUS7/TRDMT1/TRMT10A/URM1/TYW5/TRMT61B/METTL2B/TRMT9B/TRMO/TRMT1/TRMT1L/AARS2/DUS3L/ALKBH8/TRMT5/NSUN2/TRMT10C/SSB/ALKBH1/METTL6/PUS1/THUMPD1/PUS10/MTO1/TRMT12/TRMU/THUMPD2/SEPHS1/NAT10/TRMT6/ELP3/TYW3/NSUN3/MOCS3/SEPHS2/THUMPD3/LCMT2
185	GO_DNA_DEPENDENT_ATPASE_ACTIVITY	GO_DNA_DEPENDENT_ATPASE_ACTIVITY	GO_DNA_DEPENDENT_ATPASE_ACTIVITY	88	0.667266	1.97768	0.000100583	0.00272298	0.00229252	5739	tags=62%, list=17%, signal=52%	XRCC2/RAD54B/RFC2/DDX12P/RFC5/MCM4/BPTF/BRIP1/DNA2/TOP2A/POLQ/MSH4/ERCC6L/GTF2H4/DHX36/PIF1/CHD2/RFC3/CHD1L/MRE11/NBN/DSCC1/TTF2/INO80/MCM6/DHX9/MSH2/MSH6/CHD1/BLM/DDX11/G3BP1/GTF2H3/WRN/IGHMBP2/MCM7/RFC4/GTF2H1/FANCM/RAD50/TOP2B/ATRX/ERCC3/RAD18/SMARCA4/RFC1/RECQL/RAD51/CHTF18/RBBP4/CHD3/CHD6/HELB/SMARCA1/XRCC3
186	GO_MICROTUBULE_BUNDLE_FORMATION	GO_MICROTUBULE_BUNDLE_FORMATION	GO_MICROTUBULE_BUNDLE_FORMATION	88	0.558385	1.65497	0.000100583	0.00272298	0.00229252	6278	tags=44%, list=18%, signal=36%	SPAG17/LRRC61/MAP2/DCX/KIF20A/LRGUK/PLK1/TOGARAM1/NEURL1/DNAAF2/TTC26/DNAH5/CFAP157/TTLL6/CFAP46/PRC1/CCDC151/DNAAF5/CCDC40/RP1L1/UBE2B/NAV1/ZNF207/DNAAF3/CCDC66/CCDC65/CFAP73/CCDC114/TTLL3/TPPP/SPAG16/CLIP1/PSRC1/SPAST/DNAI1/RSPH4A/CLASP1/SPAG1/CC2D2A
187	GO_DNA_METHYLATION_OR_DEMETHYLATION	GO_DNA_METHYLATION_OR_DEMETHYLATION	GO_DNA_METHYLATION_OR_DEMETHYLATION	86	0.529666	1.56749	0.000100614	0.00272298	0.00229252	6731	tags=42%, list=20%, signal=34%	DNMT3B/TET1/EZH2/DNMT3A/MIS18A/BEND3/TET3/MTRR/EHMT1/KDM1B/ATF7IP/MYC/GATAD2A/TDG/DNMT1/KMT2A/BAZ2A/GRHL2/BRCA1/CTCF/METTL4/ATRX/PIWIL4/RLF/USP7/KMT2E/ALKBH2/N6AMT1/TET2/PPM1D/FTO/ALKBH1/USP9X/OTUD4/APOBEC1/PIK3CA
188	GO_PROTEIN_METHYLTRANSFERASE_ACTIVITY	GO_PROTEIN_METHYLTRANSFERASE_ACTIVITY	GO_PROTEIN_METHYLTRANSFERASE_ACTIVITY	86	0.552093	1.63386	0.000100614	0.00272298	0.00229252	7251	tags=50%, list=21%, signal=40%	KMT5B/WDR5/SETDB1/EZH2/NSD2/NSD3/EED/SETDB2/KMT5C/EHMT1/EEF1AKMT2/PRMT3/ASH2L/NDUFAF7/PCMTD2/KMT2A/DOT1L/NSD1/KMT2C/FBXO11/SETD5/KMT2D/RBBP5/SETD1B/SUV39H2/ASH1L/MEN1/CARM1/FAM98B/VCPKMT/PRMT9/WDR82/SETD4/SETD1A/PCMTD1/N6AMT1/SETD2/ATPSCKMT/SUZ12/EZH1/PCMT1/ARMT1/KMT2B
189	GO_SINGLE_STRANDED_RNA_BINDING	GO_SINGLE_STRANDED_RNA_BINDING	GO_SINGLE_STRANDED_RNA_BINDING	87	0.557516	1.65109	0.000100614	0.00272298	0.00229252	8464	tags=57%, list=25%, signal=43%	A1CF/RBM11/MSI1/ILF3/HNRNPH1/TIA1/AGO4/U2AF2/HNRNPU/FMR1/PTBP1/HNRNPDL/LACTB2/CBX8/DHX9/DDX11/HNRNPC/DAZAP1/AGO2/PATL1/HNRNPA1/TARDBP/PABPC4/DIS3L2/ZFR/CBX4/PABPC1/POLR2D/AGO3/KHDRBS1/EIF4H/MSI2/PNPT1/RBM3/RBM7/LSM14A/HNRNPF/SSB/PABPC3/PUS1/RPS7/SYNCRIP/DDX3X/RBMS2/PABPC1L/ZC3H14/STRBP/AGO1/PABPC5/TLR7
190	GO_P_BODY	GO_P_BODY	GO_P_BODY	83	0.533125	1.57445	0.000100634	0.00272298	0.00229252	9142	tags=53%, list=27%, signal=39%	MEX3A/LIMD1/AGO4/PAN3/TNRC6A/RC3H2/DCP1A/CNOT8/CNOT9/TOP1/DCP2/AGO2/PATL1/PUM1/DDX6/DIS3L2/YTHDF2/BTBD2/LSM1/POLR2D/AGO3/XRN1/CNOT7/MEX3B/EIF4E/CAPRIN1/PAN2/PNRC2/CNOT1/C9orf72/LSM14A/ZC3H12A/CNOT3/RC3H1/EDC3/TNRC6C/TNRC6B/SAMD4A/EIF4ENIF1/AGO1/PSMC2/NOCT/NANOS2/PSMA6
191	GO_PROTEIN_LOCALIZATION_TO_CHROMOSOME	GO_PROTEIN_LOCALIZATION_TO_CHROMOSOME	GO_PROTEIN_LOCALIZATION_TO_CHROMOSOME	83	0.630585	1.86227	0.000100634	0.00272298	0.00229252	8208	tags=66%, list=24%, signal=51%	TTK/MTBP/EZH2/SPIDR/DKC1/BUB1B/AURKB/RAD21/RCC2/CDCA5/SPDL1/HASPIN/KNL1/ESCO2/POT1/CDK1/PLK1/ATM/TERF1/CDT1/MCM8/CENPQ/TASOR/BOD1/TNKS/WAPL/MSH2/CCT2/CENPA/MAU2/BUB3/CTCF/CARM1/GNL3L/ATRX/MCM9/NIPBL/SLF1/BRCA2/SLF2/TNKS2/CHAMP1/SETD2/GNL3/NDC80/PPHLN1/CCT5/H2AFY/RPA2/RB1/ZW10/RPA1/TERT/PINX1/TCP1
192	GO_TRANSCRIPTIONAL_REPRESSOR_COMPLEX	GO_TRANSCRIPTIONAL_REPRESSOR_COMPLEX	GO_TRANSCRIPTIONAL_REPRESSOR_COMPLEX	82	0.595012	1.75593	0.000100634	0.00272298	0.00229252	8664	tags=62%, list=25%, signal=47%	NCOR1/HEY2/DEPDC1/LIN9/RCOR1/CTBP2/ZNF224/GATAD2A/SP3/BAZ2A/GATAD2B/H1F0/TFAP4/SMARCA5/DDX20/PHF12/ZNF350/SIN3A/HMGB1/SIRT1/MTA1/SPEN/SP1/HDGF/RBBP8/GFI1/ARID4A/CSNK2A1/ZFPM1/BAHD1/RBBP4/CHD3/RCOR3/HDAC2/HDAC3/REST/CORO2A/N4BP2L2/AKIRIN2/DR1/TBL1X/RBBP7/C1D/SKI/CBX5/RLIM/HDAC1/CCND1/MIER1/ETV3/HDAC4
193	GO_TELOMERE_MAINTENANCE_VIA_TELOMERE_LENGTHENING	GO_TELOMERE_MAINTENANCE_VIA_TELOMERE_LENGTHENING	GO_TELOMERE_MAINTENANCE_VIA_TELOMERE_LENGTHENING	81	0.566266	1.66988	0.000100675	0.00272298	0.00229252	10206	tags=67%, list=30%, signal=47%	SRC/DKC1/RPA4/HMBOX1/AURKB/PTGES3/MAPK15/POT1/DHX36/PIF1/NEK2/ATM/TERF1/HNRNPA2B1/HNRNPU/EXOSC10/MRE11/TNKS/DCLRE1B/CCT2/TENT4B/DCP2/HNRNPC/HNRNPA1/SMG5/SLX4/RAD50/GNL3L/XRN1/NAF1/NEK7/SMG7/RFC1/RAD51/TNKS2/MAPKAPK5/HSP90AA1/MAP2K7/CCT5/RPA2/RPA1/NAT10/TERT/FBXO4/PINX1/TCP1/ERCC4/MAP3K4/PARP1/GAR1/XRCC5/MAPK1/TERF2/CTC1
194	GO_ATP_DEPENDENT_CHROMATIN_REMODELING	GO_ATP_DEPENDENT_CHROMATIN_REMODELING	GO_ATP_DEPENDENT_CHROMATIN_REMODELING	80	0.591784	1.74326	0.000100746	0.00272298	0.00229252	8520	tags=57%, list=25%, signal=43%	CENPI/MIS18A/HIST1H4D/KNL1/POLE3/SMARCAD1/CENPQ/HJURP/CENPL/VPS72/MIS18BP1/INO80/CENPK/CENPA/OIP5/HNRNPC/ANP32E/GATAD2B/ACTL6A/SMARCA5/ARID1A/RSF1/SMARCC2/CENPU/SMARCE1/SRCAP/SPTY2D1/SMARCA4/SMARCC1/NASP/CENPO/RBBP4/NPM1/SMARCA1/HIST1H4E/HDAC2/PBRM1/RNF8/HIST1H4I/CENPH/CENPC/RBBP7/HDAC1/CHD8/RUVBL1/SMARCB1
195	GO_NUCLEOSOME_BINDING	GO_NUCLEOSOME_BINDING	GO_NUCLEOSOME_BINDING	80	0.546538	1.60997	0.000100746	0.00272298	0.00229252	8660	tags=55%, list=25%, signal=41%	EED/L3MBTL1/RCC1/HMGN1/HMGA2/UHRF1/HIST3H3/NAP1L4/RNF169/PWWP3A/CENPA/HIST1H3D/HNRNPC/GATAD2B/ACTL6A/H1F0/SMARCA5/MLLT10/MTF2/ARID1A/SMARCC2/HP1BP3/SMARCE1/SMARCA4/SMARCC1/H3F3A/HIST1H1T/RBBP4/SUPT16H/SMARCA1/HDAC2/EZH1/H2AFY/HIST1H3J/HMGN4/HIST2H3A/HIST2H3C/MLLT6/RNF168/HDAC1/H3F3B/H1FNT/SMARCB1/HMGN2
196	GO_REGULATION_OF_SISTER_CHROMATID_SEGREGATION	GO_REGULATION_OF_SISTER_CHROMATID_SEGREGATION	GO_REGULATION_OF_SISTER_CHROMATID_SEGREGATION	80	0.657324	1.93632	0.000100746	0.00272298	0.00229252	7523	tags=66%, list=22%, signal=52%	TTK/TRIP13/FBXO5/ESPL1/CENPF/BUB1B/AURKB/RAD21/CDCA5/SPDL1/MAPK15/MAD2L1/SFPQ/BUB1/PLK1/ATM/TACC3/CDT1/CENPE/GEN1/HNRNPU/ANAPC1/TPR/CDC23/DLGAP5/TNKS/CDC6/WAPL/SMC5/NSMCE2/ANAPC5/RMI2/DDX11/CDC20/NEK6/BUB3/CTCF/ZNF207/ATRX/PTTG1/NIPBL/SLF1/SLF2/CCNB1/NDC80/XRCC3/USP44/H2AFY/CDC26/ANAPC4/RB1/APC/ZW10
197	GO_REGULATION_OF_TELOMERE_MAINTENANCE	GO_REGULATION_OF_TELOMERE_MAINTENANCE	GO_REGULATION_OF_TELOMERE_MAINTENANCE	78	0.569321	1.67355	0.000100847	0.00272298	0.00229252	10206	tags=68%, list=30%, signal=48%	SRC/DKC1/HMBOX1/AURKB/MAPK15/POT1/DHX36/PIF1/NEK2/ATM/TERF1/HNRNPA2B1/HNRNPU/EXOSC10/MRE11/NBN/TNKS/MYC/CCT2/TENT4B/DCP2/HNRNPC/HNRNPA1/SMG5/SLX4/RAD50/SMG1/GNL3L/ATRX/XRN1/NAF1/NEK7/USP7/SMG7/HNRNPD/TNKS2/MAPKAPK5/GNL3/MAP2K7/CCT5/NAT10/FBXO4/PINX1/TCP1/ERCC4/MAP3K4/PARP1/NABP2/PPP1R10/XRCC5/MAPK1/TERF2/CTC1
198	GO_ALTERNATIVE_MRNA_SPLICING_VIA_SPLICEOSOME	GO_ALTERNATIVE_MRNA_SPLICING_VIA_SPLICEOSOME	GO_ALTERNATIVE_MRNA_SPLICING_VIA_SPLICEOSOME	76	0.646516	1.89716	0.000100929	0.00272298	0.00229252	7641	tags=66%, list=22%, signal=51%	SRSF12/RBM11/RBM10/RBMX/CELF5/SRSF2/RBM4B/RBMY1J/RNPS1/SFPQ/SRSF6/RBM25/SRSF9/SFSWAP/CDK13/HNRNPU/FMR1/SRSF1/PTBP1/CELF1/SRSF10/DHX9/RBM5/DDX17/SRSF3/SRSF7/HNRNPA1/KDM1A/TRA2B/RBM17/DYRK1A/KHDRBS1/RBM19/HNRNPM/SREK1/RBM7/SRSF4/NSRP1/CELF3/REST/RSRC1/RBM15/CELF4/RBM15B/ZC3H10/RBM4/THRAP3/SMU1/DDX5/SART3
199	GO_PURINE_NTP_DEPENDENT_HELICASE_ACTIVITY	GO_PURINE_NTP_DEPENDENT_HELICASE_ACTIVITY	GO_PURINE_NTP_DEPENDENT_HELICASE_ACTIVITY	76	0.607043	1.78133	0.000100929	0.00272298	0.00229252	6732	tags=57%, list=20%, signal=46%	DDX12P/MCM4/DHX40/BRIP1/YTHDC2/DHX36/PIF1/CHD2/CHD1L/MRE11/NBN/SNRNP200/INO80/MCM6/DHX9/CHD1/BLM/DDX11/G3BP1/WRN/IGHMBP2/MCM7/DDX39B/DDX18/DDX20/FANCM/RAD50/DHX37/DHX15/DHX32/DHX33/ERCC3/RECQL/CHD3/DDX23/HELB/DDX25/DHX16/DDX21/DHX34/HELZ2/DDX3X/DHX57
200	GO_SWI_SNF_SUPERFAMILY_TYPE_COMPLEX	GO_SWI_SNF_SUPERFAMILY_TYPE_COMPLEX	GO_SWI_SNF_SUPERFAMILY_TYPE_COMPLEX	75	0.648447	1.90059	0.000101051	0.00272298	0.00229252	8520	tags=71%, list=25%, signal=53%	BAZ1A/ING3/BPTF/BRD8/YEATS4/EP400/INO80/GATAD2A/TRRAP/NFRKB/YY1AP1/ANP32E/GATAD2B/ACTL6A/ACTR5/SMARCA5/ARID1A/RSF1/YY1/SMARCC2/MTA1/SMARCE1/SRCAP/CHRAC1/BRD9/UCHL5/ARID1B/DPF2/SMARCA4/SMARCD1/SMARCC1/EN1/CSNK2A1/RBBP4/CHD3/BICRA/SMARCA1/SUZ12/HDAC2/USF1/BICRAL/PBRM1/DPF1/NCR1/PHF10/SS18L1/HMGXB4/RB1/RBBP7/SMARCA2/HDAC1/RUVBL1/SMARCB1
201	GO_DNA_TEMPLATED_TRANSCRIPTION_TERMINATION	GO_DNA_TEMPLATED_TRANSCRIPTION_TERMINATION	GO_DNA_TEMPLATED_TRANSCRIPTION_TERMINATION	74	0.5498	1.61022	0.000101071	0.00272298	0.00229252	8394	tags=54%, list=24%, signal=41%	ZNF473/TAF1D/MAZ/NCBP1/GTF2H4/SLBP/CD3EAP/TAF1A/MTERF1/TTF2/DHX9/UBTF/CPSF7/GTF2H3/SCAF8/GTF2H1/POLR1B/FIP1L1/XRN2/TAF1C/SETX/POLR1A/SNRPE/ERCC3/POLR2K/TTF1/PCF11/CSTF3/TWISTNB/PAPOLA/WDR33/POLR2A/CSTF2/TAF1B/NCBP2/MTERF2/TBP/GTF2H5/MNAT1/PRMT5
202	GO_PEPTIDE_N_ACETYLTRANSFERASE_ACTIVITY	GO_PEPTIDE_N_ACETYLTRANSFERASE_ACTIVITY	GO_PEPTIDE_N_ACETYLTRANSFERASE_ACTIVITY	74	0.618938	1.81271	0.000101071	0.00272298	0.00229252	5628	tags=55%, list=16%, signal=46%	ING3/ATAT1/WDR5/OGT/KAT2A/TADA1/POLE3/GTF3C4/NAA40/TAF5/HCFC1/KANSL2/KANSL1/SUPT7L/NAA25/KANSL1L/NAA15/CREBBP/TAF1/KAT6A/TADA2A/TAF5L/EPC1/EP300/TAF9B/RSF1/CDY2A/USP22/KAT7/EPC2/KANSL3/SRCAP/NAA16/BRPF1/DPF2/MEAF6/BRCA2/NAA50/ATF2/ESCO1/KAT6B
203	GO_REGULATION_OF_DOUBLE_STRAND_BREAK_REPAIR	GO_REGULATION_OF_DOUBLE_STRAND_BREAK_REPAIR	GO_REGULATION_OF_DOUBLE_STRAND_BREAK_REPAIR	74	0.59668	1.74752	0.000101071	0.00272298	0.00229252	8210	tags=58%, list=24%, signal=44%	USP51/TEX15/RADX/SPIDR/UBR5/FIGNL1/NSD2/AUNIP/RAD51AP1/PARPBP/SMCHD1/POLQ/FOXM1/FANCB/HMGA2/CHEK1/FUS/RNF169/SHLD2/RMI2/BLM/DDX11/RIF1/KDM1A/KLHL15/TIMELESS/RAD51/SLF1/MAGEF1/SLF2/SPIRE2/PPP4R2/SETD2/HELB/TWIST1/DEK/OGG1/SHLD3/ACTR2/RPA2/TRIP12/DTX3L/SPIRE1
204	GO_SPLICEOSOMAL_COMPLEX_ASSEMBLY	GO_SPLICEOSOMAL_COMPLEX_ASSEMBLY	GO_SPLICEOSOMAL_COMPLEX_ASSEMBLY	74	0.577199	1.69047	0.000101071	0.00272298	0.00229252	5329	tags=41%, list=15%, signal=34%	SRSF12/KHDC4/LUC7L2/PRPF39/SRPK1/CELF5/PTBP2/LUC7L3/NCBP1/SF3B1/SRSF6/GEMIN2/SRSF9/SFSWAP/SRSF1/SNRNP200/CELF1/SRSF10/RBM5/YTHDC1/SF1/SRPK2/DDX39B/PSIP1/SCAF11/SETX/SNRPE/ZRSR2/DDX23/SF3A2
205	GO_NUCLEAR_TRANSCRIBED_MRNA_CATABOLIC_PROCESS_DEADENYLATION_DEPENDENT_DECAY	GO_NUCLEAR_TRANSCRIBED_MRNA_CATABOLIC_PROCESS_DEADENYLATION_DEPENDENT_DECAY	GO_NUCLEAR_TRANSCRIBED_MRNA_CATABOLIC_PROCESS_DEADENYLATION_DEPENDENT_DECAY	73	0.559784	1.63827	0.000101102	0.00272298	0.00229252	8940	tags=59%, list=26%, signal=44%	TUT4/EXOSC2/PAN3/TNRC6A/DHX36/CNOT6/DCP1A/CNOT8/CNOT9/TENT4A/TENT4B/DCP2/AGO2/PATL1/DDX6/TTC37/PABPC1/LSM1/POLR2D/TUT7/CNOT7/CNOT11/EXOSC9/CNOT4/PAN2/CNOT1/EXOSC3/CNOT6L/TOB1/EXOSC8/CNOT3/RC3H1/EDC3/TNRC6C/ZFP36L2/TNRC6B/SAMD4A/HBS1L/MLH1/DIS3/NT5C3B/NOCT/NANOS2
206	GO_RNA_DEPENDENT_DNA_BIOSYNTHETIC_PROCESS	GO_RNA_DEPENDENT_DNA_BIOSYNTHETIC_PROCESS	GO_RNA_DEPENDENT_DNA_BIOSYNTHETIC_PROCESS	71	0.562156	1.64088	0.000101256	0.00272298	0.00229252	8208	tags=58%, list=24%, signal=44%	SRC/DKC1/RPA4/HMBOX1/AURKB/PTGES3/MAPK15/POT1/PIF1/NEK2/ATM/TERF1/HNRNPU/EXOSC10/MRE11/TNKS/CCT2/TENT4B/DCP2/HNRNPC/HNRNPA1/SMG5/RAD50/GNL3L/XRN1/NAF1/NEK7/SMG7/RFC1/TNKS2/MAPKAPK5/HSP90AA1/MAP2K7/CCT5/RPA2/RPA1/NAT10/TERT/FBXO4/PINX1/TCP1
207	GO_SITE_OF_DNA_DAMAGE	GO_SITE_OF_DNA_DAMAGE	GO_SITE_OF_DNA_DAMAGE	71	0.562371	1.64151	0.000101256	0.00272298	0.00229252	9896	tags=63%, list=29%, signal=45%	RPA4/HUS1/AUNIP/CBX3/SMCHD1/ESCO2/CBX1/SMARCAD1/MRE11/NBN/RNF169/SMC5/SHLD2/SMC6/WRN/RIF1/RNF138/RAD50/APLF/RBBP8/TIMELESS/WDR76/RAD18/H2AFX/RFWD3/RAD51/SLF1/SLF2/ATF2/HELB/RNF8/SHLD3/POLH/ACTR2/RPA2/RPA1/CBX5/RNF168/POLK/ACTR3/KDM4D/PARP1/ARPC5/SMARCAL1/XRCC5
208	GO_SOMATIC_DIVERSIFICATION_OF_IMMUNE_RECEPTORS	GO_SOMATIC_DIVERSIFICATION_OF_IMMUNE_RECEPTORS	GO_SOMATIC_DIVERSIFICATION_OF_IMMUNE_RECEPTORS	71	0.564101	1.64655	0.000101256	0.00272298	0.00229252	10310	tags=59%, list=30%, signal=42%	ATAD5/PAXIP1/PMS2P3/NSD2/POLQ/HMGB2/PMS2P1/EXO1/HSPD1/PMS2P6/PRKDC/NBN/UNG/POLM/SHLD2/MSH2/MSH6/PMS2/RIF1/HMGB1/APLF/LIG4/TCF3/TNFSF4/EXOSC3/THOC1/BCL11B/DCAF1/RNF8/SHLD3/PTPRC/PMS2P11/TFRC/RNF168/RAG2/PMS2P5/MLH1/TBX21/IL4/DCLRE1C/TP53BP1/CD40LG
209	GO_MITOTIC_CYTOKINESIS	GO_MITOTIC_CYTOKINESIS	GO_MITOTIC_CYTOKINESIS	69	0.546297	1.59165	0.000101266	0.00272298	0.00229252	7572	tags=55%, list=22%, signal=43%	STMN1/DCDC1/CHMP4C/KIF4A/ESPL1/NUP62/KIF20B/KIF20A/NUSAP1/CIT/RTKN/MYH10/PLK1/CDT1/RACGAP1/CKAP2/KIF4B/INCENP/AC027237.1/ANLN/SON/ECT2/CENPA/CEP55/EFHC1/RASA1/MITD1/BRCA2/SPAST/ZFYVE26/CHMP5/TTC19/CUL7/USP8/RAB35/SNX18/APC/VPS4B
210	GO_OTHER_ORGANISM	GO_OTHER_ORGANISM	GO_OTHER_ORGANISM	72	0.560602	1.63793	0.000101266	0.00272298	0.00229252	6083	tags=47%, list=18%, signal=39%	BICD1/VPS37D/NUP205/XPO1/NUP54/NUP62/TOP2A/NUP35/NUP107/NUP160/TPR/NUP153/FMR1/NUP188/NUP155/NUP58/NUP50/NUP43/KPNB1/RANBP2/NDC1/TOP2B/CNOT7/RAE1/UBAP1/MVB12B/NUP133/UBB/SCO1/POM121/NUP98/POM121C/LMAN1/NMT2
211	GO_MULTI_ORGANISM_LOCALIZATION	GO_MULTI_ORGANISM_LOCALIZATION	GO_MULTI_ORGANISM_LOCALIZATION	70	0.556097	1.62167	0.000101286	0.00272298	0.00229252	9136	tags=57%, list=27%, signal=42%	VPS37D/NUP205/THOC2/RAB40B/XPO1/NUP54/NUP62/NUP35/NUP107/NUP160/TPR/NUP153/FMR1/NUP188/NUP155/NUP58/NUP50/NUP43/KPNB1/RANBP2/NDC1/DDX39B/RAE1/UBAP1/MVB12B/NUP133/UBB/POM121/NUP98/POM121C/THOC1/NMT2/RAN/VPS37A/NUP85/SEH1L/TCP1/CD209/NUP210/THOC6
212	GO_DEMETHYLATION	GO_DEMETHYLATION	GO_DEMETHYLATION	68	0.604029	1.75742	0.00010142	0.00272298	0.00229252	6602	tags=51%, list=19%, signal=42%	TET1/PHF8/KDM6A/TET3/KDM1B/KDM5B/CYP2C8/KDM2A/KDM2B/KDM3B/KDM5C/JARID2/KDM7A/TDG/UTY/KDM1A/UBE2B/KDM5A/CYP2D6/KDM5D/KDM3A/KDM4A/USP7/ALKBH2/KDM4C/JMJD1C/KDM6B/TET2/PHF2/FTO/ALKBH1/USP9X/OTUD4/APOBEC1/ALKBH4
213	GO_REPLICATION_FORK	GO_REPLICATION_FORK	GO_REPLICATION_FORK	68	0.633468	1.84308	0.00010142	0.00272298	0.00229252	7736	tags=68%, list=22%, signal=53%	XRCC2/RADX/RFC2/TONSL/RPA4/RFC5/MMS22L/WDHD1/GINS4/PIF1/PRIM1/POLA1/PRIM2/MCM10/RFC3/UHRF1/SMARCAD1/NBN/DONSON/POLD3/BLM/DNMT1/TOP1/WRN/SMARCA5/RFC4/UBE2B/MCM3/ETAA1/ZMIZ2/TIMELESS/RAD18/RFC1/H2AFX/HELB/BAZ1B/XRCC3/BCAS2/XPA/CDC5L/POLH/RPA2/RAD51D/CDC45/PURA/RPA1
214	GO_CENTROSOME_DUPLICATION	GO_CENTROSOME_DUPLICATION	GO_CENTROSOME_DUPLICATION	67	0.590838	1.71576	0.000101595	0.00272298	0.00229252	9060	tags=64%, list=26%, signal=47%	PKHD1/PLK4/CHMP4C/CDK2/CEP295/XPO1/KAT2A/NUP62/SASS6/CENPJ/CEP72/ARHGEF10/CCNF/GEN1/CEP135/CEP152/TMEM67/RTTN/CCP110/WDR62/BRCA1/CKAP5/RBM14/STIL/CHORDC1/CEP192/BRCA2/MDM1/RAB6C/NPM1/CHMP5/XRCC3/PLK2/CEP120/CEP76/KIAA0753/ROCK2/VPS4B/PKD2/SPICE1/PDCD6IP/NDE1/CETN1
215	GO_METHYLATED_HISTONE_BINDING	GO_METHYLATED_HISTONE_BINDING	GO_METHYLATED_HISTONE_BINDING	66	0.59402	1.72341	0.000101667	0.00272298	0.00229252	5811	tags=53%, list=17%, signal=44%	ING3/WDR5/PHF8/MBTD1/SPIN3/NCAPG2/BPTF/CBX2/FAM156A/L3MBTL1/TAF7/UHRF1/FMR1/CBX8/KDM7A/MSH6/TAF1/CHD1/SPIN1/SPIN4/RBBP5/CBX4/MTF2/KDM5A/ATRX/SPIN2A/MSL3/KDM4A/DPF2/KMT2E/CDYL/GLYR1/PHF2/SUZ12/ING4
216	GO_POSITIVE_REGULATION_OF_DNA_BIOSYNTHETIC_PROCESS	GO_POSITIVE_REGULATION_OF_DNA_BIOSYNTHETIC_PROCESS	GO_POSITIVE_REGULATION_OF_DNA_BIOSYNTHETIC_PROCESS	66	0.563819	1.63579	0.000101667	0.00272298	0.00229252	8208	tags=56%, list=24%, signal=43%	SRC/RFC2/DKC1/HMBOX1/RFC5/AURKB/PTGES3/MAPK15/POT1/NEK2/ATM/HNRNPA2B1/RFC3/DSCC1/TNKS/MYC/CCT2/PTK2B/GRHL2/NVL/HNRNPA1/DDX39B/RFC4/NAF1/NEK7/HNRNPD/CHTF18/TNKS2/MAPKAPK5/HSP90AA1/FGFR4/MAP2K7/CCT5/ARRB2/PDGFB/FBXO4/TCP1
217	GO_PROTEIN_MONOUBIQUITINATION	GO_PROTEIN_MONOUBIQUITINATION	GO_PROTEIN_MONOUBIQUITINATION	66	0.592071	1.71776	0.000101667	0.00272298	0.00229252	8479	tags=70%, list=25%, signal=53%	CUL4B/BCOR/NEDD4/UHRF1/UBE2T/HUWE1/BIRC2/FANCL/NEURL1/KDM2B/UBE2O/RNF20/UBE2W/UBE2R2/DTL/UBE2E1/UBE2B/CBL/FANCM/UBE3D/PCGF1/CUL1/PRKN/FBXL2/SKP1/TRIM25/RAD18/UBB/PCGF6/CTR9/RNF2/UBE2D3/WDR48/KLHL12/WAC/ATXN7L3/MGRN1/BMI1/PCGF5/RNF40/RNF168/DTX3L/LEO1/ZNF598/TOPORS/PEX12
218	GO_CELL_CYCLE_DNA_REPLICATION	GO_CELL_CYCLE_DNA_REPLICATION	GO_CELL_CYCLE_DNA_REPLICATION	65	0.658793	1.90925	0.000101698	0.00272298	0.00229252	7736	tags=66%, list=22%, signal=51%	ATAD5/FBXO5/RFC2/RFC5/DBF4B/DNA2/WIZ/STAG2/POLE3/PRIM1/POLA1/PRIM2/TERF1/CDT1/GINS1/RFC3/SLBP/MRE11/DONSON/POLD3/INO80/GMNN/MSH6/SMC3/ZPR1/RFC4/E2F8/POLE2/CDC7/ATRX/E2F7/RFC1/RAD51/BRCA2/FBXW7/SMC1A/CHEK2/ORC3/RPA2/CDC45/POLE/ZNF830/RPA1
219	GO_HISTONE_H4_ACETYLATION	GO_HISTONE_H4_ACETYLATION	GO_HISTONE_H4_ACETYLATION	65	0.648248	1.87869	0.000101698	0.00272298	0.00229252	5854	tags=57%, list=17%, signal=47%	ING3/WDR5/OGT/JADE2/KAT2A/JADE3/BEND3/BRD8/YEATS4/NAA40/EP400/HCFC1/KANSL2/KANSL1/KANSL1L/TRRAP/KAT6A/KMT2A/ACTL6A/BRCA1/MSL2/MSL1/EPC1/EP300/USP22/KAT7/SIRT1/KANSL3/MORF4L2/MSL3/MEAF6/BRCA2/NAA50/KAT6B/MSL3P1/ING4/AUTS2
220	GO_REGULATION_OF_HISTONE_METHYLATION	GO_REGULATION_OF_HISTONE_METHYLATION	GO_REGULATION_OF_HISTONE_METHYLATION	63	0.606621	1.754	0.000101729	0.00272298	0.00229252	8595	tags=67%, list=25%, signal=50%	DNMT3B/TET1/OGT/PAXIP1/CHTOP/NSD3/PAXBP1/EED/BCOR/ZNF274/ZNF335/RNF20/JARID2/DNMT1/KMT2A/NSD1/RIF1/BRCA1/KDM1A/CTCF/MTF2/SIRT1/KDM3A/ATRX/PRDM12/KDM4A/GFI1/KMT2E/RTF1/SMAD4/KDM4C/CTR9/AUTS2/SNW1/PYGO2/BRD4/H2AFY/KMT2B/MLLT6/SMARCB1/KDM4D/PRMT6
221	GO_CHROMOSOME_ORGANIZATION_INVOLVED_IN_MEIOTIC_CELL_CYCLE	GO_CHROMOSOME_ORGANIZATION_INVOLVED_IN_MEIOTIC_CELL_CYCLE	GO_CHROMOSOME_ORGANIZATION_INVOLVED_IN_MEIOTIC_CELL_CYCLE	64	0.562449	1.62763	0.000101771	0.00272298	0.00229252	5474	tags=44%, list=16%, signal=37%	TEX15/TRIP13/CCNE2/SMC4/BUB1B/BRIP1/AGO4/MSH4/BUB1/SMC2/TERF1/NCAPD2/SGO2/STAG3/MRE11/FANCD2/NCAPH/NDC1/MCMDC2/UBE2B/TEX12/RAD50/SUN1/ATRX/MEI4/RAD51/RAD21L1/HORMAD1
222	GO_REGULATION_OF_CHROMOSOME_SEPARATION	GO_REGULATION_OF_CHROMOSOME_SEPARATION	GO_REGULATION_OF_CHROMOSOME_SEPARATION	62	0.648169	1.87219	0.000101771	0.00272298	0.00229252	7523	tags=65%, list=22%, signal=51%	TTK/TRIP13/FBXO5/ESPL1/CENPF/BUB1B/AURKB/RAD21/SPDL1/MAPK15/MAD2L1/BUB1/PLK1/ATM/TACC3/CDT1/CENPE/GEN1/ANAPC1/TPR/CDC23/DLGAP5/CDC6/NSMCE2/ANAPC5/CDC20/NEK6/BUB3/ZNF207/PTTG1/CSNK2A1/CCNB1/NDC80/XRCC3/USP44/CDC26/ANAPC4/RB1/APC/ZW10
223	GO_SISTER_CHROMATID_COHESION	GO_SISTER_CHROMATID_COHESION	GO_SISTER_CHROMATID_COHESION	62	0.742614	2.14499	0.000101771	0.00272298	0.00229252	5689	tags=73%, list=17%, signal=61%	DDX12P/STAG3L3/ESPL1/BUB1B/RAD21/CDCA5/HASPIN/POGZ/STAG2/SFPQ/BUB1/STAG3L1/STAG3L2/ESCO2/SGO1/PLK1/KIF22/SGO2/STAG3/MRE11/BOD1/DSCC1/TNKS/WAPL/TENT4A/STAG1/SMC5/NSMCE2/DDX11/CDC20/MAU2/SMC3/CTCF/PDS5A/ATRX/NIPBL/SLF1/SLF2/MCMBP/NAA50/RAD21L1/ESCO1/FBXW7/HORMAD1/SMC1A
224	GO_NEGATIVE_REGULATION_OF_CHROMATIN_ORGANIZATION	GO_NEGATIVE_REGULATION_OF_CHROMATIN_ORGANIZATION	GO_NEGATIVE_REGULATION_OF_CHROMATIN_ORGANIZATION	61	0.606861	1.74915	0.000101906	0.00272298	0.00229252	8595	tags=62%, list=25%, signal=47%	DNMT3B/TET1/UBR5/PHF8/BCOR/ATAD2/HMGA1/TAF7/ATAD2B/ZNF451/SET/JARID2/DNMT1/H1F0/BRCA1/KDM1A/UBE2B/MTF2/KDM5A/SIN3A/SIRT1/KDM3A/KDM4A/ASF1A/KDM4C/HIST1H1T/TWIST1/PHF2/APOBEC1/H2AFY/SNCA/SKI/MLLT6/TRIP12/H1FNT/SMARCB1/KDM4D/PRMT6
225	GO_POSITIVE_REGULATION_OF_GENE_EXPRESSION_EPIGENETIC	GO_POSITIVE_REGULATION_OF_GENE_EXPRESSION_EPIGENETIC	GO_POSITIVE_REGULATION_OF_GENE_EXPRESSION_EPIGENETIC	61	0.57771	1.66513	0.000101906	0.00272298	0.00229252	7251	tags=57%, list=21%, signal=45%	TAF1D/TET1/PHF8/KAT2A/ATAD2/SF3B1/HMGA1/ATAD2B/CD3EAP/CHEK1/TAF1A/H1F0/SMARCA5/EP300/POLR1B/ARID1A/TAF1C/POLR1A/ARID1B/POLR2K/SMARCD1/ASF1A/TWISTNB/HIST1H1T/BAZ1B/PHF2/DEK/DDX21/MYBBP1A/APOBEC1/TAF1B/H2AFY/ERCC6/PABPC1L/KMT2B
226	GO_REGULATION_OF_TELOMERE_MAINTENANCE_VIA_TELOMERE_LENGTHENING	GO_REGULATION_OF_TELOMERE_MAINTENANCE_VIA_TELOMERE_LENGTHENING	GO_REGULATION_OF_TELOMERE_MAINTENANCE_VIA_TELOMERE_LENGTHENING	61	0.585395	1.68728	0.000101906	0.00272298	0.00229252	10206	tags=69%, list=30%, signal=49%	SRC/DKC1/HMBOX1/AURKB/MAPK15/POT1/DHX36/PIF1/NEK2/ATM/TERF1/HNRNPA2B1/HNRNPU/EXOSC10/TNKS/CCT2/TENT4B/DCP2/HNRNPC/HNRNPA1/SMG5/SLX4/GNL3L/XRN1/NAF1/NEK7/SMG7/TNKS2/MAPKAPK5/MAP2K7/CCT5/NAT10/FBXO4/PINX1/TCP1/ERCC4/MAP3K4/PARP1/XRCC5/MAPK1/TERF2/CTC1
227	GO_REGULATION_OF_CENTROSOME_CYCLE	GO_REGULATION_OF_CENTROSOME_CYCLE	GO_REGULATION_OF_CENTROSOME_CYCLE	58	0.607217	1.7437	0.000101958	0.00272298	0.00229252	7572	tags=60%, list=22%, signal=47%	PKHD1/ATF5/PLK4/CHMP4C/CEP295/XPO1/KIF11/KAT2A/NUP62/CENPJ/UBXN2B/NEK2/CCNF/GEN1/CHEK1/TMEM67/AURKA/BRCA1/RBM14/STIL/MCPH1/CHORDC1/MDM1/RAB6C/NPM1/CHMP5/XRCC3/CEP250/PLK2/CEP120/CEP76/RANBP1/CEP85/ROCK2/VPS4B
228	GO_NEGATIVE_REGULATION_OF_NUCLEAR_DIVISION	GO_NEGATIVE_REGULATION_OF_NUCLEAR_DIVISION	GO_NEGATIVE_REGULATION_OF_NUCLEAR_DIVISION	60	0.567207	1.63255	0.000101968	0.00272298	0.00229252	7621	tags=57%, list=22%, signal=44%	TTK/MTBP/TRIP13/FBXO5/CENPF/BUB1B/AURKB/RAD21/SPDL1/MAD2L1/BUB1/PLK1/ATM/CDT1/GEN1/TPR/CHEK1/TNKS/CDC20/BUB3/FBXO43/ZNF207/ATRX/PTTG1/HORMAD1/CCNB1/NDC80/XRCC3/RAD1/PRKAR1A/USP44/APC/ZW10/TOM1L1
229	GO_HISTONE_EXCHANGE	GO_HISTONE_EXCHANGE	GO_HISTONE_EXCHANGE	57	0.592173	1.69838	0.000101978	0.00272298	0.00229252	7445	tags=51%, list=22%, signal=40%	CENPI/MIS18A/HIST1H4D/KNL1/POLE3/CENPQ/HJURP/CENPL/VPS72/MIS18BP1/CENPK/CENPA/OIP5/ANP32E/SMARCA5/RSF1/CENPU/SRCAP/SPTY2D1/NASP/CENPO/RBBP4/NPM1/HIST1H4E/RNF8/HIST1H4I/CENPH/CENPC/RBBP7
230	GO_HISTONE_H3_ACETYLATION	GO_HISTONE_H3_ACETYLATION	GO_HISTONE_H3_ACETYLATION	57	0.576695	1.65399	0.000101978	0.00272298	0.00229252	6110	tags=53%, list=18%, signal=43%	WDR5/JADE2/MBIP/KAT2A/JADE3/TADA1/POLE3/ZNF451/CHEK1/SUPT7L/YEATS2/KAT6A/TADA2A/KMT2A/TAF5L/BRCA1/TAF9B/SIN3A/KAT7/SIRT1/BRD1/BRPF3/MAP3K7/BRPF1/MEAF6/BRCA2/SMAD4/KAT6B/ING4/LDB1
231	GO_HISTONE_METHYLTRANSFERASE_ACTIVITY	GO_HISTONE_METHYLTRANSFERASE_ACTIVITY	GO_HISTONE_METHYLTRANSFERASE_ACTIVITY	57	0.605388	1.73628	0.000101978	0.00272298	0.00229252	6158	tags=53%, list=18%, signal=43%	KMT5B/WDR5/SETDB1/EZH2/NSD2/NSD3/EED/SETDB2/KMT5C/EHMT1/PRMT3/ASH2L/KMT2A/DOT1L/NSD1/KMT2C/SETD5/KMT2D/RBBP5/SETD1B/SUV39H2/ASH1L/MEN1/CARM1/PRMT9/WDR82/SETD1A/SETD2/SUZ12/EZH1
232	GO_TRANSPORT_OF_VIRUS	GO_TRANSPORT_OF_VIRUS	GO_TRANSPORT_OF_VIRUS	57	0.571937	1.64034	0.000101978	0.00272298	0.00229252	6599	tags=51%, list=19%, signal=41%	VPS37D/NUP205/XPO1/NUP54/NUP62/NUP35/NUP107/NUP160/TPR/NUP153/FMR1/NUP188/NUP155/NUP58/NUP50/NUP43/KPNB1/RANBP2/NDC1/RAE1/UBAP1/MVB12B/NUP133/UBB/POM121/NUP98/POM121C/NMT2/RAN
233	GO_LYSINE_N_METHYLTRANSFERASE_ACTIVITY	GO_LYSINE_N_METHYLTRANSFERASE_ACTIVITY	GO_LYSINE_N_METHYLTRANSFERASE_ACTIVITY	59	0.632874	1.81952	0.000101989	0.00272298	0.00229252	6158	tags=53%, list=18%, signal=43%	KMT5B/WDR5/SETDB1/EZH2/NSD2/NSD3/EED/SETDB2/KMT5C/EHMT1/EEF1AKMT2/ASH2L/KMT2A/DOT1L/NSD1/KMT2C/SETD5/KMT2D/RBBP5/SETD1B/SUV39H2/ASH1L/MEN1/VCPKMT/WDR82/SETD4/SETD1A/SETD2/ATPSCKMT/SUZ12/EZH1
234	GO_HISTONE_H3_K4_METHYLATION	GO_HISTONE_H3_K4_METHYLATION	GO_HISTONE_H3_K4_METHYLATION	56	0.652456	1.86846	0.000102103	0.00272298	0.00229252	8595	tags=68%, list=25%, signal=51%	DNMT3B/WDR5/OGT/PAXIP1/BEND3/KDM6A/BCOR/TET3/ZNF335/ASH2L/DNMT1/KMT2A/KMT2C/BRCA1/KDM1A/KMT2D/RBBP5/SETD1B/ASH1L/RLF/GFI1/WDR82/KMT2E/ARID4A/RTF1/SETD1A/SMAD4/CTR9/TET2/AUTS2/SNW1/PYGO2/H2AFY/KMT2B/WDR5B/DYDC2/PAGR1/PRMT6
235	GO_METAPHASE_ANAPHASE_TRANSITION_OF_CELL_CYCLE	GO_METAPHASE_ANAPHASE_TRANSITION_OF_CELL_CYCLE	GO_METAPHASE_ANAPHASE_TRANSITION_OF_CELL_CYCLE	56	0.655474	1.87711	0.000102103	0.00272298	0.00229252	7523	tags=68%, list=22%, signal=53%	TTK/TRIP13/FBXO5/ESPL1/CENPF/BUB1B/AURKB/RAD21/SPDL1/MAPK15/MAD2L1/BUB1/PLK1/ATM/TACC3/CDT1/CENPE/GEN1/ANAPC1/TPR/CDC23/DLGAP5/CDC6/NSMCE2/ANAPC5/CDC20/NEK6/BUB3/ZNF207/CCNB1/NDC80/XRCC3/USP44/CDC26/ANAPC4/RB1/APC/ZW10
236	GO_DNA_REPLICATION_INDEPENDENT_NUCLEOSOME_ORGANIZATION	GO_DNA_REPLICATION_INDEPENDENT_NUCLEOSOME_ORGANIZATION	GO_DNA_REPLICATION_INDEPENDENT_NUCLEOSOME_ORGANIZATION	55	0.614915	1.75826	0.000102135	0.00272298	0.00229252	8406	tags=58%, list=24%, signal=44%	CENPI/MIS18A/HIST1H4D/KNL1/POLE3/CENPQ/HJURP/CENPL/ASF1B/MIS18BP1/CENPK/CENPA/OIP5/SMARCA5/RSF1/CENPU/ATRX/NASP/ASF1A/UBN1/CENPO/H3F3A/RBBP4/SUPT16H/NPM1/HIST1H4E/HIST1H4I/CENPH/CENPC/RBBP7/H3F3B/RUVBL1
237	GO_NUCLEAR_DNA_REPLICATION	GO_NUCLEAR_DNA_REPLICATION	GO_NUCLEAR_DNA_REPLICATION	55	0.628983	1.79849	0.000102135	0.00272298	0.00229252	7736	tags=60%, list=22%, signal=47%	ATAD5/RFC2/RFC5/DBF4B/DNA2/WIZ/POLE3/PRIM1/POLA1/PRIM2/TERF1/CDT1/GINS1/RFC3/SLBP/DONSON/POLD3/INO80/GMNN/RFC4/POLE2/CDC7/ATRX/RFC1/RAD51/BRCA2/CHEK2/ORC3/RPA2/CDC45/POLE/ZNF830/RPA1
238	GO_CENTROMERE_COMPLEX_ASSEMBLY	GO_CENTROMERE_COMPLEX_ASSEMBLY	GO_CENTROMERE_COMPLEX_ASSEMBLY	54	0.625753	1.78533	0.000102333	0.00272298	0.00229252	7445	tags=57%, list=22%, signal=45%	CENPV/HELLS/CENPI/SENP6/MIS18A/CENPF/POGZ/HIST1H4D/KNL1/POLE3/CENPE/CENPQ/HJURP/CENPL/MIS18BP1/CENPK/CENPA/OIP5/SMARCA5/RSF1/CENPU/NASP/CENPO/RBBP4/NPM1/HIST1H4E/HIST1H4I/CENPH/CENPC/RB1/RBBP7
239	GO_KINESIN_COMPLEX	GO_KINESIN_COMPLEX	GO_KINESIN_COMPLEX	54	0.603953	1.72313	0.000102333	0.00272298	0.00229252	3633	tags=41%, list=11%, signal=37%	KIF12/KIF18A/KIF18B/KIF4A/KIF11/KIF20B/KIF20A/KIF14/KIF2C/KIF15/KIF27/KIFAP3/CENPE/KIF22/KIF28P/KIF4B/KIF16B/AC027237.1/KIFC1/KIFC2/KIF3A/KIF3C
240	GO_MITOTIC_SPINDLE_ASSEMBLY	GO_MITOTIC_SPINDLE_ASSEMBLY	GO_MITOTIC_SPINDLE_ASSEMBLY	54	0.612851	1.74852	0.000102333	0.00272298	0.00229252	6271	tags=63%, list=18%, signal=52%	CCSAP/CHMP4C/KIF4A/KIF11/AURKB/TPX2/STAG2/BIRC5/NEK2/PLK1/ARHGEF10/HNRNPU/RACGAP1/TPR/MYBL2/KIF4B/AC027237.1/STAG1/KIFC1/KPNB1/CDC20/SMC3/GOLGA2/BCCIP/MSTO1/ZNF207/ABRAXAS2/CEP97/CEP192/CLASP1/CHMP5/SMC1A/CHEK2/KIF2A
241	GO_SPINDLE_MICROTUBULE	GO_SPINDLE_MICROTUBULE	GO_SPINDLE_MICROTUBULE	54	0.670001	1.91158	0.000102333	0.00272298	0.00229252	5473	tags=59%, list=16%, signal=50%	CCSAP/KIF18A/SKA1/KIF18B/CEP295/KIF4A/KIF11/AURKB/NUSAP1/KNTC1/SKA2/DYNLT3/BIRC5/CDK1/SKA3/PLK1/KIFAP3/CENPE/HNRNPU/BOD1/CLASP2/AURKA/FAM161A/KIF3A/PRC1/NEIL2/CSNK1D/TUBGCP3/PARP4/PSRC1/CALM3/CLASP1
242	GO_REGULATION_OF_DNA_DEPENDENT_DNA_REPLICATION	GO_REGULATION_OF_DNA_DEPENDENT_DNA_REPLICATION	GO_REGULATION_OF_DNA_DEPENDENT_DNA_REPLICATION	51	0.687198	1.95145	0.000102575	0.00272298	0.00229252	6175	tags=65%, list=18%, signal=53%	FBXO5/CDK2/RFC2/RFC5/DBF4B/TICRR/WIZ/STAG2/LIG3/TERF1/CDT1/RFC3/MRE11/NBN/DSCC1/DONSON/INO80/GMNN/MSH6/BLM/SMC3/RFC4/E2F8/CDC7/ATRX/TIMELESS/E2F7/BRCA2/CHTF18/FBXW7/STOML2/SMC1A/CHEK2
243	GO_DNA_HELICASE_ACTIVITY	GO_DNA_HELICASE_ACTIVITY	GO_DNA_HELICASE_ACTIVITY	50	0.696338	1.97326	0.000102764	0.00272298	0.00229252	5315	tags=64%, list=15%, signal=54%	RAD54B/DDX12P/MCM4/BRIP1/DNA2/GINS4/DHX36/PIF1/CHD2/GINS1/CHD1L/MRE11/NBN/TWNK/INO80/MCM6/DHX9/CHD1/BLM/DDX11/G3BP1/WRN/IGHMBP2/MCM7/FANCM/RAD50/SETX/MCM9/ERCC3/RECQL/CHD3/HELB
244	GO_NEGATIVE_REGULATION_OF_RNA_METABOLIC_PROCESS	GO_NEGATIVE_REGULATION_OF_RNA_METABOLIC_PROCESS	GO_NEGATIVE_REGULATION_OF_RNA_METABOLIC_PROCESS	47	0.627156	1.76574	0.000103242	0.00272298	0.00229252	8058	tags=66%, list=23%, signal=51%	NCOR1/SRSF12/RBM10/RBMX/PTBP2/RNPS1/SRSF6/U2AF2/HNRNPA2B1/SRSF9/SFSWAP/PTBP1/SRSF10/RNF20/HNRNPK/SRSF7/PTBP3/CCNT1/ABCE1/DYRK1A/SHQ1/CDK9/CTR9/ZC3H12A/SRSF4/TMBIM6/CELF4/ZC3H10/ZC3H14/RNF40/TERT
245	GO_CHROMATIN_REMODELING_AT_CENTROMERE	GO_CHROMATIN_REMODELING_AT_CENTROMERE	GO_CHROMATIN_REMODELING_AT_CENTROMERE	46	0.647685	1.82141	0.000103274	0.00272298	0.00229252	7445	tags=57%, list=22%, signal=44%	CENPV/HELLS/CENPI/MIS18A/HIST1H4D/KNL1/POLE3/CENPQ/HJURP/CENPL/MIS18BP1/CENPK/CENPA/OIP5/SMARCA5/RSF1/CENPU/NASP/CENPO/RBBP4/NPM1/HIST1H4E/HIST1H4I/CENPH/CENPC/RBBP7
246	GO_HISTONE_H3_K9_MODIFICATION	GO_HISTONE_H3_K9_MODIFICATION	GO_HISTONE_H3_K9_MODIFICATION	46	0.66746	1.87702	0.000103274	0.00272298	0.00229252	5004	tags=57%, list=15%, signal=48%	DNMT3B/SETDB1/BEND3/SETDB2/EHMT1/ZNF274/ZNF451/CHEK1/JARID2/DNMT1/KMT2A/RIF1/SETD5/BRCA1/KDM1A/ARID4B/SUV39H2/ASH1L/SIRT1/KDM3A/ATRX/PRDM12/KDM4A/ARID4A/SMAD4/KDM4C
247	GO_HISTONE_LYSINE_N_METHYLTRANSFERASE_ACTIVITY	GO_HISTONE_LYSINE_N_METHYLTRANSFERASE_ACTIVITY	GO_HISTONE_LYSINE_N_METHYLTRANSFERASE_ACTIVITY	44	0.665289	1.86238	0.000103702	0.00272298	0.00229252	6158	tags=61%, list=18%, signal=50%	KMT5B/WDR5/SETDB1/EZH2/NSD2/NSD3/EED/SETDB2/KMT5C/EHMT1/ASH2L/KMT2A/DOT1L/NSD1/KMT2C/SETD5/KMT2D/RBBP5/SETD1B/SUV39H2/ASH1L/MEN1/WDR82/SETD1A/SETD2/SUZ12/EZH1
248	GO_REGULATION_OF_DOUBLE_STRAND_BREAK_REPAIR_VIA_HOMOLOGOUS_RECOMBINATION	GO_REGULATION_OF_DOUBLE_STRAND_BREAK_REPAIR_VIA_HOMOLOGOUS_RECOMBINATION	GO_REGULATION_OF_DOUBLE_STRAND_BREAK_REPAIR_VIA_HOMOLOGOUS_RECOMBINATION	44	0.666039	1.86448	0.000103702	0.00272298	0.00229252	5315	tags=55%, list=15%, signal=46%	USP51/TEX15/RADX/SPIDR/FIGNL1/RAD51AP1/PARPBP/SMCHD1/POLQ/FANCB/CHEK1/FUS/SHLD2/RMI2/BLM/RIF1/KDM1A/KLHL15/TIMELESS/RAD51/MAGEF1/PPP4R2/SETD2/HELB
249	GO_CHROMOSOME_CONDENSATION	GO_CHROMOSOME_CONDENSATION	GO_CHROMOSOME_CONDENSATION	43	0.672377	1.87765	0.000103961	0.00272298	0.00229252	5557	tags=53%, list=16%, signal=45%	SMC4/NCAPG2/ACIN1/NUSAP1/CDCA5/TOP2A/DFFB/SMC2/CDK1/NCAPG/HMGA2/NCAPD2/WAPL/TENT4A/AKAP8/NCAPH/H1F0/AIFM1/AKAP8L/MCPH1/NIPBL/HIST1H1T/CCNB1
250	GO_H4_HISTONE_ACETYLTRANSFERASE_COMPLEX	GO_H4_HISTONE_ACETYLTRANSFERASE_COMPLEX	GO_H4_HISTONE_ACETYLTRANSFERASE_COMPLEX	42	0.677513	1.88731	0.000104004	0.00272298	0.00229252	4836	tags=62%, list=14%, signal=53%	ING3/WDR5/MBIP/KAT2A/BRD8/POLE3/UBAP2L/YEATS4/EP400/HCFC1/KANSL2/KANSL1/KANSL1L/YEATS2/TRRAP/ACTL6A/MSL2/MSL1/EPC1/AC118549.1/EPC2/KANSL3/MORF4L2/MAP3K7/MSL3/MEAF6
251	GO_ATP_DEPENDENT_DNA_HELICASE_ACTIVITY	GO_ATP_DEPENDENT_DNA_HELICASE_ACTIVITY	GO_ATP_DEPENDENT_DNA_HELICASE_ACTIVITY	39	0.706679	1.94926	0.000104723	0.00272298	0.00229252	5315	tags=64%, list=15%, signal=54%	DDX12P/MCM4/BRIP1/DHX36/PIF1/CHD2/CHD1L/MRE11/NBN/INO80/MCM6/DHX9/CHD1/BLM/DDX11/G3BP1/WRN/IGHMBP2/MCM7/FANCM/RAD50/ERCC3/RECQL/CHD3/HELB
252	GO_NCRNA_EXPORT_FROM_NUCLEUS	GO_NCRNA_EXPORT_FROM_NUCLEUS	GO_NCRNA_EXPORT_FROM_NUCLEUS	38	0.669131	1.84016	0.000104877	0.00272298	0.00229252	6753	tags=71%, list=20%, signal=57%	TSC1/NUP205/NUP54/NUP62/NUP35/NUP107/NUP160/TPR/NUP153/NUP188/NUP155/NUP58/NUP50/NUP43/RANBP2/NDC1/RAE1/NUP133/XPOT/POM121/NPM1/NUP98/PHAX/SSB/POM121C/RAN/NCBP2
253	GO_DEMETHYLASE_ACTIVITY	GO_DEMETHYLASE_ACTIVITY	GO_DEMETHYLASE_ACTIVITY	37	0.681645	1.86816	0.000105031	0.00272298	0.00229252	6602	tags=65%, list=19%, signal=52%	PHF8/KDM6A/KDM1B/KDM5B/KDM2A/KDM2B/KDM3B/KDM5C/JARID2/KDM7A/UTY/KDM1A/KDM5A/KDM5D/KDM3A/KDM4A/ALKBH2/KDM4C/JMJD1C/KDM6B/PHF2/FTO/ALKBH1/ALKBH4
254	GO_DNA_REPLICATION_INITIATION	GO_DNA_REPLICATION_INITIATION	GO_DNA_REPLICATION_INITIATION	37	0.718275	1.96855	0.000105031	0.00272298	0.00229252	7571	tags=81%, list=22%, signal=63%	CCNE2/CDK2/RPA4/MCM4/TICRR/ORC6/POLE3/PRIM1/ORC1/POLA1/PRIM2/MCM10/CDT1/ORC2/ORC5/MCM2/NBN/CDC6/MCM6/MCMDC2/MCM7/POLE2/MCM3/ORC4/GMNC/ORC3/CDC45/POLE/PURA/CCNE1
255	GO_HISTONE_H3_K9_METHYLATION	GO_HISTONE_H3_K9_METHYLATION	GO_HISTONE_H3_K9_METHYLATION	37	0.674916	1.84972	0.000105031	0.00272298	0.00229252	5004	tags=59%, list=15%, signal=51%	DNMT3B/SETDB1/BEND3/SETDB2/EHMT1/ZNF274/JARID2/DNMT1/RIF1/SETD5/BRCA1/KDM1A/ARID4B/SUV39H2/ASH1L/SIRT1/KDM3A/ATRX/PRDM12/KDM4A/ARID4A/KDM4C
256	GO_POSITIVE_REGULATION_OF_HISTONE_METHYLATION	GO_POSITIVE_REGULATION_OF_HISTONE_METHYLATION	GO_POSITIVE_REGULATION_OF_HISTONE_METHYLATION	37	0.648504	1.77733	0.000105031	0.00272298	0.00229252	6463	tags=65%, list=19%, signal=53%	DNMT3B/TET1/OGT/PAXIP1/CHTOP/NSD3/PAXBP1/EED/RNF20/JARID2/DNMT1/KMT2A/RIF1/BRCA1/MTF2/SIRT1/PRDM12/KMT2E/RTF1/SMAD4/CTR9/AUTS2/SNW1/BRD4
257	GO_REGULATORY_RNA_BINDING	GO_REGULATORY_RNA_BINDING	GO_REGULATORY_RNA_BINDING	37	0.655413	1.79626	0.000105031	0.00272298	0.00229252	8464	tags=73%, list=25%, signal=55%	POU5F1/RBM10/TUT4/AGO4/HNRNPA2B1/FMR1/MATR3/DHX9/AGO2/HNRNPA1/PUM1/ZNF346/ZC3H7A/AGO3/TUT7/PNPT1/ZC3H12A/DDX21/PUM2/ELAVL1/ZC3H10/RC3H1/TLR9/RBM4/DICER1/AGO1/TLR7
258	GO_REGULATION_OF_CHROMATIN_SILENCING	GO_REGULATION_OF_CHROMATIN_SILENCING	GO_REGULATION_OF_CHROMATIN_SILENCING	35	0.651403	1.77356	0.000105396	0.00272298	0.00229252	9648	tags=71%, list=28%, signal=51%	SETDB1/TET1/PHF8/ATAD2/HMGA1/NAA40/ATAD2B/TASOR/ATF7IP/DNMT1/H1F0/SIN3A/SIRT1/RESF1/ASF1A/HIST1H1T/PHF2/PPHLN1/APOBEC1/CDC45/MIER1/H1FNT/MPHOSPH8/H1FX/HIST1H1E
259	GO_ATTACHMENT_OF_SPINDLE_MICROTUBULES_TO_KINETOCHORE	GO_ATTACHMENT_OF_SPINDLE_MICROTUBULES_TO_KINETOCHORE	GO_ATTACHMENT_OF_SPINDLE_MICROTUBULES_TO_KINETOCHORE	32	0.715422	1.92403	0.00010627	0.00272298	0.00229252	7410	tags=78%, list=21%, signal=61%	NUF2/AURKB/RCC2/KIF2C/KNL1/SPAG5/NEK2/SGO1/CDT1/CENPE/HNRNPU/RACGAP1/BOD1/ECT2/BUB3/ZNF207/ABRAXAS2/KNSTRN/CHAMP1/CCNB1/NDC80/CDC42/CENPC/RB1/APC
260	GO_REPLICATION_FORK_PROCESSING	GO_REPLICATION_FORK_PROCESSING	GO_REPLICATION_FORK_PROCESSING	32	0.679163	1.82651	0.00010627	0.00272298	0.00229252	4892	tags=59%, list=14%, signal=51%	EME1/TONSL/MMS22L/DNA2/GEN1/EME2/MRE11/NUCKS1/BLM/DDX11/WRN/FANCM/ETAA1/BOD1L1/ATRX/RFWD3/CDK9/RAD51/BRCA2
261	GO_PROTEIN_DEMETHYLATION	GO_PROTEIN_DEMETHYLATION	GO_PROTEIN_DEMETHYLATION	31	0.702582	1.88355	0.000106338	0.00272298	0.00229252	6602	tags=71%, list=19%, signal=57%	PHF8/KDM6A/KDM1B/KDM5B/KDM2A/KDM2B/KDM3B/KDM5C/JARID2/KDM7A/UTY/KDM1A/UBE2B/KDM5A/KDM5D/KDM3A/KDM4A/KDM4C/JMJD1C/KDM6B/PHF2/ALKBH4
262	GO_MITOTIC_G2_M_TRANSITION_CHECKPOINT	GO_MITOTIC_G2_M_TRANSITION_CHECKPOINT	GO_MITOTIC_G2_M_TRANSITION_CHECKPOINT	30	0.686336	1.83039	0.000106849	0.00272567	0.00229478	3875	tags=57%, list=11%, signal=50%	HUS1/TOPBP1/CLSPN/TICRR/CDK1/ATM/ORC1/HMGA2/RINT1/MRE11/NBN/DONSON/CDC6/MSH6/BLM/BRCA1/TAOK1
263	GO_POSITIVE_REGULATION_OF_CHROMOSOME_SEGREGATION	GO_POSITIVE_REGULATION_OF_CHROMOSOME_SEGREGATION	GO_POSITIVE_REGULATION_OF_CHROMOSOME_SEGREGATION	28	0.730777	1.92835	0.000107504	0.00273107	0.00229933	7374	tags=79%, list=21%, signal=62%	ESPL1/RAD21/RCC2/MAPK15/SFPQ/CDT1/HNRNPU/DLGAP5/CDC6/SMC5/NSMCE2/ANAPC5/DDX11/SMC6/RAD18/NIPBL/SLF1/SLF2/CCNB1/H2AFY/ANAPC4/RB1
264	GO_HISTONE_DEMETHYLASE_ACTIVITY	GO_HISTONE_DEMETHYLASE_ACTIVITY	GO_HISTONE_DEMETHYLASE_ACTIVITY	27	0.745343	1.95515	0.000107875	0.00273107	0.00229933	5703	tags=74%, list=17%, signal=62%	PHF8/KDM6A/KDM1B/KDM5B/KDM2A/KDM2B/KDM3B/KDM5C/JARID2/KDM7A/UTY/KDM1A/KDM5A/KDM5D/KDM3A/KDM4A/KDM4C/JMJD1C/KDM6B/PHF2
265	GO_URONIC_ACID_METABOLIC_PROCESS	GO_URONIC_ACID_METABOLIC_PROCESS	GO_URONIC_ACID_METABOLIC_PROCESS	19	0.822561	2.03267	0.000112575	0.00283933	0.00239048	2109	tags=47%, list=6%, signal=44%	UGT2B15/UGT2B4/UGT1A3/UGT2B17/UGT1A1/UGT1A4/UGT1A6/ABHD10/UGT2B7
266	GO_SINGLE_STRANDED_DNA_DEPENDENT_ATPASE_ACTIVITY	GO_SINGLE_STRANDED_DNA_DEPENDENT_ATPASE_ACTIVITY	GO_SINGLE_STRANDED_DNA_DEPENDENT_ATPASE_ACTIVITY	14	0.823891	1.92263	0.000117137	0.00294335	0.00247805	5315	tags=93%, list=15%, signal=79%	RFC2/RFC5/DNA2/POLQ/PIF1/RFC3/DSCC1/DHX9/RFC4/RAD18/RAD51/CHTF18/HELB
267	GO_CONDENSED_CHROMOSOME_OUTER_KINETOCHORE	GO_CONDENSED_CHROMOSOME_OUTER_KINETOCHORE	GO_CONDENSED_CHROMOSOME_OUTER_KINETOCHORE	12	0.838282	1.89333	0.000119318	0.00298694	0.00251476	5584	tags=100%, list=16%, signal=84%	SKA1/CENPF/BUB1B/SPDL1/SKA2/BUB1/SKA3/PLK1/BOD1/NUP133/CCNB1/NDC80
268	GO_ESTABLISHMENT_OF_ORGANELLE_LOCALIZATION	GO_ESTABLISHMENT_OF_ORGANELLE_LOCALIZATION	GO_ESTABLISHMENT_OF_ORGANELLE_LOCALIZATION	490	0.415589	1.30565	0.00019998	0.00477204	0.00401766	8885	tags=42%, list=26%, signal=31%	MAP2/BICD1/SYT4/WASL/SNAP91/CEP83/TOR1A/WASF1/KIF18A/MAP4/CHMP4C/NUF2/ESPL1/XPO1/SEC16B/AP3S1/NUP62/MARK1/SNAP47/CENPF/BLOC1S5/NUSAP1/CDCA5/PRRT2/KIF14/PPP6R3/SPDL1/BRAF/MAPK15/GATA2/KIF2C/F5/YWHAZ/UBXN2B/SYK/GIT1/SPAG5/MYH10/PDPK1/UNC13B/FAM91A1/BACE1/TERF1/CDT1/KIFAP3/CENPE/BBS7/KIF22/MYO19/STX1A/KIF28P/PTK2/HNRNPU/CTBP2/CDC23/STARD3NL/FMR1/CENPQ/DLGAP5/HOOK3/BOD1/AC027237.1/CNIH2/SAPCD2/CLASP2…
269	GO_RIBONUCLEOPROTEIN_COMPLEX_SUBUNIT_ORGANIZATION	GO_RIBONUCLEOPROTEIN_COMPLEX_SUBUNIT_ORGANIZATION	GO_RIBONUCLEOPROTEIN_COMPLEX_SUBUNIT_ORGANIZATION	279	0.446228	1.3831	0.00019998	0.00477204	0.00401766	11059	tags=51%, list=32%, signal=35%	BICD1/SRSF12/KHDC4/PRPF3/ZFAND1/LUC7L2/MRRF/PRPF39/GEMIN5/SRPK1/CELF5/LIMD1/PTBP2/FASTKD2/LUC7L3/MTERF3/PTGES3/AGO4/PAN3/TICRR/ATXN2/CLNS1A/NCBP1/EIF3H/SF3B1/SRSF6/CNOT6/ATM/TGS1/GEMIN2/SRSF9/SFSWAP/SRSF1/SNRNP200/CELF1/EIF2S3/SRSF10/DHX9/RBM5/YTHDC1/CPSF7/G3BP1/SF1/RBM22/AGO2/EIF2D/PATL1/SRPK2/DDX39B/PSIP1/DDX20/DDX6/EIF3E/CPSF6/SCAF11/ADAR/DENR/BRIX1/POLR2D/AGO3/SETX/CNOT7/RPS27/NAF1/SNRPE/EIF5…
270	GO_RNA_CATABOLIC_PROCESS	GO_RNA_CATABOLIC_PROCESS	GO_RNA_CATABOLIC_PROCESS	391	0.429726	1.34463	0.00019998	0.00477204	0.00401766	10845	tags=50%, list=31%, signal=35%	PPP2R2A/POP1/IGF2BP2/RBM10/TUT4/DKC1/XPO1/EXOSC2/FASTKD3/DNA2/AGO4/PAN3/TNRC6A/MAPK14/RNPS1/DND1/YWHAZ/METTL3/NCBP1/RPL30/DHX36/UPF3B/CNOT6/ATM/DCP1A/RPL7/HNRNPU/YTHDF3/SET/FMR1/EXOSC10/CNOT8/HNRNPA0/UPF2/CNOT9/SECISBP2/PRR5L/TENT4A/PRKCD/LARP1/HNRNPR/DHX9/TENT4B/MYEF2/SMG8/DCP2/HNRNPC/AGO2/PATL1/ZPR1/PUM1/SMG5/IGF2BP1/TARDBP/PABPC4/DDX6/EIF3E/DIS3L2/TTC37/YTHDF2/SMG1/ZHX2/KHSRP/PABPC1/LSM1/POLR2…
271	GO_NUCLEAR_TRANSCRIPTION_FACTOR_COMPLEX	GO_NUCLEAR_TRANSCRIPTION_FACTOR_COMPLEX	GO_NUCLEAR_TRANSCRIPTION_FACTOR_COMPLEX	197	0.473028	1.45086	0.0002	0.00477204	0.00401766	8236	tags=41%, list=24%, signal=31%	NR1H4/E2F5/TAF1D/TCEA1/NFYA/NKX2-5/SOX4/MED17/GEMIN5/MED14/TLE4/TAF2/KAT2A/GATA4/E2F2/TAF4B/CBFB/SFPQ/GTF2H4/SNAPC4/HMGA1/GTF3C4/TAF7/TAF5/HNRNPU/E2F3/CD3EAP/TAF1A/TAF4/ARNT/RXRA/TRRAP/TAF1/POU2F1/NEUROD1/GTF2H3/TAF5L/NR5A1/GTF2H1/MXD3/TAF9B/GTF3C3/CARM1/MED26/E2F8/TCF12/BCL9L/GTF3C5/TFDP1/TCF3/ERCC3/E2F7/TAF11/BDP1/NONO/NFAT5/GTF2A1/SMAD4/ATF1/ATF6B/CREB1/THRB/TCF7L2/E2F1/LDB1/PYGO2/TAF1B/NR1I3/…
272	GO_REGULATION_OF_DENDRITE_DEVELOPMENT	GO_REGULATION_OF_DENDRITE_DEVELOPMENT	GO_REGULATION_OF_DENDRITE_DEVELOPMENT	141	0.493895	1.49618	0.0002001	0.00477204	0.00401766	8273	tags=45%, list=24%, signal=35%	IL1RAPL1/EZH2/ARHGAP33/SDK1/MARK1/RELN/SHANK1/BCL11A/PACSIN1/NEDD4/DHX36/NSMF/FMR1/SRCIN1/ASAP1/NEURL1/FBXW8/CDC20/C21orf91/SARM1/CDK5R1/CAMSAP2/NEUROG3/CARM1/CRKL/KALRN/SEMA4D/DNM1L/SEZ6/RAP2A/CRTC1/CAPRIN1/KNDC1/BHLHB9/RAB21/MAPK6/ANAPC2/PTPRS/OBSL1/CUL7/HDAC2/TNIK/PLK2/ANKRD27/VAMP7/SIPA1L1/SHANK2/STK11/PPP1R9A/IQGAP1/SRGAP2C/LLPH/SS18L1/ACTR2/GSK3B/OPA1/CYFIP1/ABI2/RAPGEF2/SHANK3/ZMYND8/ARHGA…
273	GO_ENHANCER_BINDING	GO_ENHANCER_BINDING	GO_ENHANCER_BINDING	133	0.50266	1.51917	0.00020018	0.00477204	0.00401766	8520	tags=48%, list=25%, signal=36%	NR1H4/YY2/PAX4/NFYA/ZNF704/GATA4/GATA2/SFPQ/HMGB2/TBX19/HMGA1/HOXC5/HOXB6/ARNT/MED12/CCAR1/KMT2A/HNRNPC/GATAD2B/ACTL6A/HOXB5/NR5A1/HOXC4/TFAP2B/HOXC6/ZNF395/YY1/SMARCC2/SIRT1/TCF12/MTA1/ZBTB7B/BACH2/SMARCE1/FOXN4/TCF3/MEOX2/SMARCA4/SMARCC1/NFKB1/NONO/H3F3A/RBBP4/ATF6B/ATF2/PROP1/CREB1/HDAC2/LDB1/HIVEP1/PBX3/HOXB7/SOX11/THRAP3/ZNF322/RAI1/NKX2-1/GZF1/HOXA6/HDAC1/H3F3B/NR5A2/ZNF281/SMARCB1
274	GO_HISTONE_DEACETYLASE_BINDING	GO_HISTONE_DEACETYLASE_BINDING	GO_HISTONE_DEACETYLASE_BINDING	111	0.49899	1.49534	0.000200441	0.00477204	0.00401766	8666	tags=49%, list=25%, signal=37%	DNMT3B/NCOR1/PHF6/HEY2/NR2C1/KAT2A/TOP2A/MAGEA2/SFPQ/BCOR/BRMS1L/DHX36/MAGEA2B/GMNN/AKAP8/NRIP1/CDC20/TFAP4/SMG5/DDX20/PRKN/SUDS3/AKAP8L/MTA1/ZBTB7B/SP1/TOP2B/HOXA10/UHRF1BP1/HNRNPD/NIPBL/MEF2A/PKN2/RBBP4/TRAF6/HSP90AA1/HDAC2/USF1/HDAC3/HDAC10/KCTD21/RAD9A/MAPK8/MIER3/BEX4/CBX5/SP2/HDAC1/CCND1/MIER1/YWHAE/BORCS8-MEF2B/HDAC4/CRY1
275	GO_RNA_POLYMERASE_COMPLEX	GO_RNA_POLYMERASE_COMPLEX	GO_RNA_POLYMERASE_COMPLEX	108	0.51152	1.53131	0.000200521	0.00477204	0.00401766	8110	tags=49%, list=24%, signal=38%	TCEA1/POLR3A/TAF2/KAT2A/TAF4B/GTF2H4/POLR2J2/PRIM1/POLA1/PRIM2/POLR2J3/TAF7/MYO6/TAF5/TAF4/POLR3C/TRRAP/PEX2/TAF1/GTF2H3/ZNF768/TAF5L/SETD5/GTF2H1/TAF9B/POLR1B/RPRD2/MCM3/POLR2D/POLR3F/POLR1A/ERCC3/POLR2K/TWISTNB/TAF11/POLR1D/RTF1/GTF2A1/TENT2/POLR2M/CTR9/POLR2B/POLR2A/POLR3E/RPRD1B/RPRD1A/TAF1L/TBP/TAF3/LEO1/TERT/GTF2H5/MNAT1
276	GO_PROTEIN_KINASE_COMPLEX	GO_PROTEIN_KINASE_COMPLEX	GO_PROTEIN_KINASE_COMPLEX	106	0.512182	1.53153	0.000200602	0.00477204	0.00401766	11238	tags=63%, list=33%, signal=43%	SIK2/CCNE2/CDK2/ACVR2A/PRKAG2/CCNA2/GTF2H4/CDK1/CCNF/CDK13/RB1CC1/ACVR2B/CKS2/GTF2H3/CCNT2/BCCIP/ULK1/CDK5R1/GTF2H1/CCNT1/IGF1R/TBC1D5/CDK4/MAP3K7/ERCC3/CCNJ/PRKAA1/CDK9/CDK12/SMCR8/PRKAB1/CCNB2/C9orf72/PRKAB2/CCNB1/CCNI/CDKN2D/UVRAG/SNW1/PRKAR1A/CDK14/ACVR1B/CKS1B/CCNB3/RB1/CCNK/CCNE1/CCND1/TRIM40/GTF2H5/MNAT1/ERN1/PRKAA2/CCNG2/CDK5R2/CHUK/ERC1/GTF2H2C/SIK1/IKBKB/PRKAR2A/ACVR1C/CCNO/TGFBR1/CCND2…
277	GO_POSITIVE_REGULATION_OF_CHROMATIN_ORGANIZATION	GO_POSITIVE_REGULATION_OF_CHROMATIN_ORGANIZATION	GO_POSITIVE_REGULATION_OF_CHROMATIN_ORGANIZATION	98	0.523082	1.55759	0.000200682	0.00477204	0.00401766	6463	tags=44%, list=19%, signal=36%	DNMT3B/SETDB1/TET1/OGT/PAXIP1/KAT2A/CHTOP/NSD3/PAXBP1/EED/ATM/TPR/FMR1/TASOR/ATF7IP/RNF20/JARID2/TADA2A/AKAP8/DNMT1/KMT2A/RIF1/BRCA1/KDM1A/MTF2/SIN3A/KAT7/SIRT1/AKAP8L/ZBTB7B/PRDM12/RESF1/KMT2E/CDK9/RTF1/NIPBL/SMAD4/CTR9/CCNB1/AUTS2/PPHLN1/SNW1/BRD4
278	GO_NON_RECOMBINATIONAL_REPAIR	GO_NON_RECOMBINATIONAL_REPAIR	GO_NON_RECOMBINATIONAL_REPAIR	96	0.52183	1.55237	0.000200702	0.00477204	0.00401766	10273	tags=58%, list=30%, signal=41%	USP51/REXO4/PAXIP1/NSD2/AUNIP/SMCHD1/POLQ/HIST1H4D/LIG3/ATM/POLA1/HMGA2/RAD52/PRKDC/MRE11/HIST3H3/NBN/KDM2A/DCLRE1B/POLM/SHLD2/UBE2V2/BLM/RIF1/BRCA1/RNF138/SLX4/RAD50/UIMC1/MDC1/LIG4/RBBP8/DCLRE1A/H2AFX/ATP23/HIST1H4E/DEK/UVRAG/OGG1/RNF8/SHLD3/HIST1H4I/PSMD14/BRCC3/RNF168/DTX3L/KDM4D/MLH1/ERCC4/UBE2N/MRNIP/BARD1/XRCC5/DCLRE1C/HSF1/TP53BP1
279	GO_EXONUCLEASE_ACTIVITY	GO_EXONUCLEASE_ACTIVITY	GO_EXONUCLEASE_ACTIVITY	78	0.53662	1.57743	0.000201694	0.00477204	0.00401766	7359	tags=54%, list=21%, signal=42%	REXO4/EXOSC2/PAN3/EXD3/ERI1/TATDN1/CNOT6/EXO1/TDP1/GEN1/EXOSC10/MRE11/CNOT8/DCLRE1B/DCP2/WRN/ERI2/DIS3L2/ISG20L2/RAD50/FAN1/APLF/XRN2/XRN1/CNOT7/TREX2/DCLRE1A/EXOSC9/PNPT1/PAN2/APEX2/CNOT1/EXOSC3/CNOT6L/ZC3H12A/REXO1/RAD1/MGME1/RAD9A/EXD2/POLE/EXOG
280	GO_PROTEIN_SUMOYLATION	GO_PROTEIN_SUMOYLATION	GO_PROTEIN_SUMOYLATION	78	0.534969	1.57257	0.000201694	0.00477204	0.00401766	9074	tags=60%, list=26%, signal=44%	NUP205/NUP54/SENP6/NUP62/SUMO2/NUP35/BCL11A/MAGEA2/NUP107/NUP160/MAGEA2B/TPR/ZNF451/NUP153/NUP188/NUP155/ARNT/NUP58/NUP50/NUP43/NSMCE2/HMG20A/RANBP2/NDC1/UBE2I/CBX4/KIAA1586/GNL3L/RAE1/SENP1/SUMO3/NUP133/POM121/GNL3/NUP98/POM121C/UBA2/TOLLIP/NUP85/SEH1L/TOPORS/SENP2/RWDD3/SUMO4/HDAC4/SENP5/NUP210
281	GO_HETEROCHROMATIN	GO_HETEROCHROMATIN	GO_HETEROCHROMATIN	77	0.556756	1.63555	0.000201796	0.00477204	0.00401766	8808	tags=60%, list=26%, signal=45%	HELLS/DNMT3A/EME1/CBX3/CBX2/BEND3/EED/KMT5C/ESCO2/HMGA1/HMGA2/ORC2/UHRF1/CBX1/SMARCAD1/INCENP/TASOR/CBX8/RNF20/UHRF2/CENPA/DNMT1/BAZ2A/UBE2B/UBA1/DDX6/RRP1B/SIRT1/TOP2B/ATRX/WDR76/KDM4A/KDM4C/RNF2/BAZ1B/SUZ12/SALL4/H2AFY/CENPC/RNF40/CBX5/HDAC1/TCP1/SALL1/KDM4D/MPHOSPH8
282	GO_CAJAL_BODY	GO_CAJAL_BODY	GO_CAJAL_BODY	74	0.542995	1.59029	0.000202143	0.00477204	0.00401766	6851	tags=42%, list=20%, signal=34%	ZNF473/RDM1/PRPF3/PRPF4/CDK2/DKC1/XPO1/HMBOX1/USPL1/ZC3H8/ANKS1B/TGS1/HINFP/HNRNPA2B1/NOP58/FMR1/COIL/FAM118B/OIP5/ZPR1/ICE2/DDX46/ICE1/DDX42/EFTUD2/NPAT/PHAX/SMNDC1/ARIH1/LSG1/NOLC1
283	GO_DOUBLE_STRANDED_RNA_BINDING	GO_DOUBLE_STRANDED_RNA_BINDING	GO_DOUBLE_STRANDED_RNA_BINDING	73	0.533612	1.56168	0.000202204	0.00477204	0.00401766	11503	tags=67%, list=33%, signal=45%	ADARB1/ILF3/STAU2/AGO4/DHX36/RC3H2/HSPD1/HNRNPU/FMR1/MTDH/DHX9/TUBA1B/AGO2/ZNF346/ZFR/ADAR/AGO3/DHX15/DHX33/EIF4H/EIF2AK2/DGCR8/LSM14A/ADAD1/DDX21/ELAVL1/TLR3/DDX3X/RC3H1/OAS3/STRBP/TFRC/ILF2/DICER1/AGO1/MBNL1/TLR7/STAU1/CLTC/DDX1/DDX60/APTX/FXR1/HSP90AB1/DDX58/EIF4B/ADARB2/OASL/TLR8
284	GO_DAMAGED_DNA_BINDING	GO_DAMAGED_DNA_BINDING	GO_DAMAGED_DNA_BINDING	68	0.550896	1.60283	0.00020284	0.00477204	0.00401766	10273	tags=72%, list=30%, signal=51%	CUL4B/RPA4/AUNIP/POLQ/MSH4/HMGB2/POT1/NEIL3/POLI/NBN/UNG/DCLRE1B/RAD23B/CREBBP/MSH2/TDG/MSH6/BLM/WRN/BRCA1/EP300/HMGB1/NEIL2/RBBP8/CRY2/ERCC3/RAD18/DCLRE1A/H2AFX/REV1/XPA/SDE2/OGG1/RAD1/POLH/RPA2/RPA1/POLK/RPS3/KDM4D/FEN1/ERCC4/PCNA/XPC/APEX1/XRCC5/DCLRE1C/MSH5/TP53BP1
285	GO_CORE_PROMOTER_BINDING	GO_CORE_PROMOTER_BINDING	GO_CORE_PROMOTER_BINDING	54	0.594019	1.69479	0.000204666	0.00477204	0.00401766	8520	tags=65%, list=25%, signal=49%	ZNF462/PRDM10/EZH2/ZFP64/GBX2/POGZ/ELK4/ZNF451/ZNF335/NRF1/ZNF507/UBTF/RRN3/POU2F1/AGO2/BAZ2A/PAX6/KDM3A/TAF1C/ZNF513/SMARCA4/MED1/H3F3A/NPM1/ZNF407/REST/TAF1B/H2AFY/DR1/STAT1/HDAC1/TBP/AGO1/H3F3B/SMARCB1
286	GO_INTERSTRAND_CROSS_LINK_REPAIR	GO_INTERSTRAND_CROSS_LINK_REPAIR	GO_INTERSTRAND_CROSS_LINK_REPAIR	53	0.589834	1.67946	0.00020496	0.00477204	0.00401766	7784	tags=64%, list=23%, signal=50%	FANCC/FANCF/EME1/RAD51AP1/FANCB/MCM8/UBE2T/NUCKS1/FANCL/DCLRE1B/FANCD2/MSH6/FANCI/FAAP100/FANCA/FANCM/SLX4/ERCC6L2/USP1/FAN1/MCM9/DCLRE1A/RFWD3/RAD51/UBB/XRCC3/WDR48/XPA/RNF8/RPA2/RAD51D/MUS81/RPA1/RNF168
287	GO_POSITIVE_REGULATION_OF_MRNA_CATABOLIC_PROCESS	GO_POSITIVE_REGULATION_OF_MRNA_CATABOLIC_PROCESS	GO_POSITIVE_REGULATION_OF_MRNA_CATABOLIC_PROCESS	47	0.617119	1.73748	0.000206484	0.00477204	0.00401766	7347	tags=64%, list=21%, signal=50%	TNRC6A/METTL3/DHX36/YTHDF3/CNOT8/PRR5L/HNRNPR/AGO2/PUM1/YTHDF2/KHSRP/PABPC1/CNOT7/MEX3D/PNPT1/ZC3HAV1/HNRNPD/ROCK1/CNOT1/CNOT6L/TOB1/GIGYF2/ZC3H12A/FTO/METTL14/RC3H1/TNRC6C/ZFP36L2/ROCK2/TNRC6B
288	GO_G0_TO_G1_TRANSITION	GO_G0_TO_G1_TRANSITION	GO_G0_TO_G1_TRANSITION	45	0.632836	1.77541	0.000206954	0.00477204	0.00401766	7759	tags=64%, list=23%, signal=50%	APAF1/MDM4/EZH2/CBX3/EED/EHMT1/CHEK1/BRCA1/MGA/EPC1/PHC1/CDC7/RBBP8/TFDP1/RRM2/MED1/RAD51/RBBP4/PCGF6/RNF2/CDK3/SUZ12/E2F1/PHC3/E2F6/YAF2/BMI1/RBBP7/CBX5
289	GO_NEGATIVE_REGULATION_OF_CHROMOSOME_SEGREGATION	GO_NEGATIVE_REGULATION_OF_CHROMOSOME_SEGREGATION	GO_NEGATIVE_REGULATION_OF_CHROMOSOME_SEGREGATION	45	0.634888	1.78116	0.000206954	0.00477204	0.00401766	5739	tags=58%, list=17%, signal=48%	TTK/TRIP13/FBXO5/ESPL1/CENPF/BUB1B/AURKB/RAD21/SPDL1/MAD2L1/BUB1/PLK1/ATM/CDT1/GEN1/TPR/TNKS/WAPL/CDC20/BUB3/ZNF207/ATRX/PTTG1/CCNB1/NDC80/XRCC3
290	GO_DNA_DEPENDENT_DNA_REPLICATION_MAINTENANCE_OF_FIDELITY	GO_DNA_DEPENDENT_DNA_REPLICATION_MAINTENANCE_OF_FIDELITY	GO_DNA_DEPENDENT_DNA_REPLICATION_MAINTENANCE_OF_FIDELITY	42	0.640966	1.7855	0.000208008	0.00477204	0.00401766	4892	tags=55%, list=14%, signal=47%	EME1/TONSL/MMS22L/DNA2/GEN1/EME2/MRE11/NUCKS1/DONSON/MSH6/BLM/DDX11/WRN/FANCM/ETAA1/BOD1L1/ATRX/MCM9/TIMELESS/RFWD3/CDK9/RAD51/BRCA2
291	GO_CENTRIOLE_ASSEMBLY	GO_CENTRIOLE_ASSEMBLY	GO_CENTRIOLE_ASSEMBLY	40	0.630844	1.7465	0.000208768	0.00477204	0.00401766	6536	tags=57%, list=19%, signal=47%	PLK4/CDK2/CEP295/KAT2A/NUP62/SASS6/CENPJ/CEP72/CEP135/CEP152/RTTN/CCP110/WDR62/BRCA1/CCDC78/RBM14/STIL/MDM1/NPM1/PLK2/CEP120/CEP76/KIAA0753
292	GO_HISTONE_PHOSPHORYLATION	GO_HISTONE_PHOSPHORYLATION	GO_HISTONE_PHOSPHORYLATION	38	0.656496	1.80541	0.000209754	0.00477204	0.00401766	8241	tags=68%, list=24%, signal=52%	CDK2/AURKB/HASPIN/CCNA2/CDK1/ATM/HMGA2/CHEK1/FMR1/AURKA/PRKCD/AKAP8/UBE2B/AKAP8L/PRKAA1/CDK9/JAK2/TWIST1/PRKCA/BAZ1B/CCNB1/H2AFY/DCAF1/NEK11/RPS6KA4/PRKAA2
293	GO_TRNA_TRANSPORT	GO_TRNA_TRANSPORT	GO_TRNA_TRANSPORT	35	0.645677	1.75797	0.000210793	0.00477204	0.00401766	6599	tags=69%, list=19%, signal=55%	NUP205/NUP54/NUP62/NUP35/NUP107/NUP160/TPR/NUP153/NUP188/NUP155/NUP58/NUP50/NUP43/RANBP2/NDC1/RAE1/NUP133/XPOT/POM121/NUP98/TOMM20/SSB/POM121C/RAN
294	GO_SPINDLE_MIDZONE	GO_SPINDLE_MIDZONE	GO_SPINDLE_MIDZONE	34	0.651438	1.76867	0.000210926	0.00477204	0.00401766	2934	tags=44%, list=9%, signal=40%	CENPV/KIF18A/KIF18B/KIF20B/AURKB/RCC2/KIF14/PLK1/CENPE/HNRNPU/RACGAP1/CDC6/CDCA8/AURKA/RIF1
295	GO_EUCHROMATIN	GO_EUCHROMATIN	GO_EUCHROMATIN	33	0.644117	1.7424	0.000211416	0.00477204	0.00401766	5796	tags=48%, list=17%, signal=40%	NR1H4/TRNP1/DNMT3A/RBMX/CBX3/CBX2/UHRF1/NSMF/ASH2L/H1F0/TRIM24/RRP1B/SIRT1/RNF2/CREB1/ALKBH1
296	GO_POLY_PYRIMIDINE_TRACT_BINDING	GO_POLY_PYRIMIDINE_TRACT_BINDING	GO_POLY_PYRIMIDINE_TRACT_BINDING	33	0.638072	1.72605	0.000211416	0.00477204	0.00401766	7234	tags=67%, list=21%, signal=53%	RBM11/MSI1/HNRNPH1/U2AF2/HNRNPU/FMR1/PTBP1/HNRNPC/DAZAP1/PATL1/PABPC4/DIS3L2/PABPC1/KHDRBS1/MSI2/PNPT1/RBM3/SSB/PABPC3/RPS7/RBMS2/PABPC1L
297	GO_GLUCURONOSYLTRANSFERASE_ACTIVITY	GO_GLUCURONOSYLTRANSFERASE_ACTIVITY	GO_GLUCURONOSYLTRANSFERASE_ACTIVITY	32	0.666289	1.79189	0.00021254	0.00477204	0.00401766	2277	tags=31%, list=7%, signal=29%	UGT2B15/UGT2B4/UGT1A3/UGT2B17/UGT1A1/UGT1A4/UGT1A6/EXT1/UGT2B7/B3GAT2
298	GO_POSITIVE_REGULATION_OF_CELL_CYCLE_G2_M_PHASE_TRANSITION	GO_POSITIVE_REGULATION_OF_CELL_CYCLE_G2_M_PHASE_TRANSITION	GO_POSITIVE_REGULATION_OF_CELL_CYCLE_G2_M_PHASE_TRANSITION	31	0.654457	1.75453	0.000212675	0.00477204	0.00401766	8039	tags=58%, list=23%, signal=45%	ATAD5/FBXO5/DBF4B/RCC2/CDK1/CDC25C/DTL/SIN3A/CDC7/CDK4/WNT10B/NPM1/CDC25B/CCNB1/BRD4/CDC25A/VPS4B/CCND1
299	GO_MIRNA_BINDING	GO_MIRNA_BINDING	GO_MIRNA_BINDING	29	0.704597	1.87027	0.000214133	0.00477281	0.00401831	7068	tags=76%, list=21%, signal=60%	POU5F1/RBM10/TUT4/AGO4/HNRNPA2B1/FMR1/MATR3/AGO2/HNRNPA1/PUM1/ZNF346/ZC3H7A/AGO3/TUT7/PNPT1/ZC3H12A/DDX21/PUM2/ELAVL1/ZC3H10/RC3H1/RBM4
300	GO_NEGATIVE_REGULATION_OF_MRNA_PROCESSING	GO_NEGATIVE_REGULATION_OF_MRNA_PROCESSING	GO_NEGATIVE_REGULATION_OF_MRNA_PROCESSING	29	0.682162	1.81071	0.000214133	0.00477281	0.00401831	7724	tags=76%, list=22%, signal=59%	SRSF12/RBM10/RBMX/RNPS1/SRSF6/U2AF2/HNRNPA2B1/SRSF9/SFSWAP/PTBP1/SRSF10/RNF20/HNRNPK/SRSF7/CCNT1/DYRK1A/CDK9/CTR9/SRSF4/CELF4/ZC3H14/RNF40
301	GO_STRUCTURAL_CONSTITUENT_OF_NUCLEAR_PORE	GO_STRUCTURAL_CONSTITUENT_OF_NUCLEAR_PORE	GO_STRUCTURAL_CONSTITUENT_OF_NUCLEAR_PORE	27	0.712496	1.86899	0.00021575	0.00479293	0.00403525	5926	tags=67%, list=17%, signal=55%	NUP205/NUP62CL/NUP54/NUP62/NUP35/NUP107/UPF3B/NUP160/TPR/NUP153/NUP188/NUP155/NUP58/NDC1/NUP133/POM121/NUP98/POM121C
302	GO_COHESIN_COMPLEX	GO_COHESIN_COMPLEX	GO_COHESIN_COMPLEX	17	0.781711	1.89373	0.000228545	0.00506043	0.00426046	5689	tags=82%, list=17%, signal=69%	STAG3L3/RAD21/CDCA5/STAG2/STAG3L1/STAG3L2/SGO2/STAG3/WAPL/STAG1/DDX11/SMC3/RAD21L1/SMC1A
303	GO_PRONUCLEUS	GO_PRONUCLEUS	GO_PRONUCLEUS	16	0.776261	1.85647	0.000230415	0.00508504	0.00428118	2934	tags=56%, list=9%, signal=51%	EZH2/CENPF/EED/TET3/CCNA2/AURKA/BLM/AKAP8/RIF1
304	GO_POSITIVE_REGULATION_OF_DNA_DEPENDENT_DNA_REPLICATION	GO_POSITIVE_REGULATION_OF_DNA_DEPENDENT_DNA_REPLICATION	GO_POSITIVE_REGULATION_OF_DNA_DEPENDENT_DNA_REPLICATION	11	0.821567	1.81851	0.000241663	0.00531579	0.00447545	5678	tags=91%, list=16%, signal=76%	CDK2/DBF4B/WIZ/CDT1/INO80/E2F8/CDC7/ATRX/E2F7/STOML2
305	GO_DNA_ENDOREDUPLICATION	GO_DNA_ENDOREDUPLICATION	GO_DNA_ENDOREDUPLICATION	10	0.835186	1.81529	0.000244469	0.00534248	0.00449793	5689	tags=100%, list=17%, signal=84%	FBXO5/STAG2/MRE11/MSH6/SMC3/ZPR1/E2F8/E2F7/FBXW7/SMC1A
306	GO_MITOTIC_DNA_REPLICATION_CHECKPOINT	GO_MITOTIC_DNA_REPLICATION_CHECKPOINT	GO_MITOTIC_DNA_REPLICATION_CHECKPOINT	10	0.83462	1.81406	0.000244469	0.00534248	0.00449793	2225	tags=60%, list=6%, signal=56%	HUS1/TOPBP1/CLSPN/TICRR/ORC1/CDC6
307	GO_CELLULAR_PROCESS_INVOLVED_IN_REPRODUCTION_IN_MULTICELLULAR_ORGANISM	GO_CELLULAR_PROCESS_INVOLVED_IN_REPRODUCTION_IN_MULTICELLULAR_ORGANISM	GO_CELLULAR_PROCESS_INVOLVED_IN_REPRODUCTION_IN_MULTICELLULAR_ORGANISM	343	0.43073	1.34337	0.00029997	0.00627258	0.00528099	9123	tags=40%, list=26%, signal=30%	SRC/SPINK1/FANCC/TTK/AMH/PACRG/TEX15/ETV5/KIF18A/TRIP13/CEP57/DNMT3A/FBXO5/TUT4/SRPK1/FIGNL1/CXADR/BRIP1/TAF4B/TOP2A/AGO4/ZNF449/YTHDC2/HMGB2/KNL1/DND1/ASPM/PLK1/ODF2/KDM1B/IQCF1/ZPBP2/NPPC/PAQR7/NEURL1/CELF1/IHH/TTC26/BMPR1B/GDF9/AURKA/MASTL/MSH2/DPY19L2P1/CFAP157/PTK2B/ZMIZ1/FANCA/NCAPH/SPDYA/MCMDC2/SMAD5/KMT2D/GPR149/TIAL1/UBE2B/DDX20/DDX6/YTHDF2/WASHC5/AGFG1/TEX19/FSCN3/CATSPER4/DLD/SPEM1/HOO…
308	GO_FOREBRAIN_DEVELOPMENT	GO_FOREBRAIN_DEVELOPMENT	GO_FOREBRAIN_DEVELOPMENT	378	0.426396	1.33348	0.00029997	0.00627258	0.00528099	8806	tags=36%, list=26%, signal=27%	SRC/TAL2/EFNA2/TTC21B/TSC1/APAF1/ATAT1/FEZF1/EZH2/ATF5/BMP2/LAMB1/KAT2A/CDH2/LHX3/AGTPBP1/GBX2/HESX1/RELN/KIF14/GATA2/ASPM/METTL3/SLC7A11/LMX1A/EXT1/MYH10/TBX19/HES5/NUMB/TACC3/GART/SSTR1/TBX3/FGF13/HOOK3/ZNF335/KDM2B/SECISBP2/LHX1/NF1/HTR6/DNAH5/SMO/DOCK7/NEUROD1/CRH/OTX1/ATP7A/EMX1/WDR62/C21orf91/PAX6/RPGRIP1L/KDM1A/CDK5R1/FOXG1/IGF2BP1/NEUROG3/SRGAP2/ATOH1/TRA2B/CRKL/FGF8/ARID1A/EFHC1/MDK/SUN1…
309	GO_PEPTIDYL_SERINE_MODIFICATION	GO_PEPTIDYL_SERINE_MODIFICATION	GO_PEPTIDYL_SERINE_MODIFICATION	307	0.43813	1.36215	0.00029997	0.00627258	0.00528099	8367	tags=41%, list=24%, signal=31%	SGK2/SRC/TTK/AKAP9/MKNK1/GALNT3/SBK1/PRKX/CDK2/PAK1/MARK1/TLK2/CLSPN/BAG4/AURKB/BRAF/MAPK14/TENM1/SYK/CDK1/PDPK1/PLK1/ATM/MAPK9/HMGA2/TXN/PARP2/PRKDC/NLRP2B/DCLK3/LATS2/CNOT9/TNKS/AURKA/PRKCD/MASTL/CSNK1G3/CAMK2D/MBOAT4/PRKCI/TAF1/DOCK7/TOP1/NSD1/MAST3/VRK3/NEK6/ULK1/CDK5R1/FNIP2/CNKSR3/UHMK1/BCAR3/AXIN1/RICTOR/SMG1/CDC7/VRK2/CSNK1D/DYRK1A/SMAD7/IFNA6/LATS1/RPS6KA3/TSSK6/NLK/PRKAA1/RPS6KB1/WNK1/R…
310	GO_POSITIVE_REGULATION_OF_GTPASE_ACTIVITY	GO_POSITIVE_REGULATION_OF_GTPASE_ACTIVITY	GO_POSITIVE_REGULATION_OF_GTPASE_ACTIVITY	397	0.425257	1.33098	0.00029997	0.00627258	0.00528099	10991	tags=49%, list=32%, signal=34%	F2RL1/ALDH1A1/TSC1/S100A10/RASAL2/RGL3/EZH2/DENND1A/DEPDC1/TBC1D24/ARHGAP33/SGSM1/ARHGAP19/MAP4K4/RCC2/RGS4/PIP5K1A/RALGAPA1/GIT1/LIMS1/SIPA1L3/TBC1D3B/ARHGEF10/TIAM2/RACGAP1/ASAP1/GAPVD1/ARFGEF1/ARHGEF10L/RASA4/GARNL3/ARHGAP11A/ALS2/NUP50/BNIP2/NF1/RAB3GAP2/OCRL/AGAP9/DEPDC1B/DOCK7/ECT2/PTK2B/RANBP2/CHML/ARHGDIG/RAP1GAP/TBC1D10B/GIT2/AFDN/RGS11/SIPA1L2/AGAP4/SRGAP2/AGFG1/CRKL/TBC1D28/ARHGAP39/KA…
311	GO_PROTEIN_AUTOPHOSPHORYLATION	GO_PROTEIN_AUTOPHOSPHORYLATION	GO_PROTEIN_AUTOPHOSPHORYLATION	233	0.455212	1.40323	0.00029997	0.00627258	0.00528099	8367	tags=41%, list=24%, signal=31%	SRC/TTK/BMX/DAPK1/SIK2/ROS1/MKNK1/MAP3K21/PRKX/PAK1/MELK/AURKB/CLK2/MAPK15/CLK4/SYK/GRK1/MAP3K9/NEK2/PDPK1/ATM/PTK2/MRE11/NBN/FGFR3/AURKA/CAMK2D/ULK2/TAF1/PTK2B/ABL1/TNK2/OXSR1/MOB1B/LYN/NEK6/ULK1/TRIM24/UHMK1/IGF1R/RAD50/SMG1/CAMKK2/VRK2/DYRK1A/TAOK1/RAP2A/TRPM7/WNK3/EIF2AK1/MEX3B/GPNMB/NLK/WNK1/PIM2/RASSF2/JAK2/ABL2/CDK12/SLK/RAP2C/MAPKAPK5/EIF2AK2/PPP2R5E/CALM3/LMTK2/GRK7/TXK/MINK1/TNIK/CLK1/C…
312	GO_REGULATION_OF_CELLULAR_AMIDE_METABOLIC_PROCESS	GO_REGULATION_OF_CELLULAR_AMIDE_METABOLIC_PROCESS	GO_REGULATION_OF_CELLULAR_AMIDE_METABOLIC_PROCESS	388	0.424642	1.32853	0.00029997	0.00627258	0.00528099	11826	tags=55%, list=34%, signal=36%	NR1H4/DAPK1/TSC1/MKNK1/IGF2BP2/ILF3/SOX4/GEMIN5/TIA1/FASTKD3/RBM4B/FASTKD2/NSMAF/AGO4/ATXN2/TNRC6A/GLE1/METTL3/SLC7A11/NCBP1/EIF3H/DHX36/UPF3B/CNOT6/CHRNA7/PDP1/TPR/YTHDF3/UNK/DPH7/FMR1/GCN1/CNOT8/CNOT9/NEURL1/SECISBP2/CELF1/PTCD3/GGA3/SEPSECS/RXRA/QKI/PRKCD/LARP1/HNRNPR/DHX9/PTK2B/DPH6/PUS7/AGO2/TYMS/MRPL13/PUM1/SRP9/DDX39B/IGF2BP1/UHMK1/EIF3E/EIF4G3/METAP1/YTHDF2/DNAJC24/ZNF706/TRUB2/KHSRP/PABP…
313	GO_REGULATION_OF_RAS_PROTEIN_SIGNAL_TRANSDUCTION	GO_REGULATION_OF_RAS_PROTEIN_SIGNAL_TRANSDUCTION	GO_REGULATION_OF_RAS_PROTEIN_SIGNAL_TRANSDUCTION	233	0.453698	1.39856	0.00029997	0.00627258	0.00528099	10715	tags=48%, list=31%, signal=33%	F2RL1/GPR35/DNMBP/RALGPS2/EPOR/VAV2/STMN1/DENND1A/PRAG1/OGT/CDC42SE2/ARHGEF26/SCAI/NUP62/ARHGEF39/MAP4K4/KIF14/TRIO/SPRY4/SPATA13/PSD3/FOXM1/ARHGEF10/TIAM2/ARFGEF1/ARHGEF10L/CYTH3/RASA4/ALS2/NF1/ECT2/KCTD13/ABL1/FGD1/LYN/CBL/CRKL/KALRN/RASA2/ARHGEF3/ITSN1/ARHGEF12/RASA1/TRIM67/RIT2/OPHN1/ARHGEF11/RALGPS1/NOTCH2/RAPGEF1/JAK2/ARHGAP42/RASGRP1/ABL2/RASA4B/ARHGEF7/KRAS/ABCA1/GRB2/FARP2/APOC3/EPS8L3/P…
314	GO_RNA_POLYMERASE_II_SPECIFIC_DNA_BINDING_TRANSCRIPTION_FACTOR_BINDING	GO_RNA_POLYMERASE_II_SPECIFIC_DNA_BINDING_TRANSCRIPTION_FACTOR_BINDING	GO_RNA_POLYMERASE_II_SPECIFIC_DNA_BINDING_TRANSCRIPTION_FACTOR_BINDING	264	0.440242	1.3624	0.0003	0.00627258	0.00528099	8028	tags=40%, list=23%, signal=31%	NR1H4/SRC/ASXL1/HNF4A/NCOR1/GATA6/HEY2/MED17/NCOA2/MED14/TCERG1/TRIM32/GATA4/NUP62/TAF4B/RBL1/MAPK14/MED30/HMGA1/TAF7/BBS7/CTBP2/TBX3/DCAF13/TAF4/FUS/ARNT/MED12/MTDH/RXRA/CREBBP/MED13/TAF1/NEUROD1/AKAP8/PRAME/NRIP1/BAZ2A/NSD1/BRCA1/KDM1A/GRIP1/TRIM24/EP300/ARID1A/SIN3A/LRIF1/SIRT1/KDM5D/MTA1/LATS1/SP1/KDM3A/RBBP8/SMARCE1/TP53BP2/SMARCA4/EXOSC9/MED1/TAF11/PPID/BBS10/ZFPM1/GTF2A1/SLC30A9/KDM4C/RBL2…
315	GO_REGULATION_OF_ORGANELLE_ASSEMBLY	GO_REGULATION_OF_ORGANELLE_ASSEMBLY	GO_REGULATION_OF_ORGANELLE_ASSEMBLY	184	0.45944	1.40605	0.00030012	0.00627258	0.00528099	6149	tags=36%, list=18%, signal=30%	SRC/CCSAP/PLK4/MAP4/CHMP4C/CEP295/KAT2A/SENP6/NUP62/ENTR1/CENPJ/PAN3/ATXN2/MAPK15/STAG2/SPAG5/MNS1/PLK1/CNOT6/MTM1/MAPK9/CEP135/HNRNPU/TPR/SDCBP/LRFN1/ASAP1/PIP4K2B/STAG1/RAB3GAP2/CCP110/SMC3/BRCA1/CCDC151/ULK1/LRRC4B/VDAC3/ODF2L/RBM14/STIL/NPRL3/TAPT1/UBQLN2/TBC1D14/PRKAA1/CEP97/PIKFYVE/PAN2/MDM1/SMAD4/EZR/CBLN1/SMCR8/CNOT1/NPM1/CROCC/C9orf72/CNOT6L/CHMP5/PTPRS/SMC1A/RDX/PLK2/CEP120/TCTEX1D2/CEP…
316	GO_SIGNAL_TRANSDUCTION_IN_RESPONSE_TO_DNA_DAMAGE	GO_SIGNAL_TRANSDUCTION_IN_RESPONSE_TO_DNA_DAMAGE	GO_SIGNAL_TRANSDUCTION_IN_RESPONSE_TO_DNA_DAMAGE	130	0.502256	1.51615	0.000300421	0.00627258	0.00528099	7658	tags=53%, list=22%, signal=41%	ATAD5/MDM4/SOX4/CDK2/PAXIP1/MAPK14/GTSE1/CDK1/PLK1/CNOT6/FOXM1/ATM/ARID3A/MYO6/RINT1/CDC25C/SPRED1/PRKDC/CHEK1/RPS6KA6/CNOT8/NBN/CNOT9/AURKA/ABL1/DTL/TFAP4/BRCA1/SPRED2/KDM1A/EP300/CARM1/UIMC1/CDC14B/E2F8/DYRK1A/SIRT1/ATRX/CNOT7/CNOT11/TFDP1/TRIAP1/E2F7/CNOT4/FZR1/BRCA2/RBL2/USP10/CDKN1B/CNOT1/TWIST1/GRB2/CNOT6L/CCNB1/PPM1D/ING4/CASP2/CDC5L/PLK2/E2F1/CHEK2/MARCH7/CNOT3/ACER2/HIPK2/PSMD10/DDX5/EEF…
317	GO_FEMALE_GAMETE_GENERATION	GO_FEMALE_GAMETE_GENERATION	GO_FEMALE_GAMETE_GENERATION	131	0.495352	1.49554	0.000300451	0.00627258	0.00528099	8717	tags=47%, list=25%, signal=35%	GAS2/SRC/TTK/AMH/TRIP13/FBXO5/HPGD/TUT4/TAF4B/TOP2A/MSH4/YTHDC2/ASPM/PLK1/MCM8/NPPC/AFP/PAQR7/IHH/BMPR1B/GDF9/AURKA/MASTL/PTK2B/ZMIZ1/NRIP1/NCAPH/MCMDC2/KMT2D/GPR149/DDX20/YTHDF2/WASHC5/SIRT1/TUT7/MCM9/MEI4/BRCA2/UBB/SPIRE2/ZGLP1/HORMAD1/CDC25B/CCNB1/TOB2/USP9X/PRKAR1A/SOS1/SYCP2/MARF1/PABPC1L/IMMP2L/KMT2B/ZNF830/FOXO3/SPIRE1/ZFX/SOHLH1/MLH1/C14orf39/LGR5
318	GO_CATALYTIC_ACTIVITY_ACTING_ON_A_TRNA	GO_CATALYTIC_ACTIVITY_ACTING_ON_A_TRNA	GO_CATALYTIC_ACTIVITY_ACTING_ON_A_TRNA	121	0.489244	1.47221	0.000300661	0.00627258	0.00528099	10465	tags=57%, list=30%, signal=40%	NT5C3A/POP1/DUS4L/TRMT13/VARS2/NARS2/TARBP1/TRMT10B/WARS2/TRMT11/GATC/QTRT2/METTL2A/HARS2/IARS/TRDMT1/TRMT10A/TYW5/TRMT61B/METTL2B/TRMT9B/TRMO/DARS2/TRMT1/TRMT2B/LARS/RPP14/TRMT1L/AARS2/DUS3L/MARS2/TRNT1/ALKBH8/TRMT5/NSUN2/TRMT10C/LRRC47/TARS2/FTO/ALKBH1/NARS/IARS2/METTL6/PUS1/RPP30/VARS/TSEN34/LARS2/DTD2/PUS10/TSEN54/TRMT12/EARS2/TSEN15/THUMPD2/RARS/TRMT6/FARS2/WARS/TYW3/PARS2/NSUN3/TARS/THUMPD3…
319	GO_NUCLEOTIDE_EXCISION_REPAIR	GO_NUCLEOTIDE_EXCISION_REPAIR	GO_NUCLEOTIDE_EXCISION_REPAIR	108	0.504431	1.51008	0.000300782	0.00627258	0.00528099	9635	tags=57%, list=28%, signal=41%	FANCC/TCEA1/RFC2/CUL4B/RPA4/RFC5/HUS1/BRIP1/COPS5/GTF2H4/LIG3/HMGN1/NEIL3/RFC3/RAD52/CHD1L/POLD3/RAD23B/GTF2H3/RFC4/GTF2H1/SLX4/EP300/NEIL2/FAN1/SIRT1/AQR/POLR2D/UVSSA/LIG4/RBBP8/ERCC3/POLR2K/USP7/RFC1/BRCA2/UBB/SLC30A9/POLR2B/COPS8/XPA/POLR2A/OGG1/COPS7B/RNF111/ERCC6/RPA2/POLE/ZNF830/RPA1/POLK/GTF2H5/MNAT1/ATXN3/ERCC4/PARP1/PCNA/CETN1/XPC/GTF2H2C/USP45/COPS4
320	GO_RNA_POLYMERASE_II_DISTAL_ENHANCER_SEQUENCE_SPECIFIC_DNA_BINDING	GO_RNA_POLYMERASE_II_DISTAL_ENHANCER_SEQUENCE_SPECIFIC_DNA_BINDING	GO_RNA_POLYMERASE_II_DISTAL_ENHANCER_SEQUENCE_SPECIFIC_DNA_BINDING	100	0.510483	1.52157	0.000300933	0.00627258	0.00528099	8520	tags=48%, list=25%, signal=36%	NR1H4/YY2/PAX4/NFYA/GATA2/SFPQ/HOXC5/HOXB6/MED12/CCAR1/KMT2A/HNRNPC/GATAD2B/ACTL6A/HOXB5/NR5A1/HOXC4/HOXC6/YY1/SMARCC2/SIRT1/MTA1/BACH2/SMARCE1/MEOX2/SMARCA4/SMARCC1/NFKB1/NONO/H3F3A/RBBP4/ATF6B/ATF2/PROP1/CREB1/HDAC2/HIVEP1/PBX3/HOXB7/THRAP3/NKX2-1/GZF1/HOXA6/HDAC1/H3F3B/NR5A2/ZNF281/SMARCB1
321	GO_POSITIVE_REGULATION_OF_RESPONSE_TO_DNA_DAMAGE_STIMULUS	GO_POSITIVE_REGULATION_OF_RESPONSE_TO_DNA_DAMAGE_STIMULUS	GO_POSITIVE_REGULATION_OF_RESPONSE_TO_DNA_DAMAGE_STIMULUS	96	0.508914	1.51395	0.000301054	0.00627258	0.00528099	9508	tags=59%, list=28%, signal=43%	SPIDR/PAXIP1/ANKLE1/EYA3/SMCHD1/FOXM1/ATM/FANCB/HMGA2/SPRED1/FMR1/FUS/PRKCD/MYC/SHLD2/CBX8/DHX9/UBE2V2/BLM/DDX11/RIF1/EYA2/BRCA1/SPRED2/UIMC1/HMGB1/SIRT1/SKIL/TIMELESS/BCLAF1/H2AFX/SLF1/SLF2/SPIRE2/HDAC10/RAD9A/NSMCE4A/RNF8/SHLD3/ERCC6/ACTR2/DDX5/FAM168A/CCAR2/EEF1E1/BRCC3/RNF168/DTX3L/RPS3/SPIRE1/PRKCG/KDM4D/CEBPG/PARP1/PCNA/UBE2N/MRNIP
322	GO_RNA_METHYLATION	GO_RNA_METHYLATION	GO_RNA_METHYLATION	80	0.523187	1.54119	0.000302237	0.00627313	0.00528145	9951	tags=61%, list=29%, signal=44%	TRMT13/TARBP1/METTL3/GTPBP3/TRMT10B/TRMT11/TGS1/METTL2A/METTL15/TRDMT1/TRMT10A/TRMT61B/METTL2B/TRMT9B/MRM2/TRMO/TRMT1/TRMT2B/VIRMA/CMTR1/BMT2/TRMT1L/ALKBH8/TRMT5/NSUN5P1/NSUN2/TRMT10C/METTL14/METTL6/RAMAC/RBM15/NOP2/RBM15B/MTO1/ZCCHC4/TRMT12/THUMPD2/TFB2M/ZC3H13/TRMT6/NSUN5/TYW3/NSUN3/FBLL1/FDXACB1/THUMPD3/NSUN5P2/METTL15P1/LCMT2
323	GO_SITE_OF_DOUBLE_STRAND_BREAK	GO_SITE_OF_DOUBLE_STRAND_BREAK	GO_SITE_OF_DOUBLE_STRAND_BREAK	58	0.562743	1.61599	0.000305873	0.00627313	0.00528145	10564	tags=67%, list=31%, signal=47%	RPA4/HUS1/SMCHD1/ESCO2/SMARCAD1/MRE11/NBN/RNF169/SMC5/SHLD2/SMC6/WRN/RIF1/RNF138/RAD50/APLF/RBBP8/TIMELESS/RAD18/H2AFX/RFWD3/RAD51/SLF1/SLF2/ATF2/HELB/RNF8/SHLD3/POLH/ACTR2/RPA2/RNF168/ACTR3/KDM4D/PARP1/ARPC5/SMARCAL1/TP53BP1/VCP
324	GO_EXONUCLEASE_ACTIVITY_ACTIVE_WITH_EITHER_RIBO_OR_DEOXYRIBONUCLEIC_ACIDS_AND_PRODUCING_5_PHOSPHOMONOESTERS	GO_EXONUCLEASE_ACTIVITY_ACTIVE_WITH_EITHER_RIBO_OR_DEOXYRIBONUCLEIC_ACIDS_AND_PRODUCING_5_PHOSPHOMONOESTERS	GO_EXONUCLEASE_ACTIVITY_ACTIVE_WITH_EITHER_RIBO_OR_DEOXYRIBONUCLEIC_ACIDS_AND_PRODUCING_5_PHOSPHOMONOESTERS	54	0.577196	1.64679	0.000307	0.00627313	0.00528145	10340	tags=74%, list=30%, signal=52%	EXOSC2/PAN3/ERI1/TATDN1/CNOT6/EXO1/GEN1/EXOSC10/MRE11/CNOT8/DCLRE1B/DCP2/ERI2/DIS3L2/ISG20L2/XRN2/XRN1/CNOT7/TREX2/DCLRE1A/EXOSC9/PNPT1/PAN2/APEX2/CNOT1/EXOSC3/CNOT6L/RAD1/MGME1/RAD9A/EXD2/POLE/FEN1/DIS3/DIS3L/NOCT/APEX1/DCLRE1C/PDE12/EXO5
325	GO_HOMOLOGOUS_RECOMBINATION	GO_HOMOLOGOUS_RECOMBINATION	GO_HOMOLOGOUS_RECOMBINATION	54	0.574011	1.63771	0.000307	0.00627313	0.00528145	8971	tags=63%, list=26%, signal=47%	RAD54B/TRIP13/EME1/RPA4/BRIP1/RAD21/TOP2A/MSH4/ATM/EME2/MRE11/BLM/MCMDC2/UBE2B/FANCM/SLX4/RAD50/TEX19/TOP2B/SHOC1/RAD51/MND1/C11orf80/RMI1/HDAC10/RPA2/RAD51D/MUS81/HFM1/MLH1/C14orf39/CCNB1IP1/ERCC4/UBR2
326	GO_PROTEIN_K48_LINKED_UBIQUITINATION	GO_PROTEIN_K48_LINKED_UBIQUITINATION	GO_PROTEIN_K48_LINKED_UBIQUITINATION	54	0.564502	1.61058	0.000307	0.00627313	0.00528145	8196	tags=57%, list=24%, signal=44%	RNF34/UBR5/TRIM32/SKP2/MARCH6/UBE2T/BIRC2/UBE2C/RNF146/UBE2R2/UBE2E1/UBE2D1/UBE2B/ARIH2/HACE1/UBE2G2/PRKN/BFAR/TTC3/UBE2H/RNF115/UBE3A/UBE2D3/UBE2D2/UBE2E3/UBE2G1/ITCH/RNF8/RNF216/DTX3L/TOPORS
327	GO_PRE_MRNA_BINDING	GO_PRE_MRNA_BINDING	GO_PRE_MRNA_BINDING	53	0.579837	1.651	0.00030744	0.00627313	0.00528145	7296	tags=43%, list=21%, signal=34%	PRPF39/CELF5/RNPC3/ERI1/SRSF6/U2AF2/HNRNPA2B1/SLBP/HNRNPU/PTBP1/CELF1/RBM41/SF1/RBM22/HNRNPA1/EP300/TRA2B/LSM1/ZRSR2/CELF3/CELF4/RBM4/DDX5
328	GO_MRNA_CIS_SPLICING_VIA_SPLICEOSOME	GO_MRNA_CIS_SPLICING_VIA_SPLICEOSOME	GO_MRNA_CIS_SPLICING_VIA_SPLICEOSOME	50	0.591208	1.67535	0.000308293	0.00627313	0.00528145	7068	tags=46%, list=21%, signal=37%	SRSF12/PRPF39/SRSF2/RBM4B/RBMY1J/NCBP1/SRSF6/SRSF9/SFSWAP/SRSF1/SNRNP200/SRSF10/SRSF3/RBM22/SRSF7/PRPF40A/PSIP1/RBM19/DDX23/SRSF4/PRPF40B/NCBP2/RBM4
329	GO_PCG_PROTEIN_COMPLEX	GO_PCG_PROTEIN_COMPLEX	GO_PCG_PROTEIN_COMPLEX	47	0.597568	1.68243	0.000309725	0.00627313	0.00528145	7445	tags=60%, list=22%, signal=47%	ASXL1/YY2/EZH2/CBX2/EED/UBAP2L/SCML2/KDM2B/CBX8/JARID2/PCGF1/CBX4/MTF2/PHC1/YY1/SIRT1/SKP1/CSNK2A1/RBBP4/PCGF6/RNF2/SUZ12/HDAC2/EZH1/PHC3/BMI1/PCGF5/RBBP7
330	GO_MRNA_SPLICE_SITE_SELECTION	GO_MRNA_SPLICE_SITE_SELECTION	GO_MRNA_SPLICE_SITE_SELECTION	46	0.605035	1.70147	0.000309821	0.00627313	0.00528145	6502	tags=43%, list=19%, signal=35%	SRSF12/KHDC4/LUC7L2/PRPF39/CELF5/PTBP2/LUC7L3/SRSF6/SRSF9/SFSWAP/SRSF1/CELF1/SRSF10/YTHDC1/SF1/PSIP1/SETX/SF3A2/CELF3/CELF4
331	GO_CORE_PROMOTER_SEQUENCE_SPECIFIC_DNA_BINDING	GO_CORE_PROMOTER_SEQUENCE_SPECIFIC_DNA_BINDING	GO_CORE_PROMOTER_SEQUENCE_SPECIFIC_DNA_BINDING	45	0.611017	1.71419	0.00031043	0.00627313	0.00528145	8520	tags=67%, list=25%, signal=50%	ZNF462/PRDM10/EZH2/ZFP64/GBX2/POGZ/ZNF451/ZNF335/NRF1/ZNF507/UBTF/RRN3/POU2F1/BAZ2A/PAX6/KDM3A/TAF1C/ZNF513/SMARCA4/MED1/H3F3A/ZNF407/REST/TAF1B/H2AFY/STAT1/HDAC1/TBP/H3F3B/SMARCB1
332	GO_PEPTIDYL_LYSINE_TRIMETHYLATION	GO_PEPTIDYL_LYSINE_TRIMETHYLATION	GO_PEPTIDYL_LYSINE_TRIMETHYLATION	43	0.622396	1.73808	0.000311883	0.00627975	0.00528703	5458	tags=56%, list=16%, signal=47%	KMT5B/OGT/NSD3/BEND3/TET3/KMT5C/ZNF274/ZNF335/KMT2A/ARID4B/SUV39H2/SIRT1/VCPKMT/ATRX/KDM4A/WDR82/SETD4/KMT2E/ARID4A/RTF1/KDM4C/SETD2/CTR9/TET2
333	GO_POSITIVE_REGULATION_OF_VIRAL_TRANSCRIPTION	GO_POSITIVE_REGULATION_OF_VIRAL_TRANSCRIPTION	GO_POSITIVE_REGULATION_OF_VIRAL_TRANSCRIPTION	41	0.623811	1.73238	0.00031263	0.00627975	0.00528703	6161	tags=51%, list=18%, signal=42%	NUCKS1/DHX9/NELFCD/CHD1/TFAP4/CCNT1/RRP1B/EP300/RSF1/NELFB/POLR2D/SP1/ZNF639/POLR2K/SMARCA4/CDK9/TAF11/NELFA/POLR2B/POLR2A/SNW1
334	GO_NEGATIVE_REGULATION_OF_METAPHASE_ANAPHASE_TRANSITION_OF_CELL_CYCLE	GO_NEGATIVE_REGULATION_OF_METAPHASE_ANAPHASE_TRANSITION_OF_CELL_CYCLE	GO_NEGATIVE_REGULATION_OF_METAPHASE_ANAPHASE_TRANSITION_OF_CELL_CYCLE	37	0.632875	1.7345	0.000315093	0.00631032	0.00531277	7523	tags=65%, list=22%, signal=51%	TTK/TRIP13/FBXO5/CENPF/BUB1B/AURKB/RAD21/SPDL1/MAD2L1/BUB1/PLK1/ATM/CDT1/GEN1/TPR/CDC20/BUB3/ZNF207/CCNB1/NDC80/XRCC3/USP44/APC/ZW10
335	GO_EXORIBONUCLEASE_ACTIVITY	GO_EXORIBONUCLEASE_ACTIVITY	GO_EXORIBONUCLEASE_ACTIVITY	35	0.63803	1.73715	0.000316189	0.00631343	0.00531538	5688	tags=57%, list=17%, signal=48%	EXOSC2/PAN3/ERI1/CNOT6/EXOSC10/CNOT8/DCP2/ERI2/DIS3L2/ISG20L2/XRN2/XRN1/CNOT7/EXOSC9/PNPT1/PAN2/CNOT1/EXOSC3/CNOT6L/ZC3H12A
336	GO_G2_DNA_DAMAGE_CHECKPOINT	GO_G2_DNA_DAMAGE_CHECKPOINT	GO_G2_DNA_DAMAGE_CHECKPOINT	31	0.645473	1.73045	0.000319013	0.00633213	0.00533113	4697	tags=58%, list=14%, signal=50%	CLSPN/CDK1/PLK1/ATM/HMGA2/RINT1/CHEK1/MRE11/NBN/DONSON/MSH6/BLM/DTL/BRCA1/UIMC1/CDC14B/TAOK1/FZR1
337	GO_PROTEIN_LOCALIZATION_TO_MICROTUBULE_ORGANIZING_CENTER	GO_PROTEIN_LOCALIZATION_TO_MICROTUBULE_ORGANIZING_CENTER	GO_PROTEIN_LOCALIZATION_TO_MICROTUBULE_ORGANIZING_CENTER	31	0.640567	1.71729	0.000319013	0.00633213	0.00533113	7410	tags=61%, list=21%, signal=48%	BICD1/CCDC14/CEP83/NUP62/CEP72/UBXN2B/SPAG5/HOOK3/AURKA/SNX10/CSNK1D/STIL/MCPH1/CEP192/NEDD1/CEP250/KIAA0753/GSK3B/APC
338	GO_SAGA_TYPE_COMPLEX	GO_SAGA_TYPE_COMPLEX	GO_SAGA_TYPE_COMPLEX	28	0.682524	1.80102	0.000322511	0.00638268	0.00537369	3674	tags=54%, list=11%, signal=48%	TAF2/KAT2A/TADA1/ENY2/TAF7/TAF5/HCFC1/TAF4/SUPT7L/SUPT20H/TRRAP/TADA2A/TAF5L/TAF9B/USP22
339	GO_DNA_SECONDARY_STRUCTURE_BINDING	GO_DNA_SECONDARY_STRUCTURE_BINDING	GO_DNA_SECONDARY_STRUCTURE_BINDING	25	0.688933	1.78552	0.000326619	0.00642607	0.00541022	7259	tags=72%, list=21%, signal=57%	XRCC2/HMGB2/POT1/NEIL3/GEN1/MSH2/MSH6/ABL1/BLM/WRN/MEN1/HMGB1/YY1/RBBP8/RAD18/XRCC3/HMGB3/RAD51D
340	GO_NEGATIVE_REGULATION_OF_RNA_SPLICING	GO_NEGATIVE_REGULATION_OF_RNA_SPLICING	GO_NEGATIVE_REGULATION_OF_RNA_SPLICING	25	0.716032	1.85576	0.000326619	0.00642607	0.00541022	6502	tags=76%, list=19%, signal=62%	SRSF12/RBM10/RBMX/PTBP2/RNPS1/SRSF6/U2AF2/HNRNPA2B1/SRSF9/SFSWAP/PTBP1/SRSF10/HNRNPK/SRSF7/PTBP3/DYRK1A/SRSF4/TMBIM6/CELF4
341	GO_INO80_TYPE_COMPLEX	GO_INO80_TYPE_COMPLEX	GO_INO80_TYPE_COMPLEX	24	0.71709	1.8461	0.000327869	0.00643179	0.00541503	4245	tags=58%, list=12%, signal=51%	ING3/BRD8/YEATS4/EP400/INO80/TRRAP/NFRKB/YY1AP1/ANP32E/ACTL6A/ACTR5/YY1/SRCAP/UCHL5
342	GO_MITOTIC_SISTER_CHROMATID_COHESION	GO_MITOTIC_SISTER_CHROMATID_COHESION	GO_MITOTIC_SISTER_CHROMATID_COHESION	22	0.746129	1.896	0.000331016	0.00643547	0.00541813	7374	tags=91%, list=21%, signal=72%	CDCA5/HASPIN/POGZ/SGO1/BOD1/DSCC1/TNKS/SMC5/NSMCE2/CDC20/MAU2/PDS5A/ATRX/NIPBL/SLF1/SLF2/NAA50/SMC1A/H2AFY/RB1
343	GO_PROTEIN_LOCALIZATION_TO_CHROMOSOME_CENTROMERIC_REGION	GO_PROTEIN_LOCALIZATION_TO_CHROMOSOME_CENTROMERIC_REGION	GO_PROTEIN_LOCALIZATION_TO_CHROMOSOME_CENTROMERIC_REGION	22	0.717021	1.82203	0.000331016	0.00643547	0.00541813	3206	tags=68%, list=9%, signal=62%	TTK/MTBP/BUB1B/AURKB/RCC2/SPDL1/HASPIN/KNL1/CDK1/CDT1/CENPQ/BOD1/CENPA/BUB3/CTCF
344	GO_DNA_STRAND_ELONGATION	GO_DNA_STRAND_ELONGATION	GO_DNA_STRAND_ELONGATION	21	0.751879	1.89479	0.000332853	0.00643547	0.00541813	3417	tags=67%, list=10%, signal=60%	GINS3/DNA2/GINS4/POT1/LIG3/POLA1/GINS1/RFC3/MRE11/NUCKS1/NBN/DCLRE1B/RFC4/RAD50
345	GO_H4_HISTONE_ACETYLTRANSFERASE_ACTIVITY	GO_H4_HISTONE_ACETYLTRANSFERASE_ACTIVITY	GO_H4_HISTONE_ACETYLTRANSFERASE_ACTIVITY	21	0.747672	1.88419	0.000332853	0.00643547	0.00541813	5628	tags=71%, list=16%, signal=60%	WDR5/OGT/KAT2A/NAA40/HCFC1/KANSL2/KANSL1/KANSL1L/KAT6A/USP22/KAT7/KANSL3/BRCA2/NAA50/KAT6B
346	GO_HISTONE_H4_K16_ACETYLATION	GO_HISTONE_H4_K16_ACETYLATION	GO_HISTONE_H4_K16_ACETYLATION	21	0.747565	1.88392	0.000332853	0.00643547	0.00541813	5854	tags=71%, list=17%, signal=59%	WDR5/OGT/HCFC1/KANSL2/KANSL1/KANSL1L/KMT2A/BRCA1/MSL2/MSL1/SIRT1/KANSL3/MSL3/MSL3P1/AUTS2
347	GO_NEGATIVE_REGULATION_OF_MRNA_SPLICING_VIA_SPLICEOSOME	GO_NEGATIVE_REGULATION_OF_MRNA_SPLICING_VIA_SPLICEOSOME	GO_NEGATIVE_REGULATION_OF_MRNA_SPLICING_VIA_SPLICEOSOME	20	0.751903	1.87796	0.000335158	0.00646142	0.00543998	3786	tags=70%, list=11%, signal=62%	SRSF12/RBM10/RBMX/RNPS1/SRSF6/U2AF2/HNRNPA2B1/SRSF9/SFSWAP/PTBP1/SRSF10/HNRNPK/SRSF7/DYRK1A
348	GO_DNA_REPLICATION_ORIGIN_BINDING	GO_DNA_REPLICATION_ORIGIN_BINDING	GO_DNA_REPLICATION_ORIGIN_BINDING	17	0.765452	1.85434	0.000342818	0.00657133	0.00553251	3950	tags=76%, list=11%, signal=68%	ORC6/ORC1/POLA1/MCM10/HSPD1/ORC2/ORC5/MCM2/CDC6/DHX9/DDX11/KAT7/ORC4
349	GO_MITOTIC_CHROMOSOME_CONDENSATION	GO_MITOTIC_CHROMOSOME_CONDENSATION	GO_MITOTIC_CHROMOSOME_CONDENSATION	17	0.76648	1.85683	0.000342818	0.00657133	0.00553251	4795	tags=65%, list=14%, signal=56%	SMC4/NUSAP1/CDCA5/SMC2/NCAPG/NCAPD2/TENT4A/AKAP8/NCAPH/AKAP8L/NIPBL
350	GO_SPINDLE_ELONGATION	GO_SPINDLE_ELONGATION	GO_SPINDLE_ELONGATION	10	0.830708	1.80556	0.000366703	0.00700915	0.00590112	2949	tags=60%, list=9%, signal=55%	KIF4A/AURKB/RACGAP1/KIF4B/AC027237.1/PRC1
351	GO_CELL_CYCLE_ARREST	GO_CELL_CYCLE_ARREST	GO_CELL_CYCLE_ARREST	241	0.452144	1.39549	0.00039996	0.0075002	0.00631454	8297	tags=44%, list=24%, signal=33%	GAS2/MAP2K6/MTBP/GATA6/TP53INP1/MDM4/SOX4/CDK2/RRAGB/DDIAS/KIF20B/MLF1/PRKAG2/GTSE1/CDK1/CNOT6/FOXM1/PRR11/ATM/ARID3A/HMGA2/CDC25C/CNOT8/NBN/CNOT9/CDKN3/AURKA/MYC/MSH2/CUL5/ZNF268/NEUROD1/ABL1/UHRF2/TFAP4/BRCA1/CDK5R1/UHMK1/CRLF3/EP300/CUL1/CARM1/CDC14B/E2F8/KLLN/CGRRF1/MCPH1/CDK4/KHDRBS1/CNOT7/WNT10B/CNOT11/SKIL/TFDP1/TRIAP1/E2F7/PRKAA1/PNPT1/CNOT4/KMT2E/NOTCH2/CDK9/WHAMMP3/ZBTB49/HBP1/RBL2/CDKN…
352	GO_GTPASE_REGULATOR_ACTIVITY	GO_GTPASE_REGULATOR_ACTIVITY	GO_GTPASE_REGULATOR_ACTIVITY	299	0.431385	1.33978	0.00039996	0.0075002	0.00631454	10083	tags=47%, list=29%, signal=34%	ALDH1A1/RASAL2/WASL/DEPDC1/TBC1D24/ARHGAP33/SGSM1/ARHGAP19/RGS4/GPSM1/RALGAPA1/GIT1/RTKN/SIPA1L3/TBC1D3B/RALGDS/TIAM2/RACGAP1/ASAP1/GAPVD1/ARHGEF10L/RASA4/GARNL3/ARHGAP11A/NUP50/BNIP2/NF1/RAB3GAP2/OCRL/AGAP9/DEPDC1B/ECT2/RANBP2/CHML/ARHGDIG/TNK2/RAP1GAP/TBC1D10B/GIT2/RGS11/SIPA1L2/AGAP4/SRGAP2/AGFG1/TBC1D28/ARHGAP39/RASA2/GNAQ/RIC8B/ARHGEF12/RASA1/ASAP2/ARHGAP32/TBC1D5/LARS/NPRL3/DNM1L/OPHN1/TBC1…
353	GO_PROTEIN_MODIFICATION_BY_SMALL_PROTEIN_REMOVAL	GO_PROTEIN_MODIFICATION_BY_SMALL_PROTEIN_REMOVAL	GO_PROTEIN_MODIFICATION_BY_SMALL_PROTEIN_REMOVAL	292	0.434689	1.34905	0.00039996	0.0075002	0.00631454	11256	tags=53%, list=33%, signal=36%	RNF128/ASXL1/USP51/USP49/TOR1A/MDM4/OTUD6B/OGT/KAT2A/SENP6/USPL1/SKP2/CLSPN/SENP7/ENY2/COPS5/YOD1/CCNA2/CDK1/TANK/HCFC1/KDM1B/VCPIP1/ATXN7/BIRC2/USP42/MYSM1/INO80D/INO80/MYC/RAD23B/TRRAP/AR/CCP110/USP24/USP3/NFRKB/RCE1/USP30/CDC20/ACTL6A/ACTR5/BRCA1/USP28/UBE2D1/EP300/TAF9B/USP1/USP15/UIMC1/USP35/TRAF2/PRKN/SMURF2/YY1/USP20/USP22/SUDS3/SMAD7/ABRAXAS2/FOXK1/USP37/UCHL5/MAP3K7/OTUD3/USP7/RHOT1/USP2…
354	GO_REGULATION_OF_GTPASE_ACTIVITY	GO_REGULATION_OF_GTPASE_ACTIVITY	GO_REGULATION_OF_GTPASE_ACTIVITY	468	0.411524	1.29201	0.00039996	0.0075002	0.00631454	10991	tags=49%, list=32%, signal=34%	F2RL1/ALDH1A1/TSC1/S100A10/RASAL2/RGL3/VAV2/EZH2/DENND1A/IQGAP3/DEPDC1/TBC1D24/ARHGAP33/SGSM1/ARHGAP19/MAP4K4/RCC2/RGS4/GPSM1/PIP5K1A/RALGAPA1/GIT1/RTKN/LIMS1/SIPA1L3/TBC1D3B/ARHGEF10/TIAM2/PTK2/RACGAP1/ASAP1/GAPVD1/ARFGEF1/ARHGEF10L/RASA4/GARNL3/ARHGAP11A/ALS2/NUP50/BNIP2/NF1/RAB3GAP2/OCRL/AGAP9/PLXNA1/DEPDC1B/DOCK7/ECT2/PTK2B/RANBP2/FGD1/CHML/ARHGDIG/TNK2/RAP1GAP/TBC1D10B/SBF2/GIT2/AFDN/RGS11/S…
355	GO_DENDRITE_MORPHOGENESIS	GO_DENDRITE_MORPHOGENESIS	GO_DENDRITE_MORPHOGENESIS	138	0.479982	1.45306	0.00040032	0.0075002	0.00631454	7949	tags=41%, list=23%, signal=31%	MAP2/CTNND2/IL1RAPL1/WASL/ARHGAP33/RELN/SHANK1/NEDD4/DHX36/CHRNA7/MAPK8IP2/NSMF/FMR1/SRCIN1/FBXW8/KIDINS220/SARM1/CDK5R1/NEUROG3/KALRN/SEMA4D/DNM1L/RAP2A/CAPRIN1/HPRT1/MEF2A/DOCK10/KNDC1/BHLHB9/RAB21/ABITRAM/ANAPC2/OBSL1/MINK1/CUL7/TNIK/CDC42/ABI1/BTBD3/ANKRD27/VAMP7/SIPA1L1/TAOK2/SHANK2/STK11/PPP1R9A/SS18L1/ACTR2/NRP1/GSK3B/OPA1/ABI2/SLC11A2/RAPGEF2/SHANK3/ARHGAP44
356	GO_NUCLEUS_ORGANIZATION	GO_NUCLEUS_ORGANIZATION	GO_NUCLEUS_ORGANIZATION	126	0.483983	1.45822	0.000400882	0.0075002	0.00631454	8343	tags=46%, list=24%, signal=35%	TOR1B/PPP2R2A/TOR1A/NUP205/CHMP4C/SRPK1/NUP54/USPL1/NUP35/CNEP1R1/HMGB2/UBXN2B/NUP107/CDK1/PLK1/TPR/ATXN7/NUP153/NUP155/RRN3/FAM118B/SF1/NDC1/ZPR1/SRPK2/NEK6/TARDBP/WBP2NL/ANKLE2/POLR1B/AGFG1/UBXN2A/SUN1/AKAP8L/KDM3A/LEMD3/TSSK6/NUP133/SPAST/CCNB2/AHCTF1/PRKCA/NUP98/CHMP5/CCNB1/CELF3/TOR1AIP1/NEK9/PYGO2/NOLC1/RNF8/HIPK2/TMEM170A/VPS4B/TMEM43/SEH1L/PAFAH1B1/H1FNT
357	GO_NCRNA_TRANSCRIPTION	GO_NCRNA_TRANSCRIPTION	GO_NCRNA_TRANSCRIPTION	104	0.505235	1.51037	0.000401043	0.0075002	0.00631454	9883	tags=57%, list=29%, signal=41%	INTS8/INTS3/USPL1/NCBP1/SNAPC4/ZC3H8/GTF3C4/TAF5/CD3EAP/POU2F1/DDX11/SPIN1/SNAPC3/CCNT2/INTS2/CCNT1/ICE2/GTF3C3/POLR1B/RPRD2/POLR2D/SP1/INTS7/GTF3C5/ICE1/SRRT/POLR2K/SMARCA4/CDK9/TAF11/GTF2A1/INTS12/POLR2B/INTS9/PHAX/NIFK/CELF3/POLR2A/TAF1B/INTS14/H2AFY/RPRD1B/NCBP2/NCL/INTS4/INTS6/RPRD1A/ZNF143/CCNK/BRF1/TBP/ELL/SMARCB1/NOL11/NABP2/INTS13/PWP1/ELL2/SNAPC1
358	GO_POSITIVE_REGULATION_OF_CELL_CYCLE_PHASE_TRANSITION	GO_POSITIVE_REGULATION_OF_CELL_CYCLE_PHASE_TRANSITION	GO_POSITIVE_REGULATION_OF_CELL_CYCLE_PHASE_TRANSITION	93	0.510636	1.5172	0.000401768	0.0075002	0.00631454	8058	tags=46%, list=23%, signal=36%	ATAD5/MTBP/EZH2/FBXO5/CUL4B/ESPL1/DBF4B/RCC2/CDCA5/MAPK15/CDK1/CDT1/CDC25C/DLGAP5/CDC6/UBE2C/ZNF16/NSMCE2/ANAPC5/DTL/SIN3A/CDC7/CDK4/WNT10B/ANKRD17/KMT2E/STXBP4/NPM1/TMOD3/CDC25B/CCNB1/RDX/ADAM17/BRD4/DDX3X/ANAPC4/CDC25A/CDC45/RB1/CCNE1/VPS4B/CCND1/TERT
359	GO_SERINE_THREONINE_PROTEIN_KINASE_COMPLEX	GO_SERINE_THREONINE_PROTEIN_KINASE_COMPLEX	GO_SERINE_THREONINE_PROTEIN_KINASE_COMPLEX	86	0.515309	1.52501	0.000402455	0.0075002	0.00631454	8980	tags=57%, list=26%, signal=42%	CCNE2/CDK2/ACVR2A/CCNA2/GTF2H4/CDK1/CCNF/CDK13/RB1CC1/ACVR2B/CKS2/GTF2H3/CCNT2/BCCIP/ULK1/CDK5R1/GTF2H1/CCNT1/TBC1D5/CDK4/MAP3K7/ERCC3/CCNJ/CDK9/CDK12/SMCR8/CCNB2/C9orf72/CCNB1/CCNI/CDKN2D/UVRAG/SNW1/CDK14/ACVR1B/CKS1B/CCNB3/RB1/CCNK/CCNE1/CCND1/TRIM40/GTF2H5/MNAT1/ERN1/CCNG2/CDK5R2/CHUK/ERC1
360	GO_SIGNAL_TRANSDUCTION_INVOLVED_IN_CELL_CYCLE_CHECKPOINT	GO_SIGNAL_TRANSDUCTION_INVOLVED_IN_CELL_CYCLE_CHECKPOINT	GO_SIGNAL_TRANSDUCTION_INVOLVED_IN_CELL_CYCLE_CHECKPOINT	72	0.531819	1.55384	0.000405063	0.00752789	0.00633786	6175	tags=56%, list=18%, signal=46%	MDM4/SOX4/CDK2/GTSE1/CDK1/PLK1/CNOT6/ATM/ARID3A/RINT1/CDC25C/PRKDC/CHEK1/CNOT8/CNOT9/AURKA/DTL/BRCA1/EP300/CARM1/UIMC1/CDC14B/E2F8/CNOT7/CNOT11/TFDP1/TRIAP1/E2F7/CNOT4/FZR1/RBL2/CDKN1B/CNOT1/CNOT6L/CCNB1/CASP2/CDC5L/PLK2/E2F1/CHEK2
361	GO_PROTEIN_LOCALIZATION_TO_CYTOSKELETON	GO_PROTEIN_LOCALIZATION_TO_CYTOSKELETON	GO_PROTEIN_LOCALIZATION_TO_CYTOSKELETON	54	0.563528	1.6078	0.000409333	0.00758623	0.00638697	7410	tags=52%, list=21%, signal=41%	TTK/BICD1/CCDC14/CEP83/NUP62/KIF20B/CEP72/DIAPH1/UBXN2B/SPAG5/RTKN/HNRNPU/HOOK3/ANLN/AURKA/SNX10/CSNK1D/STIL/MCPH1/FAM83H/CEP192/CHAMP1/NEDD1/CEP250/KIAA0753/ABHD17B/GSK3B/APC
362	GO_REGULATION_OF_TELOMERASE_ACTIVITY	GO_REGULATION_OF_TELOMERASE_ACTIVITY	GO_REGULATION_OF_TELOMERASE_ACTIVITY	48	0.580971	1.64019	0.000411989	0.00761442	0.00641071	5441	tags=48%, list=16%, signal=40%	SRC/DKC1/HMBOX1/AURKB/PTGES3/MAPK15/POT1/PIF1/NEK2/TERF1/HNRNPA2B1/TNKS/MYC/CCT2/GRHL2/NVL/MEN1/NAF1/NEK7/HNRNPD/PARP4/MAPKAPK5/HSP90AA1
363	GO_NEGATIVE_REGULATION_OF_HISTONE_MODIFICATION	GO_NEGATIVE_REGULATION_OF_HISTONE_MODIFICATION	GO_NEGATIVE_REGULATION_OF_HISTONE_MODIFICATION	41	0.617786	1.71565	0.00041684	0.00768292	0.00646838	8595	tags=66%, list=25%, signal=49%	DNMT3B/UBR5/BCOR/TAF7/ZNF451/SET/JARID2/DNMT1/BRCA1/KDM1A/UBE2B/MTF2/KDM5A/SIN3A/SIRT1/KDM3A/KDM4A/KDM4C/TWIST1/H2AFY/SNCA/SKI/MLLT6/TRIP12/SMARCB1/KDM4D/PRMT6
364	GO_POSITIVE_REGULATION_OF_DNA_REPLICATION	GO_POSITIVE_REGULATION_OF_DNA_REPLICATION	GO_POSITIVE_REGULATION_OF_DNA_REPLICATION	37	0.61879	1.69589	0.000420124	0.00770112	0.00648371	5917	tags=51%, list=17%, signal=43%	ATAD5/CDK2/DBF4B/DNA2/WIZ/CDK1/CDT1/INO80/DHX9/KCTD13/CACYBP/E2F8/CDC7/ATRX/E2F7/ATF1/DBF4/STOML2/MAP2K4
365	GO_TELOMERIC_DNA_BINDING	GO_TELOMERIC_DNA_BINDING	GO_TELOMERIC_DNA_BINDING	37	0.618849	1.69606	0.000420124	0.00770112	0.00648371	10273	tags=76%, list=30%, signal=53%	RPA4/HMBOX1/POT1/PIF1/TERF1/HNRNPA2B1/UPF2/BLM/WRN/HNRNPA1/KDM1A/SMG5/RAD50/SMG1/SMG7/HNRNPD/TELO2/NCL/RPA2/PURA/RPA1/TERT/NABP2/APEX1/XRCC5/TERF2/CTC1/TP53BP1
366	GO_TRNA_METHYLTRANSFERASE_ACTIVITY	GO_TRNA_METHYLTRANSFERASE_ACTIVITY	GO_TRNA_METHYLTRANSFERASE_ACTIVITY	34	0.617598	1.67679	0.000421852	0.00771173	0.00649264	9951	tags=76%, list=29%, signal=54%	TRMT13/TARBP1/TRMT10B/TRMT11/METTL2A/TRDMT1/TRMT10A/TRMT61B/METTL2B/TRMT9B/TRMO/TRMT1/TRMT2B/TRMT1L/ALKBH8/TRMT5/NSUN2/TRMT10C/METTL6/TRMT12/THUMPD2/TRMT6/TYW3/NSUN3/THUMPD3/LCMT2
367	GO_SEX_CHROMOSOME	GO_SEX_CHROMOSOME	GO_SEX_CHROMOSOME	28	0.672947	1.77575	0.000430015	0.0078396	0.00660029	7215	tags=68%, list=21%, signal=54%	PLK4/DNMT3A/CDK2/SMCHD1/EED/SIN3B/ESCO2/HNRNPU/BIRC2/SMC5/SMC6/UBE2B/LRIF1/H2AFX/SMARCC1/RNF2/SUZ12/H2AFY/PCGF5
368	GO_REGULATION_OF_SISTER_CHROMATID_COHESION	GO_REGULATION_OF_SISTER_CHROMATID_COHESION	GO_REGULATION_OF_SISTER_CHROMATID_COHESION	22	0.705561	1.79291	0.000441355	0.00802453	0.00675599	4968	tags=68%, list=14%, signal=58%	ESPL1/RAD21/CDCA5/SFPQ/BUB1/TNKS/WAPL/SMC5/NSMCE2/DDX11/CTCF/ATRX/NIPBL/SLF1/SLF2
369	GO_SOMATIC_DIVERSIFICATION_OF_IMMUNE_RECEPTORS_VIA_SOMATIC_MUTATION	GO_SOMATIC_DIVERSIFICATION_OF_IMMUNE_RECEPTORS_VIA_SOMATIC_MUTATION	GO_SOMATIC_DIVERSIFICATION_OF_IMMUNE_RECEPTORS_VIA_SOMATIC_MUTATION	17	0.749327	1.81528	0.000457091	0.00828816	0.00697795	2652	tags=59%, list=8%, signal=54%	PMS2P3/POLQ/PMS2P1/EXO1/PMS2P6/UNG/POLM/MSH2/MSH6/PMS2
370	GO_MCM_COMPLEX	GO_MCM_COMPLEX	GO_MCM_COMPLEX	11	0.806648	1.78549	0.000483325	0.00874024	0.00735856	5057	tags=91%, list=15%, signal=78%	TONSL/MMS22L/MCM4/MCM8/MCM2/MCM6/MCM7/MCM3/MCM9/MCMBP
371	GO_HISTONE_ACETYLTRANSFERASE_ACTIVITY_H4_K5_SPECIFIC_	GO_HISTONE_ACETYLTRANSFERASE_ACTIVITY_H4_K5_SPECIFIC_	GO_HISTONE_ACETYLTRANSFERASE_ACTIVITY_H4_K5_SPECIFIC_	10	0.812767	1.76656	0.000488938	0.00881797	0.007424	4112	tags=70%, list=12%, signal=62%	WDR5/OGT/HCFC1/KANSL2/KANSL1/KANSL1L/KANSL3
372	GO_DNA_BINDING_TRANSCRIPTION_ACTIVATOR_ACTIVITY	GO_DNA_BINDING_TRANSCRIPTION_ACTIVATOR_ACTIVITY	GO_DNA_BINDING_TRANSCRIPTION_ACTIVATOR_ACTIVITY	413	0.415175	1.30058	0.00049995	0.00892154	0.0075112	8722	tags=36%, list=25%, signal=27%	HNF1A/HNF4G/NR1H4/ONECUT2/HOXC11/RFX6/HNF4A/HOXC13/ZNF300/ETV5/YY2/ST18/ARID3C/ELF4/ATF5/NKX2-5/SOX4/OVOL3/GATA4/LHX3/NKRF/GBX2/IRF2BP2/E2F2/GATA2/ELK4/DMTF1/LMX1A/TBX19/PKNOX1/ARID3A/HMGA2/NR6A1/HCFC1/LHX4/E2F3/MYBL2/NUCKS1/TLX1/HOXA4/HLTF/NRF1/ALX4/GABPA/CSRNP2/STAG1/MYC/NR2C2/FUBP3/HNRNPK/AR/NEUROD1/OTX1/GRHL2/PAX6/FOXA1/TFAP4/ZNF175/HOXB5/CTCF/TARDBP/NEUROG3/ELK1/HOXC4/EP300/ATOH1/TFAP2B/HOXB…
373	GO_RAS_PROTEIN_SIGNAL_TRANSDUCTION	GO_RAS_PROTEIN_SIGNAL_TRANSDUCTION	GO_RAS_PROTEIN_SIGNAL_TRANSDUCTION	438	0.410594	1.28787	0.00049995	0.00892154	0.0075112	10540	tags=47%, list=31%, signal=33%	F2RL1/GPR35/RAB39A/DNMBP/ADRA2A/RALGPS2/EPOR/RAB33B/WASF1/SETDB1/VAV2/STMN1/DENND1A/PRAG1/RAB40B/OGT/IQGAP3/CDK2/AGTR1/CDC42SE2/ARHGEF26/SCAI/NUP62/ARHGEF39/MAP4K4/KIF14/TRIO/MAPK14/SPRY4/SPATA13/CCNA2/RAB14/RHOBTB3/RTKN/PSD3/FOXM1/ARHGEF10/RALGDS/NRAS/TIAM2/LIMK1/ARFGEF1/ARHGEF10L/CYTH3/RASA4/DOK3/ALS2/CTNNAL1/NF1/KPNB1/ECT2/KCTD13/ABL1/FGD1/G3BP1/DNMT1/ARHGDIG/NCKAP1/USP28/RAB6D/LYN/GNA12/CBL/R…
374	GO_SMALL_GTPASE_BINDING	GO_SMALL_GTPASE_BINDING	GO_SMALL_GTPASE_BINDING	439	0.418278	1.31203	0.00049995	0.00892154	0.0075112	10941	tags=49%, list=32%, signal=34%	DNMBP/BICD1/RGL3/WASF1/VAV2/RAB11FIP3/DENND1A/IQGAP3/PAK1/CDC42SE2/ARHGEF26/SGSM1/XPO1/ARHGEF39/RCC2/TRIO/DIAPH1/SPATA13/BIRC5/RCC1/RNF41/RHOBTB3/RTKN/SYTL5/UNC13B/TBC1D3B/ARHGEF10/TIAM2/KIF16B/TNPO2/ANLN/DMXL2/ARHGEF10L/XPO7/GGA3/ALS2/DENND5A/NUP50/RAB11FIP4/RAB3GAP2/SYTL2/OCRL/PAK4/DIAPH3/RANBP17/KPNB1/DOCK7/ECT2/KCTD13/RANBP2/FGD1/ATP7A/CHML/ARHGDIG/XPO6/NCKAP1/KIF3A/RAP1GAP/ULK1/DENND1C/TBC1D…
375	GO_ANTERIOR_POSTERIOR_PATTERN_SPECIFICATION	GO_ANTERIOR_POSTERIOR_PATTERN_SPECIFICATION	GO_ANTERIOR_POSTERIOR_PATTERN_SPECIFICATION	210	0.444888	1.36706	0.0005	0.00892154	0.0075112	8004	tags=38%, list=23%, signal=29%	HOXC11/HOXC13/HES6/XRCC2/FEZF1/FOXA2/HEY2/BMP2/HOXA3/KAT2A/GATA4/BPTF/GBX2/HOXC9/ACVR2A/KDM6A/HES5/EPB41L5/PRKDC/TBX3/HOXC5/HOXB6/ACVR2B/DLL3/HOXA4/KDM2B/MED12/ALX4/AURKA/LHX1/SMO/GPC3/NEUROD1/NRARP/HOXA2/OTX1/PAX6/HOXB5/HOXC4/EP300/CRKL/FGF8/HOXB3/HOXC6/WNT8A/HOXA10/FRS2/MEOX2/WNT3/HOXB4/MIB1/EN1/SMAD4/CRB2/CDON/RNF2/TSHZ1/HIPK1/BMPR2/HOXB8/ABI1/LDB1/TULP3/PBX3/POFUT1/HOXB7/POGLUT1/SCMH1/ATP6AP2…
376	GO_DENDRITIC_SPINE_DEVELOPMENT	GO_DENDRITIC_SPINE_DEVELOPMENT	GO_DENDRITIC_SPINE_DEVELOPMENT	90	0.507064	1.50435	0.000502412	0.00894079	0.00752741	12336	tags=63%, list=36%, signal=41%	CTNND2/WASL/ARHGAP33/SDK1/RELN/SHANK1/DHX36/FMR1/SRCIN1/ASAP1/NEURL1/PAK4/C21orf91/CDK5R1/SRGAP2/KALRN/DNM1L/CAPRIN1/DOCK10/BHLHB9/NCK2/MAPK6/PTPRS/HDAC2/PLK2/CDC42/SIPA1L1/SHANK2/PPP1R9A/SRGAP2C/LLPH/ACTR2/OPA1/ABI2/PAK2/UBA6/SHANK3/ZMYND8/ARHGAP44/PAFAH1B1/SLC12A5/CAPRIN2/EPHB3/SLC9A6/APOE/EEF2K/CAMK1/DLG5/LRP8/LPAR1/DNM3/PTEN/NLGN3/ACSL4/ARF6/PSEN1/IL2
377	GO_HISTONE_DEACETYLASE_COMPLEX	GO_HISTONE_DEACETYLASE_COMPLEX	GO_HISTONE_DEACETYLASE_COMPLEX	69	0.537191	1.56512	0.000506329	0.00898667	0.00756603	8664	tags=54%, list=25%, signal=40%	NCOR1/ING3/HEY2/ZNF541/SIN3B/BRD8/BRMS1L/YEATS4/SINHCAF/EP400/PHF21A/ZNF217/GATAD2A/TRRAP/NRIP1/ANP32E/GATAD2B/PHF12/SIN3A/SUDS3/MTA1/SRCAP/CSNK2A1/RBBP4/CHD3/TBL1Y/HDAC2/HDAC3/HDAC10/TBL1X/RBBP7/TRERF1/CBX5/HDAC1/RUVBL1/SAP130/HDAC4
378	GO_POSITIVE_REGULATION_OF_DNA_REPAIR	GO_POSITIVE_REGULATION_OF_DNA_REPAIR	GO_POSITIVE_REGULATION_OF_DNA_REPAIR	65	0.544663	1.57849	0.000508492	0.00900124	0.0075783	9508	tags=63%, list=28%, signal=46%	SPIDR/EYA3/SMCHD1/FOXM1/FANCB/FUS/SHLD2/CBX8/DHX9/UBE2V2/BLM/DDX11/RIF1/EYA2/BRCA1/UIMC1/HMGB1/SIRT1/TIMELESS/H2AFX/SLF1/SLF2/SPIRE2/HDAC10/RNF8/SHLD3/ERCC6/ACTR2/FAM168A/BRCC3/RNF168/DTX3L/RPS3/SPIRE1/PRKCG/KDM4D/CEBPG/PARP1/PCNA/UBE2N/MRNIP
379	GO_HISTONE_UBIQUITINATION	GO_HISTONE_UBIQUITINATION	GO_HISTONE_UBIQUITINATION	45	0.579816	1.62666	0.000517384	0.00910919	0.00766918	8011	tags=67%, list=23%, signal=51%	UBR5/CUL4B/BCOR/UHRF1/HUWE1/KDM2B/CBX8/RNF20/UBE2E1/KDM1A/UBE2B/PCGF1/PHC1/USP22/SKP1/CDK9/PCGF6/CTR9/RNF2/SUZ12/WAC/ATXN7L3/RNF8/BMI1/PCGF5/RNF40/RNF168/TRIP12/DTX3L/LEO1
380	GO_NUCLEAR_UBIQUITIN_LIGASE_COMPLEX	GO_NUCLEAR_UBIQUITIN_LIGASE_COMPLEX	GO_NUCLEAR_UBIQUITIN_LIGASE_COMPLEX	43	0.602218	1.68173	0.000519805	0.00910919	0.00766918	7658	tags=60%, list=22%, signal=47%	BUB1B/CBX2/BCOR/ANAPC1/CDC23/UBE2C/CBX8/ANAPC5/CDC20/BRCA1/PCGF1/CBX4/PHC1/FZR1/ANAPC10/PCGF6/RNF2/ANAPC2/CUL7/PHC3/CDC26/UBE2S/ANAPC4/BMI1/PCGF5/BRCC3
381	GO_REGULATION_OF_CENTROSOME_DUPLICATION	GO_REGULATION_OF_CENTROSOME_DUPLICATION	GO_REGULATION_OF_CENTROSOME_DUPLICATION	43	0.602778	1.68329	0.000519805	0.00910919	0.00766918	6149	tags=53%, list=18%, signal=44%	PKHD1/PLK4/CHMP4C/CEP295/XPO1/KAT2A/NUP62/CENPJ/CCNF/GEN1/TMEM67/BRCA1/RBM14/STIL/CHORDC1/MDM1/RAB6C/NPM1/CHMP5/XRCC3/PLK2/CEP120/CEP76
382	GO_POSITIVE_REGULATION_OF_DNA_RECOMBINATION	GO_POSITIVE_REGULATION_OF_DNA_RECOMBINATION	GO_POSITIVE_REGULATION_OF_DNA_RECOMBINATION	42	0.592794	1.65131	0.000520021	0.00910919	0.00766918	9508	tags=60%, list=28%, signal=43%	ATAD5/PAXIP1/NSD2/FANCB/FUS/UNG/SHLD2/MSH2/MSH6/BLM/WRN/RIF1/UBE2B/TIMELESS/TNFSF4/EXOSC3/SHLD3/PTPRC/ACTR2/TFRC/MLH1/PARP1/TBX21/IL4/MRNIP
383	GO_RNA_POLYMERASE_II_CORE_PROMOTER_SEQUENCE_SPECIFIC_DNA_BINDING	GO_RNA_POLYMERASE_II_CORE_PROMOTER_SEQUENCE_SPECIFIC_DNA_BINDING	GO_RNA_POLYMERASE_II_CORE_PROMOTER_SEQUENCE_SPECIFIC_DNA_BINDING	35	0.616911	1.67965	0.000526981	0.00920708	0.0077516	8153	tags=66%, list=24%, signal=50%	ZNF462/PRDM10/EZH2/ZFP64/GBX2/POGZ/ZNF451/ZNF335/NRF1/ZNF507/POU2F1/PAX6/KDM3A/ZNF513/MED1/H3F3A/ZNF407/REST/H2AFY/STAT1/HDAC1/TBP/H3F3B
384	GO_NEURONAL_STEM_CELL_POPULATION_MAINTENANCE	GO_NEURONAL_STEM_CELL_POPULATION_MAINTENANCE	GO_NEURONAL_STEM_CELL_POPULATION_MAINTENANCE	21	0.698221	1.75957	0.000554754	0.00966713	0.00813892	4346	tags=43%, list=13%, signal=37%	FANCC/CDH2/ASPM/HES5/HOOK3/FANCD2/IGF2BP1/MCPH1/SRRT
385	GO_DNA_REPLICATION_CHECKPOINT	GO_DNA_REPLICATION_CHECKPOINT	GO_DNA_REPLICATION_CHECKPOINT	16	0.749866	1.79335	0.000576037	0.00998613	0.00840749	7516	tags=75%, list=22%, signal=59%	HUS1/TOPBP1/CLSPN/DNA2/TICRR/ORC1/CDT1/CDC6/TIMELESS/RAD9A/CDC45/ZNF830
386	GO_FOUR_WAY_JUNCTION_DNA_BINDING	GO_FOUR_WAY_JUNCTION_DNA_BINDING	GO_FOUR_WAY_JUNCTION_DNA_BINDING	16	0.75787	1.81249	0.000576037	0.00998613	0.00840749	7259	tags=88%, list=21%, signal=69%	XRCC2/HMGB2/GEN1/MSH2/MSH6/ABL1/BLM/WRN/MEN1/HMGB1/YY1/XRCC3/HMGB3/RAD51D
387	GO_MEIOTIC_SPINDLE_ORGANIZATION	GO_MEIOTIC_SPINDLE_ORGANIZATION	GO_MEIOTIC_SPINDLE_ORGANIZATION	13	0.772656	1.7737	0.000591856	0.0102339	0.00861611	4032	tags=54%, list=12%, signal=48%	FBXO5/ESPL1/ASPM/AURKA/GOLGA2/WASHC5/ATRX
388	GO_MICROTUBULE_BASED_MOVEMENT	GO_MICROTUBULE_BASED_MOVEMENT	GO_MICROTUBULE_BASED_MOVEMENT	275	0.433599	1.34348	0.00059994	0.0103205	0.00868901	10407	tags=48%, list=30%, signal=34%	KIF12/SPAG17/CCSAP/TTC21B/MAP2/BICD1/WASF1/KIF18A/MAP4/KIF18B/DNAH14/KIF4A/KIF11/AP3S1/KIF20B/BLOC1S5/KIF20A/KIF14/IFT80/KIF2C/SFPQ/KIF15/DNAH10/KIF27/KIFAP3/CENPE/KIF22/KIF28P/HNRNPU/RACGAP1/MAPK8IP3/DNHD1/FMR1/KIF4B/DLGAP5/KIF16B/AC027237.1/CNIH2/TTC26/KIFC1/DNAH5/STK36/KPNB1/KIFC2/TTLL6/CFAP46/KIF3A/CCDC151/DNAAF5/CCDC40/AP3M2/FLOT2/KIF3C/SUN1/IFT81/CFAP53/NPHP3/DYNC1LI2/CCDC65/RHOT1/KIF13B/WD…
389	GO_REGIONALIZATION	GO_REGIONALIZATION	GO_REGIONALIZATION	341	0.425517	1.32684	0.00059994	0.0103205	0.00868901	7879	tags=35%, list=23%, signal=28%	HOXC11/CITED2/TTC21B/HOXC13/HES6/XRCC2/FEZF1/NKX2-5/FOXA2/HEY2/SMAD6/BMP2/HOXA3/KAT2A/TBC1D32/GATA4/BPTF/CXXC4/LHX3/GBX2/RELN/HOXC9/ACVR2A/EED/PTCH1/KDM6A/INTU/SETDB2/MNS1/HES5/AIDA/EPB41L5/PRKDC/TBX3/HOXC5/HOXB6/ACVR2B/DLL3/HOXA4/KDM2B/MED12/BMPR1B/ALX4/AURKA/MKS1/LHX1/AR/SMO/GPC3/NEUROD1/NRARP/HOXA2/OTX1/EMX1/PAX6/RPGRIP1L/FOXA1/HOXB5/FOXG1/GORAB/HOXC4/EP300/TRA2B/CRKL/FGF8/MTF2/HOXB3/HOXC6/WNT…
390	GO_RNA_METHYLTRANSFERASE_ACTIVITY	GO_RNA_METHYLTRANSFERASE_ACTIVITY	GO_RNA_METHYLTRANSFERASE_ACTIVITY	66	0.538196	1.56145	0.000610004	0.0104443	0.00879325	11221	tags=67%, list=33%, signal=45%	TRMT13/TARBP1/METTL3/TRMT10B/TRMT11/TGS1/METTL2A/METTL15/TRDMT1/TRMT10A/TRMT61B/METTL2B/TRMT9B/MRM2/TRMO/TRMT1/TRMT2B/CMTR1/BMT2/TRMT1L/ALKBH8/TRMT5/NSUN2/TRMT10C/METTL14/METTL6/RAMAC/NOP2/ZCCHC4/TRMT12/THUMPD2/TFB2M/TRMT6/TYW3/NSUN3/FBLL1/FDXACB1/THUMPD3/METTL15P1/LCMT2/NSUN4/BCDIN3D/MRM1/METTL1
391	GO_AXONEME_ASSEMBLY	GO_AXONEME_ASSEMBLY	GO_AXONEME_ASSEMBLY	60	0.544438	1.56702	0.000611808	0.0104443	0.00879325	7141	tags=47%, list=21%, signal=37%	SPAG17/LRRC61/DCX/LRGUK/TOGARAM1/NEURL1/DNAAF2/TTC26/DNAH5/CFAP157/CFAP46/CCDC151/DNAAF5/CCDC40/RP1L1/UBE2B/DNAAF3/CCDC65/CFAP73/CCDC114/TTLL3/SPAG16/DNAI1/RSPH4A/SPAG1/CC2D2A/ZMYND10/DNAL1
392	GO_SOMATIC_DIVERSIFICATION_OF_IMMUNE_RECEPTORS_VIA_GERMLINE_RECOMBINATION_WITHIN_A_SINGLE_LOCUS	GO_SOMATIC_DIVERSIFICATION_OF_IMMUNE_RECEPTORS_VIA_GERMLINE_RECOMBINATION_WITHIN_A_SINGLE_LOCUS	GO_SOMATIC_DIVERSIFICATION_OF_IMMUNE_RECEPTORS_VIA_GERMLINE_RECOMBINATION_WITHIN_A_SINGLE_LOCUS	60	0.546444	1.57279	0.000611808	0.0104443	0.00879325	10310	tags=57%, list=30%, signal=40%	ATAD5/PAXIP1/NSD2/HMGB2/EXO1/HSPD1/PRKDC/NBN/UNG/SHLD2/MSH2/MSH6/RIF1/HMGB1/APLF/LIG4/TCF3/TNFSF4/EXOSC3/THOC1/BCL11B/DCAF1/RNF8/SHLD3/PTPRC/TFRC/RNF168/RAG2/MLH1/TBX21/IL4/DCLRE1C/TP53BP1/CD40LG
393	GO_TRANSCRIPTION_INITIATION_FROM_RNA_POLYMERASE_I_PROMOTER	GO_TRANSCRIPTION_INITIATION_FROM_RNA_POLYMERASE_I_PROMOTER	GO_TRANSCRIPTION_INITIATION_FROM_RNA_POLYMERASE_I_PROMOTER	36	0.618653	1.69028	0.000631114	0.0107466	0.00904771	8520	tags=61%, list=25%, signal=46%	TAF1D/GTF2H4/CD3EAP/TAF1A/UBTF/RRN3/GTF2H3/BAZ2A/GTF2H1/POLR1B/RRN3P1/TAF1C/POLR1A/ERCC3/POLR2K/SMARCA4/TWISTNB/TAF1B/TBP/GTF2H5/MNAT1/SMARCB1
394	GO_PROTEIN_K11_LINKED_UBIQUITINATION	GO_PROTEIN_K11_LINKED_UBIQUITINATION	GO_PROTEIN_K11_LINKED_UBIQUITINATION	30	0.652426	1.73996	0.000641094	0.0108614	0.00914437	7004	tags=63%, list=20%, signal=51%	ANAPC1/UBE2T/CDC23/UBE2C/ANAPC5/UBE2W/UBE2B/PRKN/UBE2H/FZR1/ANAPC10/UBE2D3/ANAPC2/RNF26/UBE2D2/UBE2E3/CDC26/UBE2S/ANAPC4
395	GO_TRANSCRIPTION_ELONGATION_FROM_RNA_POLYMERASE_I_PROMOTER	GO_TRANSCRIPTION_ELONGATION_FROM_RNA_POLYMERASE_I_PROMOTER	GO_TRANSCRIPTION_ELONGATION_FROM_RNA_POLYMERASE_I_PROMOTER	30	0.650309	1.73431	0.000641094	0.0108614	0.00914437	8110	tags=60%, list=24%, signal=46%	TAF1D/GTF2H4/CD3EAP/TAF1A/UBTF/GTF2H3/GTF2H1/POLR1B/TAF1C/POLR1A/ERCC3/POLR2K/TWISTNB/TAF1B/ERCC6/TBP/GTF2H5/MNAT1
396	GO_HETEROCHROMATIN_ORGANIZATION	GO_HETEROCHROMATIN_ORGANIZATION	GO_HETEROCHROMATIN_ORGANIZATION	17	0.738439	1.7889	0.000685636	0.0115576	0.00973055	5147	tags=59%, list=15%, signal=50%	CENPV/HELLS/SMCHD1/POLE3/HMGA1/HMGA2/TPR/HP1BP3/CHRAC1/BAHD1
397	GO_POSITIVE_REGULATION_OF_MITOTIC_SISTER_CHROMATID_SEGREGATION	GO_POSITIVE_REGULATION_OF_MITOTIC_SISTER_CHROMATID_SEGREGATION	GO_POSITIVE_REGULATION_OF_MITOTIC_SISTER_CHROMATID_SEGREGATION	17	0.738067	1.788	0.000685636	0.0115576	0.00973055	7374	tags=76%, list=21%, signal=60%	ESPL1/CDT1/HNRNPU/DLGAP5/SMC5/NSMCE2/ANAPC5/NIPBL/SLF1/SLF2/H2AFY/ANAPC4/RB1
398	GO_HISTONE_H2A_ACETYLATION	GO_HISTONE_H2A_ACETYLATION	GO_HISTONE_H2A_ACETYLATION	16	0.733226	1.75355	0.000691244	0.0115939	0.0097611	5745	tags=75%, list=17%, signal=63%	ING3/BRD8/YEATS4/NAA40/EP400/TRRAP/ACTL6A/EPC1/MORF4L2/MSL3/MEAF6/MSL3P1
399	GO_HISTONE_H4_K5_ACETYLATION	GO_HISTONE_H4_K5_ACETYLATION	GO_HISTONE_H4_K5_ACETYLATION	16	0.734116	1.75568	0.000691244	0.0115939	0.0097611	5811	tags=75%, list=17%, signal=62%	WDR5/OGT/JADE2/JADE3/HCFC1/KANSL2/KANSL1/KANSL1L/KAT7/KANSL3/MEAF6/ING4
400	GO_IMPORT_INTO_NUCLEUS	GO_IMPORT_INTO_NUCLEUS	GO_IMPORT_INTO_NUCLEUS	152	0.469468	1.42616	0.00070028	0.0116837	0.00983673	7631	tags=39%, list=22%, signal=31%	UBR5/GEMIN5/PKIA/HEATR3/NUP54/NUP62/NUP35/MAPK14/NXT2/NUP107/SYK/GEMIN2/TPR/NUP153/TNPO2/NUP188/NUP155/NUP58/NUP50/PRKCD/NF1/SMO/RANBP17/KPNB1/ECT2/RANBP2/RBM22/HNRNPA1/ZPR1/TARDBP/DDX20/PIK3R2/APPL2/TNPO3/RANBP6/CBLB/BACH2/SNRPE/CSE1L/SUFU/NUP133/APPL1/POM121/NUP98/KPNA4/ZC3H12A/RGPD6/TMCO6/IPO9/POM121C/HDAC3/RAN/IPO8/IFNG/NOLC1/RGPD8/SNUPN/KPNA7/IPO7/EFCAB7
401	GO_GOLGI_ORGANIZATION	GO_GOLGI_ORGANIZATION	GO_GOLGI_ORGANIZATION	141	0.473748	1.43515	0.00070035	0.0116837	0.00983673	10075	tags=57%, list=29%, signal=41%	TMED6/AKAP9/RAB33B/SEC16B/GOLGA8IP/CIT/YWHAZ/UBXN2B/CDK1/STX16/FHDC1/RINT1/GOLGA8DP/VCPIP1/ARFGEF1/CLASP2/GOLGA6B/FBXW8/GOLGA8B/STX17/GOLGA2/CAMSAP2/PDE4DIP/TRAPPC11/HACE1/STX6/TRAPPC8/UBXN2A/GOLGA8S/CSNK1D/HOOK1/GOLGA8N/GOLPH3L/ATP8B3/BLZF1/ARHGEF7/GOLPH3/TJAP1/CLASP1/RAB2A/OBSL1/ATL3/CUL7/CDC42/LMAN1/ARHGAP21/RBSN/CAMSAP3/GOLGA8A/GOLGA8G/USO1/HTT/TMED2/MAP2K1/ZW10/PDCD10/NPLOC4/SEC23IP/SURF4/GO…
402	GO_DNA_MODIFICATION	GO_DNA_MODIFICATION	GO_DNA_MODIFICATION	108	0.490898	1.46957	0.000701825	0.0116837	0.00983673	6731	tags=40%, list=20%, signal=32%	DNMT3B/TET1/EZH2/DNMT3A/MIS18A/BEND3/TET3/MTRR/EHMT1/PARP2/KDM1B/ATF7IP/UNG/MYC/GATAD2A/TDG/DNMT1/KMT2A/BAZ2A/GRHL2/BRCA1/CTCF/METTL4/NEIL2/ATRX/PIWIL4/RLF/USP7/KMT2E/ALKBH2/N6AMT1/EXOSC3/TET2/PPM1D/FTO/ALKBH1/USP9X/OTUD4/OGG1/ASCC1/APOBEC1/CDADC1/PIK3CA
403	GO_REGULATION_OF_MEGAKARYOCYTE_DIFFERENTIATION	GO_REGULATION_OF_MEGAKARYOCYTE_DIFFERENTIATION	GO_REGULATION_OF_MEGAKARYOCYTE_DIFFERENTIATION	77	0.518624	1.52353	0.000706286	0.0117137	0.00986193	8153	tags=51%, list=24%, signal=39%	WDR5/AGO4/CBFB/TNRC6A/GATA2/HIST1H4D/L3MBTL1/HMGB2/ZNF16/GABPA/ASH2L/KMT2A/HIST1H3D/KMT2C/KMT2D/RBBP5/EP300/SIN3A/AGO3/GP1BA/CNOT4/KMT2E/SETD1A/ZFPM1/ITGA2B/H3F3A/HIST1H4E/RBM15/LOX/HIST1H3J/HIST2H3A/HIST2H3C/HIST1H4I/KMT2B/TNRC6C/TNRC6B/HDAC1/AGO1/H3F3B
404	GO_CHROMOSOME_LOCALIZATION	GO_CHROMOSOME_LOCALIZATION	GO_CHROMOSOME_LOCALIZATION	75	0.522205	1.53058	0.000707357	0.0117137	0.00986193	8958	tags=56%, list=26%, signal=42%	KIF18A/CHMP4C/NUF2/NUP62/CENPF/CDCA5/KIF14/SPDL1/KIF2C/SPAG5/TERF1/CDT1/CENPE/KIF22/HNRNPU/CDC23/CENPQ/DLGAP5/BOD1/CDCA8/KIFC1/KPNB1/UBE2B/SUN1/PSRC1/CHAMP1/RAD21L1/NUP98/CHMP5/CCNB1/NDC80/MAJIN/CENPC/ACTR2/ZW10/VPS4B/SEH1L/ACTR3/PINX1/SPICE1/MLH1/NDE1
405	GO_SNRNA_TRANSCRIPTION	GO_SNRNA_TRANSCRIPTION	GO_SNRNA_TRANSCRIPTION	72	0.528632	1.54453	0.000708861	0.0117137	0.00986193	8271	tags=53%, list=24%, signal=40%	INTS8/INTS3/USPL1/NCBP1/SNAPC4/ZC3H8/TAF5/POU2F1/SNAPC3/CCNT2/INTS2/CCNT1/ICE2/RPRD2/POLR2D/SP1/INTS7/ICE1/SRRT/POLR2K/CDK9/TAF11/GTF2A1/INTS12/POLR2B/INTS9/PHAX/POLR2A/INTS14/RPRD1B/NCBP2/INTS4/INTS6/RPRD1A/ZNF143/CCNK/TBP/ELL
406	GO_DNA_METHYLATION	GO_DNA_METHYLATION	GO_DNA_METHYLATION	64	0.545526	1.57866	0.000712396	0.0117432	0.00988676	5710	tags=39%, list=17%, signal=33%	DNMT3B/EZH2/DNMT3A/MIS18A/BEND3/TET3/MTRR/EHMT1/KDM1B/ATF7IP/MYC/GATAD2A/DNMT1/KMT2A/BAZ2A/GRHL2/BRCA1/CTCF/METTL4/ATRX/PIWIL4/RLF/KMT2E/N6AMT1/PPM1D
407	GO_OVULATION_CYCLE_PROCESS	GO_OVULATION_CYCLE_PROCESS	GO_OVULATION_CYCLE_PROCESS	47	0.578681	1.62926	0.000722693	0.0118837	0.0100051	8489	tags=47%, list=25%, signal=35%	GAS2/SRC/MAP2K6/AMH/KISS1/AFP/BMPR1B/GDF9/NRIP1/NR5A1/GPR149/SIRT1/NPY5R/CASP2/CASP3/SLIT3/STAT5B/MSTN/ARRB2/ZNF830/FOXO3/SGPL1
408	GO_MITOTIC_METAPHASE_PLATE_CONGRESSION	GO_MITOTIC_METAPHASE_PLATE_CONGRESSION	GO_MITOTIC_METAPHASE_PLATE_CONGRESSION	44	0.583941	1.63466	0.000725915	0.0119075	0.0100251	8202	tags=61%, list=24%, signal=47%	KIF18A/CHMP4C/NUF2/NUP62/CDCA5/KIF14/SPDL1/KIF2C/CDT1/CENPE/KIF22/HNRNPU/CDC23/BOD1/CDCA8/KIFC1/KPNB1/PSRC1/CHAMP1/CHMP5/CCNB1/NDC80/CENPC/ZW10/VPS4B/SEH1L/PINX1
409	GO_NUCLEAR_REPLICATION_FORK	GO_NUCLEAR_REPLICATION_FORK	GO_NUCLEAR_REPLICATION_FORK	42	0.586702	1.63434	0.000728029	0.0119076	0.0100252	10106	tags=76%, list=29%, signal=54%	TONSL/RPA4/MMS22L/WDHD1/GINS4/PRIM1/POLA1/PRIM2/MCM10/SMARCAD1/POLD3/TOP1/WRN/SMARCA5/MCM3/ETAA1/ZMIZ2/TIMELESS/HELB/BAZ1B/BCAS2/XPA/CDC5L/RPA2/CDC45/PURA/RPA1/ZRANB3/PCNA/PURB/SMARCAL1/GINS2
410	GO_CYCLIN_DEPENDENT_PROTEIN_KINASE_HOLOENZYME_COMPLEX	GO_CYCLIN_DEPENDENT_PROTEIN_KINASE_HOLOENZYME_COMPLEX	GO_CYCLIN_DEPENDENT_PROTEIN_KINASE_HOLOENZYME_COMPLEX	41	0.587834	1.63247	0.000729471	0.0119076	0.0100252	8382	tags=68%, list=24%, signal=52%	CCNE2/CDK2/CCNA2/CDK1/CCNF/CDK13/CKS2/CCNT2/BCCIP/CCNT1/CDK4/CCNJ/CDK9/CDK12/CCNB2/CCNB1/CCNI/CDKN2D/SNW1/CDK14/CKS1B/CCNB3/RB1/CCNK/CCNE1/CCND1/MNAT1/CCNG2
411	GO_REGULATION_OF_HISTONE_H3_K4_METHYLATION	GO_REGULATION_OF_HISTONE_H3_K4_METHYLATION	GO_REGULATION_OF_HISTONE_H3_K4_METHYLATION	27	0.667266	1.75035	0.000755124	0.0122964	0.0103526	7251	tags=67%, list=21%, signal=53%	DNMT3B/PAXIP1/BCOR/ZNF335/DNMT1/KMT2A/BRCA1/KDM1A/GFI1/KMT2E/RTF1/SMAD4/CTR9/AUTS2/SNW1/PYGO2/H2AFY/KMT2B
412	GO_NEGATIVE_REGULATION_OF_MITOTIC_CELL_CYCLE	GO_NEGATIVE_REGULATION_OF_MITOTIC_CELL_CYCLE	GO_NEGATIVE_REGULATION_OF_MITOTIC_CELL_CYCLE	308	0.42841	1.33219	0.00079992	0.0129317	0.0108874	10443	tags=50%, list=30%, signal=35%	TTK/CTDSPL/MTBP/MDM4/TRIP13/EZH2/EME1/FBXO5/SOX4/CHMP4C/CDK2/HUS1/INTS3/TOPBP1/CENPF/BUB1B/CLSPN/AURKB/RAD21/TOP2A/SPDL1/TICRR/RBL1/KNTC1/GTSE1/MAD2L1/YTHDC2/BUB1/CDK1/PLK1/CNOT6/ATM/ORC1/ARID3A/CDT1/MYO16/HMGA2/PTPN3/RINT1/GEN1/EME2/CDC25C/TPR/PRKDC/CHEK1/MRE11/CNOT8/NBN/CNOT9/DONSON/TNKS/CDC6/DCLRE1B/ZWILCH/AURKA/MSH2/MSH6/ABL1/BLM/CDC20/BRCA1/BUB3/EP300/CUL1/CARM1/CDC14B/E2F8/ZNF207/TAOK1/SKP1…
413	GO_PATTERN_SPECIFICATION_PROCESS	GO_PATTERN_SPECIFICATION_PROCESS	GO_PATTERN_SPECIFICATION_PROCESS	433	0.405908	1.27285	0.00079992	0.0129317	0.0108874	8243	tags=35%, list=24%, signal=27%	HOXC11/CITED2/TTC21B/HOXC13/HES6/XRCC2/FEZF1/NKX2-5/FOXA2/HEY2/SMAD6/BMP2/HOXA3/KAT2A/TBC1D32/GATA4/BPTF/CXXC4/LHX3/GBX2/RELN/HOXC9/ACVR2A/EED/PTCH1/KDM6A/INTU/SETDB2/BCOR/MNS1/HES5/BBS7/BICC1/AIDA/ASPH/EPB41L5/PRKDC/TBX3/HOXC5/HOXB6/ACVR2B/DLL3/HOXA4/KDM2B/MED12/IHH/BMPR1B/ALX4/AURKA/MKS1/LHX1/RTTN/AR/DNAH5/SMO/GPC3/NEUROD1/NRARP/HOXA2/OTX1/EMX1/RIPPLY3/PAX6/RPGRIP1L/FOXA1/CCDC151/HOXB5/SMAD5/CC…
414	GO_PROTEIN_LOCALIZATION_TO_NUCLEUS	GO_PROTEIN_LOCALIZATION_TO_NUCLEUS	GO_PROTEIN_LOCALIZATION_TO_NUCLEUS	247	0.441173	1.36276	0.00079992	0.0129317	0.0108874	8683	tags=43%, list=25%, signal=33%	SRC/TOR1A/TOR1AIP2/UBR5/DKC1/PKIA/HEATR3/XPO1/NUP54/NUP62/NOL8/NUP35/CD2AP/MAPK14/GTSE1/CNEP1R1/NXT2/NUP107/SYK/CDK1/PLK1/TXN/HNRNPU/TPR/DCLK3/NUP153/TNPO2/NUP188/NUP155/SUPT7L/NUP58/NUP50/PRKCD/NF1/CCT2/SMO/RANBP17/KPNB1/ECT2/RANBP2/RBM22/WRN/NVL/ZPR1/NR5A1/TARDBP/PIK3R2/APPL2/SIN3A/TNPO3/RANBP6/SUN1/KAT7/SKP1/CBLB/CARD10/POLR1A/CSE1L/SUFU/F2/PIKFYVE/NUP133/APPL1/POM121/NUP98/KPNA4/OTUD7B/ZC3H12…
415	GO_HISTONE_METHYLTRANSFERASE_ACTIVITY_H3_K4_SPECIFIC_	GO_HISTONE_METHYLTRANSFERASE_ACTIVITY_H3_K4_SPECIFIC_	GO_HISTONE_METHYLTRANSFERASE_ACTIVITY_H3_K4_SPECIFIC_	16	0.726703	1.73795	0.000806452	0.013006	0.0109499	4858	tags=62%, list=14%, signal=54%	WDR5/ASH2L/KMT2A/KMT2C/KMT2D/RBBP5/SETD1B/ASH1L/WDR82/SETD1A
416	GO_3_5_EXONUCLEASE_ACTIVITY	GO_3_5_EXONUCLEASE_ACTIVITY	GO_3_5_EXONUCLEASE_ACTIVITY	52	0.558188	1.58747	0.000820008	0.0131929	0.0111073	7285	tags=58%, list=21%, signal=46%	REXO4/EXOSC2/PAN3/EXD3/ERI1/TATDN1/CNOT6/EXOSC10/MRE11/CNOT8/WRN/ERI2/DIS3L2/ISG20L2/RAD50/APLF/XRN2/CNOT7/TREX2/EXOSC9/PNPT1/PAN2/APEX2/CNOT1/EXOSC3/CNOT6L/RAD1/RAD9A/EXD2/POLE
417	GO_NUCLEAR_TRANSCRIBED_MRNA_POLY_A_TAIL_SHORTENING	GO_NUCLEAR_TRANSCRIBED_MRNA_POLY_A_TAIL_SHORTENING	GO_NUCLEAR_TRANSCRIBED_MRNA_POLY_A_TAIL_SHORTENING	32	0.622352	1.67373	0.000850159	0.0136453	0.0114882	7387	tags=69%, list=21%, signal=54%	TUT4/PAN3/TNRC6A/CNOT6/CNOT8/CNOT9/TENT4A/TENT4B/AGO2/PABPC1/TUT7/CNOT7/CNOT11/CNOT4/PAN2/CNOT1/CNOT6L/TOB1/CNOT3/TNRC6C/TNRC6B/SAMD4A
418	GO_COSTAMERE	GO_COSTAMERE	GO_COSTAMERE	19	-0.703086	-2.49434	0.000893655	0.0143091	0.0120471	2296	tags=53%, list=7%, signal=49%	AHNAK2/SMPX/KRT8/FLNC/PGM5/SDC4/KRT19/SYNM/ILK
419	GO_NUCLEASE_ACTIVITY	GO_NUCLEASE_ACTIVITY	GO_NUCLEASE_ACTIVITY	193	0.448343	1.37398	0.0009	0.0143764	0.0121038	8853	tags=46%, list=26%, signal=34%	POP1/EME1/REXO4/EXOSC2/ANKLE1/DNA2/PAN3/DFFB/EXD3/ERI1/TATDN1/CNOT6/RCL1/EXO1/TDP1/GEN1/EME2/EXOSC10/MRE11/CNOT8/DCLRE1B/LACTB2/ASTE1/PMS2/G3BP1/DCP2/WRN/AGO2/N4BP2/DBR1/ERI2/DIS3L2/FANCM/SLX4/ISG20L2/RAD50/FAN1/AGO3/RPP14/APLF/XRN2/XRN1/CNOT7/RBBP8/TATDN2/TREX2/DNASE1L2/DCLRE1A/EXOSC9/PNPT1/TSN/PAN2/APEX2/CNOT1/EXOSC3/DGCR8/CNOT6L/RIDA/ZC3H12A/XRCC3/RPP30/OGG1/REXO1/RAD1/TSEN34/MGME1/HELZ2/RAD9A…
420	GO_TRANSCRIPTION_ELONGATION_FACTOR_COMPLEX	GO_TRANSCRIPTION_ELONGATION_FACTOR_COMPLEX	GO_TRANSCRIPTION_ELONGATION_FACTOR_COMPLEX	57	0.548661	1.57359	0.000917805	0.014626	0.0123139	8327	tags=60%, list=24%, signal=45%	AFF1/ELP1/TONSL/MMS22L/ELOC/ZC3H8/CDK13/TTF2/PEX2/NELFCD/CCNT2/SETD5/CCNT1/ICE2/ELOA/NELFB/ICE1/CDK9/RTF1/CDK12/NELFA/SUPT16H/CTR9/AFF4/ELOA3B/SNW1/NUFIP1/ELOA3/ERCC6/RB1/CCNK/LEO1/ELL/ELP3
421	GO_RNA_POLYMERASE_ACTIVITY	GO_RNA_POLYMERASE_ACTIVITY	GO_RNA_POLYMERASE_ACTIVITY	44	0.575084	1.60987	0.00093332	0.014838	0.0124924	6491	tags=48%, list=19%, signal=39%	POLR3A/POLR2J2/PRIM1/PRIM2/POLR2J3/CD3EAP/POLR3C/MED20/POLR1B/POLR2D/POLR3F/POLR1A/POLR2K/TRNT1/TWISTNB/POLR1D/TENT2/POLR2M/POLR2B/POLR2A/POLR3E
422	GO_REGULATION_OF_DNA_TEMPLATED_TRANSCRIPTION_INITIATION	GO_REGULATION_OF_DNA_TEMPLATED_TRANSCRIPTION_INITIATION	GO_REGULATION_OF_DNA_TEMPLATED_TRANSCRIPTION_INITIATION	36	0.610687	1.66851	0.000946671	0.0150147	0.0126411	5589	tags=50%, list=16%, signal=42%	HNF1A/NKX2-5/HEY2/PAXIP1/DHX36/TAF7/ZNF451/ATF7IP/RRN3/TAF1/CAND1/HMGB1/SETX/WNT10B/BCLAF1/PSMC6/TWIST1/CREB1
423	GO_DNA_TOPOLOGICAL_CHANGE	GO_DNA_TOPOLOGICAL_CHANGE	GO_DNA_TOPOLOGICAL_CHANGE	11	0.789993	1.74862	0.000966651	0.0152954	0.0128775	7247	tags=100%, list=21%, signal=79%	RPA4/TOP2A/HMGB2/TOP3B/TOP1/HMGB1/TOP2B/ERCC3/TOP3A/TOP1MT/RPA2
424	GO_LYSINE_ACETYLATED_HISTONE_BINDING	GO_LYSINE_ACETYLATED_HISTONE_BINDING	GO_LYSINE_ACETYLATED_HISTONE_BINDING	19	0.714035	1.76449	0.00101317	0.0159938	0.0134655	7876	tags=84%, list=23%, signal=65%	BRD3/ATAD2B/TAF1/BRD2/KMT2A/BAZ2A/TRIM24/CARM1/BRD9/DPF2/SMARCA4/PHIP/BRD4/BRDT/TAF1L/ZMYND8
425	GO_REGULATION_OF_VIRAL_TRANSCRIPTION	GO_REGULATION_OF_VIRAL_TRANSCRIPTION	GO_REGULATION_OF_VIRAL_TRANSCRIPTION	64	0.534012	1.54534	0.00101771	0.0160114	0.0134802	6161	tags=42%, list=18%, signal=35%	TRIM32/HMGA2/NUCKS1/TRIM27/DHX9/NELFCD/CHD1/TFAP4/TARDBP/CCNT1/RRP1B/EP300/RSF1/NELFB/TRIM14/POLR2D/SP1/ZNF639/POLR2K/SMARCA4/CDK9/TAF11/NELFA/POLR2B/REST/POLR2A/SNW1
426	GO_CYTOPLASMIC_STRESS_GRANULE	GO_CYTOPLASMIC_STRESS_GRANULE	GO_CYTOPLASMIC_STRESS_GRANULE	61	0.540171	1.55693	0.00101906	0.0160114	0.0134802	10922	tags=72%, list=32%, signal=49%	ZFAND1/TIA1/ATXN2/DHX36/FMR1/LARP1/HNRNPK/KPNB1/G3BP1/PUM1/TIAL1/IGF2BP1/PABPC4/DDX6/NUFIP2/KHSRP/PABPC1/EIF4E/CAPRIN1/ROCK1/C9orf72/LSM14A/GIGYF2/GRB7/YBX1/PABPC3/PUM2/ELAVL1/DDX3X/RC3H1/RBM4/PABPC1L/LARP4B/PABPC5/PRKAA2/MBNL1/RBM23/STAU1/ATXN2L/OGFOD1/DDX1/VCP/LARP4/EIF2S1
427	GO_PROTEIN_K63_LINKED_UBIQUITINATION	GO_PROTEIN_K63_LINKED_UBIQUITINATION	GO_PROTEIN_K63_LINKED_UBIQUITINATION	47	0.565311	1.59161	0.00103242	0.0161834	0.0136251	9782	tags=64%, list=28%, signal=46%	MAGEL2/UBR5/NEDD4/UBE2T/BIRC2/TRIM27/UBE2O/UBE2V2/SASH1/UBE2B/ARIH2/TRAF2/PRKN/BFAR/ZFP91/RNF115/TRAF6/UBE2E3/UBE2G1/ITCH/RNF8/UBE2S/RNF168/RNF186/TRIP12/HECTD1/TRIM56/PARP10/UBE2N/PLAA
428	GO_REGULATION_OF_TRANSCRIPTION_INVOLVED_IN_G1_S_TRANSITION_OF_MITOTIC_CELL_CYCLE	GO_REGULATION_OF_TRANSCRIPTION_INVOLVED_IN_G1_S_TRANSITION_OF_MITOTIC_CELL_CYCLE	GO_REGULATION_OF_TRANSCRIPTION_INVOLVED_IN_G1_S_TRANSITION_OF_MITOTIC_CELL_CYCLE	29	0.643508	1.70811	0.00107066	0.0167438	0.0140969	7571	tags=69%, list=22%, signal=54%	FBXO5/ORC1/POLA1/HINFP/CDT1/CDC6/TYMS/ZPR1/TFDP1/RRM2/GFI1/E2F7/NPAT/E2F1/BRD4/KLF11/E2F6/CDC45/RB1/CCNE1
429	GO_REGULATION_OF_PROTEIN_COMPLEX_ASSEMBLY	GO_REGULATION_OF_PROTEIN_COMPLEX_ASSEMBLY	GO_REGULATION_OF_PROTEIN_COMPLEX_ASSEMBLY	426	0.40219	1.26081	0.00109989	0.0171296	0.0144217	8241	tags=38%, list=24%, signal=29%	CDH17/BAIAP2L2/SRC/ALB/MAGEL2/MAP2/AKAP9/ATAT1/WASL/WASF1/STMN1/SPIDR/PAK1/SMAD6/CUL4B/SENP6/BAG4/PRRT2/KIF14/HIP1R/TUBB4A/PAN3/ATXN2/VIL1/MAPK15/TENM1/GMFB/CAMSAP1/EVL/GTF2H4/FHOD3/UNC13B/CNOT6/TOGARAM1/ATM/CLTRN/MAPK9/TERF1/CDT1/AVIL/STX1A/HCFC1/CHD1L/HIST3H3/BIRC2/ATF7IP/ASAP1/HJURP/HRK/ARFGEF1/TRIM27/WASHC2C/PRKCD/BAIAP2L1/TMOD2/PRUNE1/PTK2B/ABL1/NAPB/CAND1/GTF2H3/NCKAP1/ADD3/ULK1/CDK5R1/CARM…
430	GO_TRNA_METABOLIC_PROCESS	GO_TRNA_METABOLIC_PROCESS	GO_TRNA_METABOLIC_PROCESS	177	0.452919	1.3847	0.00110044	0.0171296	0.0144217	10300	tags=54%, list=30%, signal=38%	POP1/ELP1/DUS4L/TRMT13/VARS2/OSGEPL1/NARS2/ANKRD16/C9orf64/TARBP1/PTCD1/KTI12/GTPBP3/TRMT10B/WARS2/TRMT11/GATC/QTRT2/METTL2A/SEPSECS/TRUB1/HARS2/IARS/ADAT2/PUS7/TRDMT1/TRMT10A/URM1/TYW5/TRMT61B/METTL2B/TRMT9B/FAM98B/TRMO/DARS2/TRMT1/TRMT2B/LARS/RPP14/TRMT1L/AARS2/DUS3L/MARS2/TRNT1/ALKBH8/RPUSD4/TRMT5/PPA1/NSUN2/TRMT10C/TARS2/SSB/ALKBH1/NARS/IARS2/METTL6/PUS1/RPP30/VARS/TSEN34/LARS2/THUMPD1/CSTF2/…
431	GO_RETROGRADE_TRANSPORT_ENDOSOME_TO_GOLGI	GO_RETROGRADE_TRANSPORT_ENDOSOME_TO_GOLGI	GO_RETROGRADE_TRANSPORT_ENDOSOME_TO_GOLGI	84	0.507049	1.49899	0.00110597	0.0171707	0.0144563	10036	tags=60%, list=29%, signal=42%	MAGEL2/AP1S1/RHOBTB3/STX16/TRIM27/UBE2O/WASHC2C/DENND5A/RAB6D/WASHC2A/TBC1D10B/SNX2/STX6/PRKN/TBC1D5/SNX5/VPS26B/TBC1D14/SNX6/RIC1/RAB9A/PIKFYVE/RAB6A/ANKFY1/RAB41/RAB6C/HEATR5B/GOSR1/VPS53/TBC1D23/SPAG9/RBSN/PHETA1/VPS26A/VPS29/TRAPPC10/WASH6P/RGP1/BAIAP3/TBC1D10C/VPS35/GOSR2/GBF1/VPS52/ERC1/VPS54/CLTC/VTI1A/WASHC1/TMEM87A
432	GO_POSITIVE_REGULATION_OF_CELL_CYCLE_ARREST	GO_POSITIVE_REGULATION_OF_CELL_CYCLE_ARREST	GO_POSITIVE_REGULATION_OF_CELL_CYCLE_ARREST	80	0.507845	1.49599	0.0011082	0.0171707	0.0144563	6658	tags=48%, list=19%, signal=38%	GATA6/MDM4/SOX4/CDK2/GTSE1/CDK1/CNOT6/ATM/ARID3A/HMGA2/CDC25C/CNOT8/CNOT9/AURKA/UHRF2/BRCA1/CDK5R1/CRLF3/EP300/CARM1/E2F8/CNOT7/CNOT11/TFDP1/TRIAP1/E2F7/CNOT4/RBL2/CDKN1B/CNOT1/CNOT6L/CCNB1/CASP2/PLK2/E2F1/CHEK2/MYBBP1A/CNOT3
433	GO_NEGATIVE_REGULATION_OF_EXTRACELLULAR_MATRIX_ORGANIZATION	GO_NEGATIVE_REGULATION_OF_EXTRACELLULAR_MATRIX_ORGANIZATION	GO_NEGATIVE_REGULATION_OF_EXTRACELLULAR_MATRIX_ORGANIZATION	11	-0.749593	-2.21889	0.00115875	0.0179125	0.0150809	1669	tags=27%, list=5%, signal=26%	EMILIN1/CST3
434	GO_UBIQUITIN_LIKE_PROTEIN_LIGASE_BINDING	GO_UBIQUITIN_LIKE_PROTEIN_LIGASE_BINDING	GO_UBIQUITIN_LIKE_PROTEIN_LIGASE_BINDING	305	0.422762	1.31411	0.00119988	0.0185057	0.0155803	8628	tags=41%, list=25%, signal=31%	SRC/POU5F1/ASB4/PACRG/RNF34/MC4R/SMAD6/CUL4B/DLG3/SUMO2/BAG4/ZNF675/MAGEA2/YWHAZ/YOD1/SHPRH/HSPD1/MAGEA2B/TANK/PCBP2/UBE2T/HLTF/FANCL/UBE2C/PRR5L/AURKA/RNF20/CCT2/CUL5/PTK2B/UBE2W/TUBB/ZNF746/SMC6/TUBA1B/TNK2/PAX6/CACYBP/BRCA1/UBE2D1/SMAD5/LYN/PRKAR2B/NEK6/SMG5/UBE2B/RALA/AXIN1/CCDC50/CUL1/TRAF2/FAF2/PRKN/FZD6/SMAD7/MC1R/DNM1L/UBXN7/KDM4A/MAP1LC3C/RAD18/USP7/NLK/BLZF1/ERLIN2/SUMO3/SLF1/UBB/SLF2/G…
435	GO_DNA_DAMAGE_RESPONSE_SIGNAL_TRANSDUCTION_BY_P53_CLASS_MEDIATOR	GO_DNA_DAMAGE_RESPONSE_SIGNAL_TRANSDUCTION_BY_P53_CLASS_MEDIATOR	GO_DNA_DAMAGE_RESPONSE_SIGNAL_TRANSDUCTION_BY_P53_CLASS_MEDIATOR	105	0.485707	1.45201	0.00120385	0.0185244	0.015596	7296	tags=51%, list=21%, signal=41%	MDM4/SOX4/CDK2/PAXIP1/GTSE1/CDK1/CNOT6/FOXM1/ATM/ARID3A/MYO6/CDC25C/SPRED1/RPS6KA6/CNOT8/NBN/CNOT9/AURKA/TFAP4/BRCA1/SPRED2/KDM1A/EP300/CARM1/E2F8/DYRK1A/SIRT1/ATRX/CNOT7/CNOT11/TFDP1/TRIAP1/E2F7/CNOT4/BRCA2/RBL2/USP10/CDKN1B/CNOT1/TWIST1/CNOT6L/CCNB1/PPM1D/ING4/CASP2/PLK2/E2F1/CHEK2/MARCH7/CNOT3/ACER2/HIPK2/PSMD10/DDX5
436	GO_METAPHASE_PLATE_CONGRESSION	GO_METAPHASE_PLATE_CONGRESSION	GO_METAPHASE_PLATE_CONGRESSION	57	0.536635	1.5391	0.00122374	0.0187874	0.0158174	8624	tags=56%, list=25%, signal=42%	KIF18A/CHMP4C/NUF2/NUP62/CENPF/CDCA5/KIF14/SPDL1/KIF2C/SPAG5/CDT1/CENPE/KIF22/HNRNPU/CDC23/CENPQ/BOD1/CDCA8/KIFC1/KPNB1/PSRC1/CHAMP1/CHMP5/CCNB1/NDC80/CENPC/ZW10/VPS4B/SEH1L/PINX1/SPICE1/MLH1
437	GO_POSITIVE_REGULATION_OF_MITOTIC_NUCLEAR_DIVISION	GO_POSITIVE_REGULATION_OF_MITOTIC_NUCLEAR_DIVISION	GO_POSITIVE_REGULATION_OF_MITOTIC_NUCLEAR_DIVISION	54	0.5477	1.56264	0.001228	0.0188097	0.0158362	7409	tags=46%, list=21%, signal=36%	ESPL1/NUP62/NUSAP1/CDCA5/UBXN2B/CDT1/HNRNPU/DLGAP5/UBE2C/AURKA/SMC5/NSMCE2/ANAPC5/FGF8/NIPBL/PHIP/SLF1/SLF2/SH2B1/RANBP1/H2AFY/ANAPC4/DRD3/RB1/PDGFB
438	GO_NEGATIVE_REGULATION_OF_DNA_REPLICATION	GO_NEGATIVE_REGULATION_OF_DNA_REPLICATION	GO_NEGATIVE_REGULATION_OF_DNA_REPLICATION	39	0.595183	1.64172	0.00125668	0.0192051	0.0161691	6175	tags=51%, list=18%, signal=42%	FBXO5/HUS1/STAG2/LIG3/TERF1/MRE11/DONSON/CDC6/WAPL/GMNN/MSH6/BLM/SMC3/PDS5A/TIMELESS/TTF1/BRCA2/FBXW7/SMC1A/CHEK2
439	GO_CILIARY_PART	GO_CILIARY_PART	GO_CILIARY_PART	434	0.398882	1.25088	0.00129987	0.0197811	0.016654	11980	tags=49%, list=35%, signal=32%	PKHD1/SPAG17/CCSAP/PACRG/TTC21B/GUCA2B/CEP83/DCX/MAP4/ENTR1/CENPJ/C8orf37/CEP78/CENPF/MLF1/USH1C/TUBB4A/PTCH1/MAPK15/IQCB1/CNTRL/IFT80/INTU/GRK1/NAPEPLD/MNS1/TOGARAM1/AGBL4/ODF2/KIFAP3/CEP164/BBS7/CEP128/INPP5E/CEP290/PPEF2/TAS2R43/CFAP36/TMEM67/TTC26/CEP170/MKS1/ATP8A2/TSPEAR/RTTN/OCRL/MERTK/FAM161A/TMEM216/DNAH5/SMO/CFAP157/SCLT1/TTLL6/MOSMO/CFAP46/CPLANE1/KIF3A/RPGRIP1L/CCDC151/CCDC40/PRKAR2B/…
440	GO_PROTEIN_IMPORT	GO_PROTEIN_IMPORT	GO_PROTEIN_IMPORT	182	0.450382	1.37786	0.00130026	0.0197811	0.016654	9130	tags=45%, list=26%, signal=33%	UBR5/PKIA/HEATR3/NUP54/NUP62/NUP35/MAPK14/NXT2/NUP107/SYK/HSPD1/TPR/NUP153/TNPO2/NUP188/NUP155/NUP58/NUP50/PRKCD/GRPEL2/NF1/PEX2/SMO/RANBP17/KPNB1/ECT2/RANBP2/RBM22/ZPR1/TARDBP/PIK3R2/APPL2/TNPO3/RANBP6/CBLB/PEX1/CSE1L/SUFU/NUP133/APPL1/POM121/NUP98/HSP90AA1/PEX5/KPNA4/TIMM21/ZC3H12A/RGPD6/TOMM20/TMCO6/IPO9/POM121C/PEX26/HDAC3/PEX6/DNAJC19/RAN/IPO8/IFNG/TIMM23B/CUBN/NOLC1/RAB8B/PEX19/RGPD8/TOMM40…
441	GO_ANION_HOMEOSTASIS	GO_ANION_HOMEOSTASIS	GO_ANION_HOMEOSTASIS	55	0.542947	1.55248	0.00132775	0.0201536	0.0169676	9597	tags=58%, list=28%, signal=42%	ANGPTL3/NR1H4/DGAT2/SLC34A3/HNF4A/LIPG/SLC12A8/HOXA3/SLC7A11/GPAM/SLC12A7/TFAP2B/SLC12A6/GRM2/SIRT1/PRKAA1/ABCD1/CETP/ATP6V1B1/ABCA1/XPR1/FGFR4/OTC/FASLG/DGAT1/PRKAA2/MLXIPL/SLC12A5/SLC12A2/SLC12A9/APOE/KCTD7
442	GO_NEGATIVE_REGULATION_OF_DNA_REPAIR	GO_NEGATIVE_REGULATION_OF_DNA_REPAIR	GO_NEGATIVE_REGULATION_OF_DNA_REPAIR	33	0.610477	1.6514	0.00137421	0.0208116	0.0175217	8142	tags=64%, list=24%, signal=49%	RADX/UBR5/AUNIP/PARPBP/SMCHD1/POLQ/FANCB/HMGA2/RNF169/SHLD2/RMI2/BLM/RIF1/KLHL15/MAGEF1/HELB/TWIST1/OGG1/SHLD3/TRIP12/RPS3
443	GO_REGULATION_OF_MRNA_CATABOLIC_PROCESS	GO_REGULATION_OF_MRNA_CATABOLIC_PROCESS	GO_REGULATION_OF_MRNA_CATABOLIC_PROCESS	198	0.440481	1.35123	0.0014	0.0211196	0.017781	8940	tags=47%, list=26%, signal=35%	IGF2BP2/RBM10/XPO1/EXOSC2/FASTKD3/TNRC6A/MAPK14/DND1/YWHAZ/METTL3/DHX36/DCP1A/HNRNPU/YTHDF3/SET/FMR1/CNOT8/HNRNPA0/SECISBP2/PRR5L/TENT4A/PRKCD/LARP1/HNRNPR/DHX9/TENT4B/MYEF2/DCP2/HNRNPC/AGO2/PUM1/IGF2BP1/TARDBP/PABPC4/YTHDF2/KHSRP/PABPC1/XRN1/CNOT7/TIRAP/MEX3D/EXOSC9/PNPT1/ZC3HAV1/HNRNPD/PSMC6/UBB/HNRNPM/ROCK1/CNOT1/EXOSC3/NPM1/PRKCA/CNOT6L/TOB1/GIGYF2/ZC3H12A/YBX1/FTO/METTL14/E2F1/PSMD3/PUM2/ELA…
444	GO_CULLIN_RING_UBIQUITIN_LIGASE_COMPLEX	GO_CULLIN_RING_UBIQUITIN_LIGASE_COMPLEX	GO_CULLIN_RING_UBIQUITIN_LIGASE_COMPLEX	155	0.453453	1.37863	0.00140084	0.0211196	0.017781	8092	tags=46%, list=23%, signal=36%	ASB4/CUL4B/BUB1B/SKP2/FBXL19/CCNF/ZSWIM4/ZSWIM5/ANAPC1/CDC23/DCAF13/UBE2C/FBXW8/KCTD5/FBXL16/KLHL7/CUL5/ANAPC5/CKS2/KCTD13/CAND1/CDC20/DCAF10/FBXL12/CACYBP/DTL/DCAF7/ARIH2/DCAF8/CUL1/DCAF12/KLHL15/FBXL2/FBXW11/SKP1/DCAF6/FZR1/FBXL4/KLHL9/DCAF4/DCAF5/FBXO45/CDKN1B/ANAPC10/CRBN/FBXW7/ANAPC2/FBXL6/CUL7/KLHL12/DCAF17/ZYG11B/ARIH1/CDC26/FBXL3/DCAF1/UBE2S/CUL2/FBXL20/ANAPC4/CKS1B/SPOPL/DCAF16/KLHL20/KL…
445	GO_DNA_DOUBLE_STRAND_BREAK_PROCESSING	GO_DNA_DOUBLE_STRAND_BREAK_PROCESSING	GO_DNA_DOUBLE_STRAND_BREAK_PROCESSING	25	0.65744	1.7039	0.00141535	0.0212906	0.0179249	5315	tags=60%, list=15%, signal=51%	BRIP1/DNA2/ATM/RAD52/SMARCAD1/MRE11/NBN/UBE2V2/BLM/BRCA1/RNF138/SLX4/RAD50/RBBP8/HELB
446	GO_REGULATION_OF_THE_FORCE_OF_HEART_CONTRACTION	GO_REGULATION_OF_THE_FORCE_OF_HEART_CONTRACTION	GO_REGULATION_OF_THE_FORCE_OF_HEART_CONTRACTION	28	-0.518953	-2.05075	0.00142857	0.0214414	0.0180518	3362	tags=57%, list=10%, signal=52%	ATP2B4/ADM/EDN2/MYL4/NOS3/ADRA1A/GAA/MYL3/MYH6/CSRP3/ATP1A1/MYH7/MYL2/PLN/ATP1A2
447	GO_NEGATIVE_REGULATION_OF_TELOMERE_MAINTENANCE_VIA_TELOMERASE	GO_NEGATIVE_REGULATION_OF_TELOMERE_MAINTENANCE_VIA_TELOMERASE	GO_NEGATIVE_REGULATION_OF_TELOMERE_MAINTENANCE_VIA_TELOMERASE	19	0.705382	1.74311	0.00146347	0.0219161	0.0184515	4043	tags=63%, list=12%, signal=56%	SRC/POT1/PIF1/TERF1/HNRNPU/EXOSC10/TENT4B/DCP2/HNRNPC/HNRNPA1/GNL3L/XRN1
448	GO_CEREBELLAR_CORTEX_MORPHOGENESIS	GO_CEREBELLAR_CORTEX_MORPHOGENESIS	GO_CEREBELLAR_CORTEX_MORPHOGENESIS	30	0.620825	1.65568	0.00149589	0.0223517	0.0188183	7612	tags=60%, list=22%, signal=47%	TRNP1/AGTPBP1/KIF14/LHX1/SMO/ATP7A/WHRN/OPHN1/MTPN/SERPINE2/CBLN1/KNDC1/PTPN11/LDB1/RORA/MAP2K1/HERC1/LHX5
449	GO_RNA_POLYMERASE_II_HOLOENZYME	GO_RNA_POLYMERASE_II_HOLOENZYME	GO_RNA_POLYMERASE_II_HOLOENZYME	81	0.503856	1.48584	0.00151012	0.0224553	0.0189055	8110	tags=48%, list=24%, signal=37%	TCEA1/TAF2/KAT2A/TAF4B/GTF2H4/POLR2J2/POLR2J3/TAF7/MYO6/TAF5/TAF4/TRRAP/PEX2/TAF1/GTF2H3/ZNF768/TAF5L/SETD5/GTF2H1/TAF9B/RPRD2/POLR2D/ERCC3/POLR2K/TAF11/RTF1/GTF2A1/POLR2M/CTR9/POLR2B/POLR2A/RPRD1B/RPRD1A/TAF1L/TBP/TAF3/LEO1/GTF2H5/MNAT1
450	GO_M_BAND	GO_M_BAND	GO_M_BAND	29	-0.557835	-2.21678	0.00151057	0.0224553	0.0189055	4979	tags=62%, list=14%, signal=53%	TTN/MYOM2/SMTNL1/ANK1/ALDOA/TRIM63/MYBPC2/LMOD3/MYOM3/LMOD2/SMPX/FHL2/KLHL41/S100A1/CRYAB/MYOM1/MYBPC1
451	GO_SKELETAL_MYOFIBRIL_ASSEMBLY	GO_SKELETAL_MYOFIBRIL_ASSEMBLY	GO_SKELETAL_MYOFIBRIL_ASSEMBLY	16	-0.643519	-2.15573	0.00151286	0.0224553	0.0189055	4857	tags=75%, list=14%, signal=64%	MYOM2/PROX1/MYBPC2/TCAP/LMOD3/MYOM3/MYOM1/MYBPC1/ACTA1/MYH11/ACTC1
452	GO_TRANSCRIPTION_BY_RNA_POLYMERASE_I	GO_TRANSCRIPTION_BY_RNA_POLYMERASE_I	GO_TRANSCRIPTION_BY_RNA_POLYMERASE_I	63	0.529541	1.53113	0.00152594	0.0225994	0.0190268	8588	tags=56%, list=25%, signal=42%	TAF1D/PHF8/GTF2H4/CD3EAP/TAF1A/HEATR1/UBTF/RRN3/TAF1/DDX11/GTF2H3/BAZ2A/WDR75/WDR43/GTF2H1/POLR1B/RRN3P1/TAF1C/POLR1A/DHX33/ERCC3/POLR2K/SMARCA4/TTF1/MED1/TWISTNB/TAF1B/H2AFY/NCL/ERCC6/TBP/GTF2H5/MNAT1/SMARCB1/NOL11
453	GO_RNA_HELICASE_ACTIVITY	GO_RNA_HELICASE_ACTIVITY	GO_RNA_HELICASE_ACTIVITY	48	0.557412	1.57368	0.00154496	0.0228307	0.0192215	7907	tags=56%, list=23%, signal=43%	RAD54B/DHX40/YTHDC2/DHX36/SNRNP200/DHX9/DDX17/G3BP1/IGHMBP2/DDX39B/DDX18/DDX20/DDX6/DHX37/DHX15/DHX32/DHX33/DDX23/DDX25/DHX16/DDX21/DHX34/HELZ2/DDX3X/DHX57/DDX5/DHX35
454	GO_REGULATION_OF_ATTACHMENT_OF_SPINDLE_MICROTUBULES_TO_KINETOCHORE	GO_REGULATION_OF_ATTACHMENT_OF_SPINDLE_MICROTUBULES_TO_KINETOCHORE	GO_REGULATION_OF_ATTACHMENT_OF_SPINDLE_MICROTUBULES_TO_KINETOCHORE	12	0.764645	1.72701	0.00155113	0.0228715	0.0192559	7410	tags=83%, list=21%, signal=65%	RCC2/SPAG5/NEK2/HNRNPU/RACGAP1/ECT2/KNSTRN/CCNB1/CDC42/APC
455	GO_DNA_UNWINDING_INVOLVED_IN_DNA_REPLICATION	GO_DNA_UNWINDING_INVOLVED_IN_DNA_REPLICATION	GO_DNA_UNWINDING_INVOLVED_IN_DNA_REPLICATION	11	0.775801	1.71721	0.00157081	0.0230099	0.0193724	7736	tags=100%, list=22%, signal=78%	RPA4/MCM4/HMGA1/MCM2/TWNK/MCM6/MCM7/RAD51/RPA2/PURA/RPA1
456	GO_MLL3_4_COMPLEX	GO_MLL3_4_COMPLEX	GO_MLL3_4_COMPLEX	11	0.773687	1.71253	0.00157081	0.0230099	0.0193724	5201	tags=82%, list=15%, signal=69%	WDR5/PAXIP1/KDM6A/ASH2L/UTY/KMT2C/KMT2D/RBBP5/KDM6B
457	GO_XENOBIOTIC_GLUCURONIDATION	GO_XENOBIOTIC_GLUCURONIDATION	GO_XENOBIOTIC_GLUCURONIDATION	11	0.774369	1.71404	0.00157081	0.0230099	0.0193724	6172	tags=55%, list=18%, signal=45%	UGT1A3/UGT1A1/UGT1A4/UGT1A6/UGT1A10/UGT2B11
458	GO_NEGATIVE_REGULATION_OF_TELOMERE_MAINTENANCE	GO_NEGATIVE_REGULATION_OF_TELOMERE_MAINTENANCE	GO_NEGATIVE_REGULATION_OF_TELOMERE_MAINTENANCE	35	0.599518	1.63229	0.00158094	0.023108	0.019455	4043	tags=49%, list=12%, signal=43%	SRC/POT1/PIF1/ATM/TERF1/HNRNPU/EXOSC10/NBN/TNKS/TENT4B/DCP2/HNRNPC/HNRNPA1/SLX4/RAD50/GNL3L/XRN1
459	GO_REGULATION_OF_PROTEIN_LOCALIZATION_TO_NUCLEUS	GO_REGULATION_OF_PROTEIN_LOCALIZATION_TO_NUCLEUS	GO_REGULATION_OF_PROTEIN_LOCALIZATION_TO_NUCLEUS	111	0.47996	1.43831	0.00160353	0.0233211	0.0196344	8639	tags=44%, list=25%, signal=33%	SRC/UBR5/DKC1/PKIA/NUP54/NUP62/CD2AP/MAPK14/GTSE1/CDK1/PLK1/TPR/DCLK3/NUP58/PRKCD/NF1/CCT2/SMO/ECT2/RBM22/NVL/ZPR1/TARDBP/PIK3R2/SIN3A/KAT7/CARD10/POLR1A/SUFU/F2/OTUD7B/ZC3H12A/HDAC3/FLCN/RAN/CCT5/STK11/IFNG/NOLC1/GSK3B/EFCAB7/DTX3L/TERT/TRIM40/FBXO4/PINX1/TCP1/NMD3/NF2
460	GO_CILIARY_BASAL_BODY	GO_CILIARY_BASAL_BODY	GO_CILIARY_BASAL_BODY	119	0.47567	1.42995	0.00160401	0.0233211	0.0196344	10694	tags=55%, list=31%, signal=38%	PKHD1/CCSAP/ENTR1/CENPJ/CEP78/CENPF/MLF1/MAPK15/INTU/TOGARAM1/AGBL4/KIFAP3/BBS7/CEP290/TTC26/MKS1/RTTN/FAM161A/CFAP157/TTLL6/RPGRIP1L/CCDC151/FOPNL/WHRN/ODF2L/NPHP4/IFT81/TAPT1/CCDC66/RP2/RAB28/RAB8A/WDR35/POC1B/EZR/WDR11/NEDD1/NEK4/EVC/CEP19/CEP41/IFT88/WRAP73/CFAP126/FANK1/AHI1/BBS5/CFAP20/TOPORS/DAAM1/PKD2/KIAA0586/DYNC2LI1/C11orf97/BBS1/TRAF3IP1/CCDC88A/C2CD3/CSNK1A1/PTPN23/SPACA9/CDK10/IFT46…
461	GO_MEGAKARYOCYTE_DIFFERENTIATION	GO_MEGAKARYOCYTE_DIFFERENTIATION	GO_MEGAKARYOCYTE_DIFFERENTIATION	93	0.494602	1.46956	0.00160707	0.0233211	0.0196344	8153	tags=46%, list=24%, signal=35%	WDR5/AGO4/CBFB/TNRC6A/GATA2/HIST1H4D/L3MBTL1/HMGB2/ZNF16/GABPA/ASH2L/SP3/KMT2A/HIST1H3D/KMT2C/KMT2D/RBBP5/EP300/SIN3A/AGO3/GP1BA/MED1/CNOT4/KMT2E/SETD1A/ZFPM1/ITGA2B/H3F3A/HIST1H4E/PTPN11/ABI1/RBM15/LOX/HIST1H3J/HIST2H3A/HIST2H3C/HIST1H4I/KMT2B/TNRC6C/TNRC6B/HDAC1/AGO1/H3F3B
462	GO_HISTONE_H3_K4_TRIMETHYLATION	GO_HISTONE_H3_K4_TRIMETHYLATION	GO_HISTONE_H3_K4_TRIMETHYLATION	16	0.713187	1.70563	0.0016129	0.0233211	0.0196344	5458	tags=69%, list=16%, signal=58%	OGT/BEND3/TET3/ZNF335/KMT2A/WDR82/KMT2E/ARID4A/RTF1/CTR9/TET2
463	GO_POSITIVE_REGULATION_OF_HISTONE_H3_K4_METHYLATION	GO_POSITIVE_REGULATION_OF_HISTONE_H3_K4_METHYLATION	GO_POSITIVE_REGULATION_OF_HISTONE_H3_K4_METHYLATION	16	0.716261	1.71298	0.0016129	0.0233211	0.0196344	6161	tags=69%, list=18%, signal=56%	DNMT3B/PAXIP1/DNMT1/KMT2A/BRCA1/KMT2E/RTF1/SMAD4/CTR9/AUTS2/SNW1
464	GO_MITOTIC_SPINDLE_POLE	GO_MITOTIC_SPINDLE_POLE	GO_MITOTIC_SPINDLE_POLE	27	0.638831	1.67576	0.00161812	0.0233462	0.0196556	5832	tags=56%, list=17%, signal=46%	KIF20B/STAG2/ASPM/SPAG5/TNKS/STAG1/AURKA/KATNBL1/FAM161A/SMC3/BCCIP/RAE1/OR2A4/SMC1A/MAPKBP1
465	GO_MEIOTIC_CHROMOSOME_SEPARATION	GO_MEIOTIC_CHROMOSOME_SEPARATION	GO_MEIOTIC_CHROMOSOME_SEPARATION	25	0.648453	1.68061	0.0016331	0.0235117	0.0197949	8748	tags=72%, list=25%, signal=54%	TTK/EME1/ESPL1/TOP2A/MSH4/MAPK15/EME2/BLM/NCAPH/FANCM/SLX4/TOP2B/SHOC1/RMI1/MUS81/HFM1/MLH1/ERCC4
466	GO_CONDENSED_NUCLEAR_CHROMOSOME_CENTROMERIC_REGION	GO_CONDENSED_NUCLEAR_CHROMOSOME_CENTROMERIC_REGION	GO_CONDENSED_NUCLEAR_CHROMOSOME_CENTROMERIC_REGION	24	0.657685	1.69316	0.00163934	0.0235511	0.0198281	7161	tags=67%, list=21%, signal=53%	KMT5B/NUF2/BUB1B/AURKB/BUB1/KMT5C/PLK1/MIS18BP1/AURKA/CENPA/ATRX/CENPO/CCNB1/NDC80/SS18L1/CENPC
467	GO_MRNA_5_SPLICE_SITE_RECOGNITION	GO_MRNA_5_SPLICE_SITE_RECOGNITION	GO_MRNA_5_SPLICE_SITE_RECOGNITION	23	0.656245	1.67996	0.00164438	0.0235729	0.0198464	3227	tags=26%, list=9%, signal=24%	SRSF12/PRPF39/SFSWAP/SRSF1/SRSF10/PSIP1
468	GO_MYOFILAMENT	GO_MYOFILAMENT	GO_MYOFILAMENT	32	-0.488355	-1.99161	0.00168919	0.0241637	0.0203438	2836	tags=53%, list=8%, signal=49%	TMOD4/TNNC1/MYBPC2/LMOD3/MYOM3/LMOD2/TNNI1/TNNI2/MYOM1/MYBPC1/LMOD1/ACTA1/TPM1/TNNC2/TPM2/TMOD1
469	GO_NUCLEAR_MEMBRANE	GO_NUCLEAR_MEMBRANE	GO_NUCLEAR_MEMBRANE	301	0.419308	1.30266	0.00169983	0.0242351	0.0204039	9074	tags=43%, list=26%, signal=32%	TOR1B/LBR/GATA6/TMEM38B/CERS6/TOR1A/NUP205/TOR1AIP2/PAK1/PHF8/TMEM97/SCAI/XPO1/NUP54/NUP62/LMNB2/LMNB1/CBX3/TXLNG/BRIP1/NUP35/KLHDC2/CNEP1R1/GLE1/RCC1/NUP107/YEATS4/P2RX5/MYO6/STX1A/TPR/RB1CC1/SDCBP/NSMF/NUP153/TNPO2/QSOX2/ZC3HC1/NUP155/TNRC18/ZNF224/CEPT1/ZNF354C/MTDH/TNKS/NUP58/TRIM27/ZBTB1/NUP50/MATR3/TENT4A/NEMP2/NEMP1/DPY19L2P1/KPNB1/ABL1/RANBP2/WDR3/SPIN1/NDC1/RIF1/DTL/CEP70/DNAJC2/ZNF383/I…
470	GO_TERMINATION_OF_RNA_POLYMERASE_I_TRANSCRIPTION	GO_TERMINATION_OF_RNA_POLYMERASE_I_TRANSCRIPTION	GO_TERMINATION_OF_RNA_POLYMERASE_I_TRANSCRIPTION	31	0.618482	1.65809	0.0017014	0.0242351	0.0204039	8110	tags=58%, list=24%, signal=44%	TAF1D/GTF2H4/CD3EAP/TAF1A/UBTF/GTF2H3/GTF2H1/POLR1B/TAF1C/POLR1A/ERCC3/POLR2K/TTF1/TWISTNB/TAF1B/TBP/GTF2H5/MNAT1
471	GO_MUSCLE_MYOSIN_COMPLEX	GO_MUSCLE_MYOSIN_COMPLEX	GO_MUSCLE_MYOSIN_COMPLEX	18	-0.677082	-2.35325	0.00171233	0.0243125	0.0204691	3074	tags=72%, list=9%, signal=66%	MYH2/MYL5/MYH3/MYH8/MYL3/MYH6/MYH7/MYL1/MYOM1/MYH11/MYLPF/MYL9
472	GO_HISTONE_KINASE_ACTIVITY	GO_HISTONE_KINASE_ACTIVITY	GO_HISTONE_KINASE_ACTIVITY	17	0.710435	1.72106	0.00171409	0.0243125	0.0204691	8241	tags=76%, list=24%, signal=58%	CDK2/AURKB/HASPIN/CDK1/CHEK1/AURKA/PRKAA1/JAK2/PRKCA/BAZ1B/CCNB1/DCAF1/PRKAA2
473	GO_PROTEIN_DESTABILIZATION	GO_PROTEIN_DESTABILIZATION	GO_PROTEIN_DESTABILIZATION	43	0.570431	1.59296	0.00176734	0.0250149	0.0210605	9860	tags=63%, list=29%, signal=45%	SRC/BMP2/PLK1/PRKDC/GGA3/CREBBP/PEX2/EP300/PRKN/FBXW11/SIRT1/SIAH1/UTP25/RNF139/FBXW7/DERL1/MYLIP/SNCA/FBXL3/HTT/VPS35/BTRC/FBXO4/SENP2/CHFR/CDC73/PYHIN1
474	GO_POSITIVE_REGULATION_OF_CYTOKINESIS	GO_POSITIVE_REGULATION_OF_CYTOKINESIS	GO_POSITIVE_REGULATION_OF_CYTOKINESIS	40	0.584651	1.61861	0.00177453	0.0250258	0.0210697	5963	tags=42%, list=17%, signal=35%	CSPP1/CENPV/NUP62/KIF20B/AURKB/KIF14/CIT/RACGAP1/AC027237.1/CDC6/ECT2/CDC14B/OR2A4/SPAST/PKN2/CDC25B/CDC42
475	GO_SIGNAL_TRANSDUCTION_INVOLVED_IN_G2_DNA_DAMAGE_CHECKPOINT	GO_SIGNAL_TRANSDUCTION_INVOLVED_IN_G2_DNA_DAMAGE_CHECKPOINT	GO_SIGNAL_TRANSDUCTION_INVOLVED_IN_G2_DNA_DAMAGE_CHECKPOINT	13	0.742486	1.70444	0.00177557	0.0250258	0.0210697	4697	tags=69%, list=14%, signal=60%	PLK1/ATM/RINT1/CHEK1/DTL/BRCA1/UIMC1/CDC14B/FZR1
476	GO_PROTEIN_DNA_COMPLEX	GO_PROTEIN_DNA_COMPLEX	GO_PROTEIN_DNA_COMPLEX	197	0.438264	1.34423	0.0018	0.025317	0.0213148	10206	tags=44%, list=30%, signal=31%	ST18/NFYA/NKX2-5/TONSL/RPA4/HIST1H4D/GINS4/HIST1H2AD/POT1/SHPRH/HIST1H2BF/PRIM1/POLA1/PRIM2/TERF1/GINS1/HMGA2/RAD52/KDM1B/PRKDC/HIST3H3/DONSON/POLD3/SP3/KAT6A/CENPA/GTF2H3/TOP1/HIST1H3D/WRN/H1F0/EP300/KDM5A/MCM3/HIST1H2BN/HIST1H2AK/SP1/PAX2/HP1BP3/ERCC3/H2AFX/MED1/SLF1/H3F3A/HIST1H1T/ATF6B/GLYR1/HELB/NPM1/HIST1H4E/HIST1H2BE/KAT6B/BCAS2/SUZ12/XPA/CDC5L/TCF7L2/SOS1/ORC3/H2AFY/HIST1H3J/HIST1H2BO/HIS…
477	GO_NUCLEAR_TRANSCRIPTIONAL_REPRESSOR_COMPLEX	GO_NUCLEAR_TRANSCRIPTIONAL_REPRESSOR_COMPLEX	GO_NUCLEAR_TRANSCRIPTIONAL_REPRESSOR_COMPLEX	28	0.629305	1.66059	0.00182756	0.0255973	0.0215508	8619	tags=57%, list=25%, signal=43%	GATAD2A/BAZ2A/GATAD2B/SMARCA5/DDX20/SIRT1/MTA1/CSNK2A1/BAHD1/RBBP4/CHD3/HDAC2/DR1/RBBP7/HDAC1/ETV3
478	GO_PROTEIN_LOCALIZATION_TO_CHROMATIN	GO_PROTEIN_LOCALIZATION_TO_CHROMATIN	GO_PROTEIN_LOCALIZATION_TO_CHROMATIN	28	0.629957	1.66231	0.00182756	0.0255973	0.0215508	7374	tags=61%, list=21%, signal=48%	EZH2/RAD21/CDCA5/ESCO2/PLK1/MCM8/TASOR/WAPL/MSH2/MAU2/CARM1/MCM9/NIPBL/SETD2/PPHLN1/H2AFY/RB1
479	GO_METHYLATION_DEPENDENT_CHROMATIN_SILENCING	GO_METHYLATION_DEPENDENT_CHROMATIN_SILENCING	GO_METHYLATION_DEPENDENT_CHROMATIN_SILENCING	25	0.643631	1.66811	0.00185084	0.0258694	0.0217799	8808	tags=60%, list=26%, signal=45%	SETDB1/TET1/HELLS/DNMT3A/TASOR/ATF7IP/DNMT1/MBD1/SIRT1/RESF1/PPHLN1/APOBEC1/MBD3L5/HDAC1/MPHOSPH8
480	GO_RNA_POLYADENYLATION	GO_RNA_POLYADENYLATION	GO_RNA_POLYADENYLATION	46	0.562148	1.58086	0.00185893	0.0259284	0.0218295	8011	tags=61%, list=23%, signal=47%	ZC3H3/TENT4A/RNF20/TENT4B/CPSF7/SCAF8/CCNT1/CPSF6/FIP1L1/PABPC1/VIRMA/PAPOLG/PCF11/CSTF3/PNPT1/CDK9/PAPOLA/TENT2/CTR9/WDR33/CSTF2/MTPAP/PABPC1L/ZC3H14/RNF40/AHCYL1/GRSF1/LEO1
481	GO_PROTEIN_LOCALIZATION_TO_KINETOCHORE	GO_PROTEIN_LOCALIZATION_TO_KINETOCHORE	GO_PROTEIN_LOCALIZATION_TO_KINETOCHORE	17	0.707868	1.71484	0.00194264	0.0270397	0.0227652	5584	tags=76%, list=16%, signal=64%	TTK/MTBP/AURKB/RCC2/SPDL1/HASPIN/KNL1/CDK1/CDT1/CENPQ/BUB3/CHAMP1/NDC80
482	GO_GLUTATHIONE_DERIVATIVE_BIOSYNTHETIC_PROCESS	GO_GLUTATHIONE_DERIVATIVE_BIOSYNTHETIC_PROCESS	GO_GLUTATHIONE_DERIVATIVE_BIOSYNTHETIC_PROCESS	21	-0.56436	-2.04988	0.00202224	0.0280895	0.023649	4805	tags=57%, list=14%, signal=49%	GSTO2/MGST3/GSTM5/GSTM4/MGST1/GSTA3/GSTZ1/GSTP1/MGST2/AKR1A1/GSTT2B
483	GO_SWI_SNF_COMPLEX	GO_SWI_SNF_COMPLEX	GO_SWI_SNF_COMPLEX	18	0.688646	1.68913	0.00203758	0.0282133	0.0237533	8520	tags=83%, list=25%, signal=63%	ACTL6A/ARID1A/SMARCC2/SMARCE1/BRD9/ARID1B/SMARCA4/SMARCD1/SMARCC1/BICRA/BICRAL/NCR1/RB1/SMARCA2/SMARCB1
484	GO_INTRACELLULAR_ESTROGEN_RECEPTOR_SIGNALING_PATHWAY	GO_INTRACELLULAR_ESTROGEN_RECEPTOR_SIGNALING_PATHWAY	GO_INTRACELLULAR_ESTROGEN_RECEPTOR_SIGNALING_PATHWAY	57	0.532355	1.52682	0.00203957	0.0282133	0.0237533	5243	tags=39%, list=15%, signal=33%	SRC/PAK1/SKP2/CBFB/TAF7/CNOT9/GPAM/DDX17/AR/FOXA1/BRCA1/KMT2D/CYP7B1/AXIN1/CARM1/SAFB/ARID1A/RBM14/LATS1/STRN3/MED1/CNOT1
485	GO_FOREBRAIN_REGIONALIZATION	GO_FOREBRAIN_REGIONALIZATION	GO_FOREBRAIN_REGIONALIZATION	24	0.651726	1.67782	0.0020765	0.0286651	0.0241337	5272	tags=42%, list=15%, signal=35%	TTC21B/FEZF1/BMP2/LHX1/EMX1/PAX6/TRA2B/FGF8/LHX2/EOMES
486	GO_VIRAL_GENE_EXPRESSION	GO_VIRAL_GENE_EXPRESSION	GO_VIRAL_GENE_EXPRESSION	189	0.440168	1.34815	0.00210063	0.0289387	0.024364	10845	tags=47%, list=31%, signal=32%	NUP205/TRIM32/NUP54/NUP62/NUP35/NUP107/RPL30/HMGA2/NUP160/RPL7/PCBP2/TPR/NUP153/NUCKS1/PTBP1/NUP188/NUP155/NUP58/TRIM27/NUP50/NUP43/DHX9/NELFCD/RANBP2/CHD1/CCNT2/NDC1/EIF2D/TFAP4/TARDBP/CCNT1/RRP1B/EP300/RSF1/NELFB/TRIM14/DENR/POLR2D/SP1/ZNF639/RPS27/RAE1/POLR2K/SMARCA4/RPL39/CDK9/TAF11/NUP133/NELFA/POM121/POLR2B/NUP98/SSB/POM121C/USF1/REST/POLR2A/SNW1/RPS7/RPL35/RPL12/RPL7A/RPS18/RPL36A/RPS15A/H…
487	GO_NEGATIVE_REGULATION_OF_DNA_BIOSYNTHETIC_PROCESS	GO_NEGATIVE_REGULATION_OF_DNA_BIOSYNTHETIC_PROCESS	GO_NEGATIVE_REGULATION_OF_DNA_BIOSYNTHETIC_PROCESS	35	0.594458	1.61851	0.00210793	0.0289797	0.0243985	4043	tags=43%, list=12%, signal=38%	SRC/POT1/PIF1/TERF1/HNRNPU/NPPC/EXOSC10/TENT4B/DCP2/HNRNPC/HNRNPA1/DNAJC2/MEN1/GNL3L/XRN1
488	GO_DOSAGE_COMPENSATION	GO_DOSAGE_COMPENSATION	GO_DOSAGE_COMPENSATION	19	0.689745	1.70447	0.00213892	0.029259	0.0246336	7831	tags=74%, list=23%, signal=57%	SMCHD1/METTL3/HNRNPU/EXOSC10/YTHDC1/BRCA1/LRIF1/CDYL/PCGF6/RBM15/RBM15B/H2AFY/PCGF5/RLIM
489	GO_SARCOPLASMIC_RETICULUM_MEMBRANE	GO_SARCOPLASMIC_RETICULUM_MEMBRANE	GO_SARCOPLASMIC_RETICULUM_MEMBRANE	38	-0.389893	-1.64622	0.00214133	0.029259	0.0246336	3561	tags=47%, list=10%, signal=43%	RYR1/ART1/DMPK/JSRP1/FKBP1A/MRLN/TMEM109/TRDN/CASQ2/SLN/PLN/ATP2A3/KLHL41/JPH4/CASQ1/FKBP1B/JPH2
490	GO_ZINC_ION_HOMEOSTASIS	GO_ZINC_ION_HOMEOSTASIS	GO_ZINC_ION_HOMEOSTASIS	38	-0.386902	-1.63359	0.00214133	0.029259	0.0246336	3367	tags=39%, list=10%, signal=36%	MT3/ATP13A2/S100A9/SLC39A12/MT1G/MT1DP/MT1M/MT1E/S100A8/MT2A/MT1A/SLC39A7/MT1X/SLC39A8
491	GO_ACTININ_BINDING	GO_ACTININ_BINDING	GO_ACTININ_BINDING	39	-0.468141	-1.99935	0.00220751	0.0300409	0.0252919	4857	tags=51%, list=14%, signal=44%	MYOM2/LRRC10/TRPC6/KCNA5/CACNA1C/MYPN/XIRP2/MYOT/MYBPC2/MYOM3/SYNPO2/PROM1/CSRP3/NRAP/MYOM1/MYBPC1/LDB3/MICALL2/PDLIM4
492	GO_MUSCLE_FILAMENT_SLIDING	GO_MUSCLE_FILAMENT_SLIDING	GO_MUSCLE_FILAMENT_SLIDING	39	-0.753749	-3.21913	0.00220751	0.0300409	0.0252919	2836	tags=62%, list=8%, signal=57%	TNNC1/MYH3/DMD/MYL4/MYH8/MYBPC2/TCAP/MYL3/TNNI1/MYH6/TNNI2/MYH7/MYL2/MYL1/MYBPC1/ACTA1/MYL6/TPM1/TNNC2/ACTC1/DES/TPM2/TMOD1
493	GO_REGULATION_OF_DENDRITIC_SPINE_DEVELOPMENT	GO_REGULATION_OF_DENDRITIC_SPINE_DEVELOPMENT	GO_REGULATION_OF_DENDRITIC_SPINE_DEVELOPMENT	68	0.520951	1.51571	0.00223124	0.0303024	0.0255121	12336	tags=65%, list=36%, signal=42%	ARHGAP33/SDK1/RELN/SHANK1/DHX36/FMR1/SRCIN1/ASAP1/NEURL1/C21orf91/CDK5R1/KALRN/DNM1L/CAPRIN1/BHLHB9/MAPK6/PTPRS/HDAC2/PLK2/SIPA1L1/SHANK2/PPP1R9A/SRGAP2C/LLPH/ACTR2/OPA1/ABI2/SHANK3/ZMYND8/ARHGAP44/PAFAH1B1/CAPRIN2/APOE/EEF2K/CAMK1/DLG5/LRP8/LPAR1/DNM3/PTEN/NLGN3/ARF6/PSEN1/IL2
494	GO_CELLULAR_RESPONSE_TO_ZINC_ION	GO_CELLULAR_RESPONSE_TO_ZINC_ION	GO_CELLULAR_RESPONSE_TO_ZINC_ION	23	-0.566256	-2.12199	0.00227273	0.0307747	0.0259097	3626	tags=52%, list=11%, signal=47%	MT1F/MT3/ATP13A2/MT1G/MT1DP/MT1M/MT1E/MT2A/MT1A/MT1X/KCNK3
495	GO_NEGATIVE_REGULATION_OF_TELOMERE_MAINTENANCE_VIA_TELOMERE_LENGTHENING	GO_NEGATIVE_REGULATION_OF_TELOMERE_MAINTENANCE_VIA_TELOMERE_LENGTHENING	GO_NEGATIVE_REGULATION_OF_TELOMERE_MAINTENANCE_VIA_TELOMERE_LENGTHENING	26	0.635019	1.65542	0.00227519	0.0307747	0.0259097	5100	tags=58%, list=15%, signal=49%	SRC/POT1/PIF1/TERF1/HNRNPU/EXOSC10/TNKS/TENT4B/DCP2/HNRNPC/HNRNPA1/SLX4/GNL3L/XRN1/TNKS2
496	GO_RETINOIC_ACID_RECEPTOR_BINDING	GO_RETINOIC_ACID_RECEPTOR_BINDING	GO_RETINOIC_ACID_RECEPTOR_BINDING	25	0.638773	1.65552	0.00228634	0.0308632	0.0259843	6161	tags=48%, list=18%, signal=39%	NR1H4/ASXL1/HMGA1/CTBP2/FUS/PRAME/NRIP1/NSD1/LRIF1/MED1/CNOT1/SNW1
497	GO_NUCLEOSIDE_TRIPHOSPHATASE_REGULATOR_ACTIVITY	GO_NUCLEOSIDE_TRIPHOSPHATASE_REGULATOR_ACTIVITY	GO_NUCLEOSIDE_TRIPHOSPHATASE_REGULATOR_ACTIVITY	339	0.408396	1.27333	0.00229977	0.0309822	0.0260845	10991	tags=50%, list=32%, signal=34%	ALDH1A1/TSC1/RASAL2/WASL/TOR1AIP2/DEPDC1/TBC1D24/ARHGAP33/SGSM1/ARHGAP19/RGS4/GPSM1/RALGAPA1/GTF2H4/GIT1/RTKN/SIPA1L3/TBC1D3B/RALGDS/TIAM2/RACGAP1/ASAP1/GAPVD1/ARHGEF10L/RASA4/GARNL3/ARHGAP11A/NUP50/GRPEL2/BNIP2/NF1/RAB3GAP2/OCRL/AGAP9/DEPDC1B/ECT2/RANBP2/CHML/ARHGDIG/TNK2/NCAPH/RAP1GAP/TBC1D10B/GIT2/FNIP2/RGS11/SIPA1L2/AGAP4/SRGAP2/DNAJC24/AGFG1/TBC1D28/ARHGAP39/RASA2/GNAQ/RIC8B/ARHGEF12/RASA1/A…
498	GO_POTASSIUM_ION_BINDING	GO_POTASSIUM_ION_BINDING	GO_POTASSIUM_ION_BINDING	11	-0.735447	-2.17702	0.0023175	0.0311009	0.0261844	4428	tags=64%, list=13%, signal=55%	ADPRH/ATP1A1/ATP1A2/DRG1/PDXK/KCNJ11
499	GO_MRNA_3_UTR_BINDING	GO_MRNA_3_UTR_BINDING	GO_MRNA_3_UTR_BINDING	79	0.501048	1.47408	0.00231785	0.0311009	0.0261844	8237	tags=51%, list=24%, signal=39%	IGF2BP2/GEMIN5/UTP23/RNPS1/DHX36/HNRNPA2B1/HNRNPU/FMR1/RSL1D1/SECISBP2/LARP1/HNRNPR/RNF20/HNRNPC/DAZAP1/PUM1/IGF2BP1/TARDBP/PABPC4/KHSRP/PABPC1/CRYZ/HNRNPD/RBM3/ZC3H12A/PABPC3/PUM2/ELAVL1/RPS7/CCT5/IGF2BP3/RC3H1/RBM4/RBMS2/PABPC1L/ZFP36L2/DDX5/RNF40/RPL41/PABPC5
500	GO_A_BAND	GO_A_BAND	GO_A_BAND	40	-0.545417	-2.34225	0.00236967	0.0316695	0.0266631	5312	tags=62%, list=15%, signal=53%	CMYA5/TTN/MYOM2/SMTNL1/MYL7/PPP1R12B/ANK1/ALDOA/TRIM63/MYL4/MYBPC2/LMOD3/MYOM3/KLHL40/LMOD2/MYL3/SMPX/MYL2/FHL2/KLHL41/S100A1/CRYAB/MYOM1/MYBPC1
501	GO_GLUTATHIONE_METABOLIC_PROCESS	GO_GLUTATHIONE_METABOLIC_PROCESS	GO_GLUTATHIONE_METABOLIC_PROCESS	40	-0.396841	-1.7042	0.00236967	0.0316695	0.0266631	2421	tags=38%, list=7%, signal=35%	G6PD/GLRX2/GSTM4/MGST1/PARK7/GSTA3/GSTZ1/GSTP1/GGT1/GPX4/GSTT2/GPX1/GSTT2B/ETHE1
502	GO_HISTONE_MRNA_CATABOLIC_PROCESS	GO_HISTONE_MRNA_CATABOLIC_PROCESS	GO_HISTONE_MRNA_CATABOLIC_PROCESS	12	0.752773	1.7002	0.00238635	0.0318291	0.0267974	6569	tags=83%, list=19%, signal=67%	ATM/EXOSC10/TENT4A/TENT4B/DCP2/LSM1/XRN1/TENT2/SSB/MTPAP
503	GO_NUCLEAR_EUCHROMATIN	GO_NUCLEAR_EUCHROMATIN	GO_NUCLEAR_EUCHROMATIN	25	0.638094	1.65376	0.00239521	0.0318839	0.0268436	5796	tags=44%, list=17%, signal=37%	NR1H4/TRNP1/RBMX/CBX3/NSMF/ASH2L/H1F0/TRIM24/SIRT1/CREB1/ALKBH1
504	GO_REGULATION_OF_RHO_PROTEIN_SIGNAL_TRANSDUCTION	GO_REGULATION_OF_RHO_PROTEIN_SIGNAL_TRANSDUCTION	GO_REGULATION_OF_RHO_PROTEIN_SIGNAL_TRANSDUCTION	138	0.459704	1.39167	0.00240192	0.0319099	0.0268655	10713	tags=48%, list=31%, signal=33%	F2RL1/GPR35/DNMBP/VAV2/STMN1/PRAG1/CDC42SE2/ARHGEF26/SCAI/ARHGEF39/TRIO/SPATA13/ARHGEF10/TIAM2/ARHGEF10L/ALS2/ECT2/KCTD13/ABL1/FGD1/KALRN/ARHGEF3/ITSN1/ARHGEF12/RIT2/OPHN1/ARHGEF11/ARHGAP42/ABL2/ARHGEF7/ABCA1/FARP2/APOC3/EPS8L3/GPR174/ARHGEF16/RAF1/FLCN/SOS1/ARHGEF38/CDC42SE1/EPS8/F2R/NRP1/RIPOR2/ARHGEF6/FGD6/PLEKHG6/ARHGEF18/DLC1/NET1/TNFAIP1/P2RY8/FGD2/VAV1/APOE/MCF2L/COL3A1/SOS2/MCF2L2/ITSN2/G…
505	GO_REGULATION_OF_INTRACELLULAR_ESTROGEN_RECEPTOR_SIGNALING_PATHWAY	GO_REGULATION_OF_INTRACELLULAR_ESTROGEN_RECEPTOR_SIGNALING_PATHWAY	GO_REGULATION_OF_INTRACELLULAR_ESTROGEN_RECEPTOR_SIGNALING_PATHWAY	38	0.585602	1.61045	0.00241217	0.0319826	0.0269267	5243	tags=45%, list=15%, signal=38%	SRC/PAK1/SKP2/CBFB/CNOT9/GPAM/AR/FOXA1/BRCA1/KMT2D/CYP7B1/AXIN1/CARM1/LATS1/STRN3/MED1/CNOT1
506	GO_NEGATIVE_REGULATION_OF_GENE_SILENCING	GO_NEGATIVE_REGULATION_OF_GENE_SILENCING	GO_NEGATIVE_REGULATION_OF_GENE_SILENCING	34	0.596789	1.62029	0.00242565	0.032098	0.0270238	10755	tags=65%, list=31%, signal=45%	POU5F1/NCOR1/TET1/PHF8/DND1/ATAD2/HMGA1/ATAD2B/H1F0/ASF1A/HIST1H1T/ZC3H12A/PHF2/ELAVL1/APOBEC1/ZC3H10/TERT/H1FNT/H1FX/HIST1H1E/NCOR2/BCDIN3D
507	GO_POSITIVE_REGULATION_OF_NUCLEAR_DIVISION	GO_POSITIVE_REGULATION_OF_NUCLEAR_DIVISION	GO_POSITIVE_REGULATION_OF_NUCLEAR_DIVISION	66	0.518015	1.5029	0.00244002	0.0322228	0.0271289	7409	tags=41%, list=21%, signal=32%	ESPL1/NUP62/NUSAP1/CDCA5/MAPK15/UBXN2B/CDT1/HNRNPU/DLGAP5/UBE2C/AURKA/SMC5/NSMCE2/ANAPC5/UBE2B/FGF8/NIPBL/PHIP/SLF1/SLF2/SH2B1/RANBP1/H2AFY/ANAPC4/DRD3/RB1/PDGFB
508	GO_DEADENYLATION_DEPENDENT_DECAPPING_OF_NUCLEAR_TRANSCRIBED_MRNA	GO_DEADENYLATION_DEPENDENT_DECAPPING_OF_NUCLEAR_TRANSCRIBED_MRNA	GO_DEADENYLATION_DEPENDENT_DECAPPING_OF_NUCLEAR_TRANSCRIBED_MRNA	10	0.784481	1.70509	0.00244469	0.0322228	0.0271289	4105	tags=60%, list=12%, signal=53%	PAN3/DCP1A/DCP2/PATL1/LSM1/CNOT7
509	GO_OXIDATIVE_DEMETHYLATION	GO_OXIDATIVE_DEMETHYLATION	GO_OXIDATIVE_DEMETHYLATION	17	0.698215	1.69146	0.002514	0.0330714	0.0278434	6602	tags=59%, list=19%, signal=48%	TET1/TET3/CYP2C8/TDG/CYP2D6/ALKBH2/TET2/FTO/ALKBH1/ALKBH4
510	GO_CELLULAR_SENESCENCE	GO_CELLULAR_SENESCENCE	GO_CELLULAR_SENESCENCE	65	0.51985	1.50658	0.00254246	0.0333803	0.0281035	10184	tags=58%, list=30%, signal=41%	FBXO5/RBL1/MAGEA2/MAPK14/HMGA1/HMGA2/MAGEA2B/PRKDC/TBX3/RSL1D1/PRKCD/SMC5/NSMCE2/KAT6A/ABL1/SMC6/ZKSCAN3/NEK6/SIRT1/PAWR/H2AFX/PNPT1/KRAS/MAPKAPK5/TWIST1/NEK4/PLK2/NUAK1/MAP2K1/OPA1/EEF1E1/TERT/PRMT6/ING2/VASH1/MAP3K3/BMPR1A/TERF2
511	GO_MICRO_RIBONUCLEOPROTEIN_COMPLEX	GO_MICRO_RIBONUCLEOPROTEIN_COMPLEX	GO_MICRO_RIBONUCLEOPROTEIN_COMPLEX	31	0.603038	1.61668	0.00255211	0.0334416	0.028155	8124	tags=39%, list=24%, signal=30%	MIR676/AGO4/TNRC6A/DHX9/AGO2/AGO3/MIR26B/TNRC6C/TNRC6B/DICER1/MIR499A/AGO1
512	GO_SKELETAL_MUSCLE_CONTRACTION	GO_SKELETAL_MUSCLE_CONTRACTION	GO_SKELETAL_MUSCLE_CONTRACTION	42	-0.457129	-1.99557	0.00258398	0.0337492	0.028414	3573	tags=60%, list=10%, signal=53%	GSTM2/STAC3/SCN4A/CAV3/C12orf57/DMPK/JSRP1/TNNT3/TNNC1/MYH3/DMD/CHRNA1/MYH8/TCAP/CHRND/GAA/TNNI2/MYH7/CASQ2/EEF2/CASQ1/TNNC2/SYNM/MB
513	GO_GLUTATHIONE_TRANSFERASE_ACTIVITY	GO_GLUTATHIONE_TRANSFERASE_ACTIVITY	GO_GLUTATHIONE_TRANSFERASE_ACTIVITY	26	-0.499924	-1.94739	0.00259067	0.0337492	0.028414	4805	tags=50%, list=14%, signal=43%	GSTO2/MGST3/GSTM5/GSTA5/GSTM4/MGST1/GSTA3/GSTZ1/GSTP1/GSTT2/MGST2/GSTT2B
514	GO_PROTEIN_HYDROXYLATION	GO_PROTEIN_HYDROXYLATION	GO_PROTEIN_HYDROXYLATION	26	-0.524339	-2.0425	0.00259067	0.0337492	0.028414	2630	tags=38%, list=8%, signal=36%	P3H1/P4HTM/ASPHD2/P4HA2/P4HB/EGLN2/VPS33B/P3H3/JMJD7
515	GO_TELENCEPHALON_DEVELOPMENT	GO_TELENCEPHALON_DEVELOPMENT	GO_TELENCEPHALON_DEVELOPMENT	248	0.424668	1.31183	0.0026	0.0338005	0.0284572	8806	tags=38%, list=26%, signal=28%	EFNA2/TSC1/ATAT1/FEZF1/EZH2/ATF5/BMP2/LAMB1/KAT2A/CDH2/AGTPBP1/RELN/KIF14/ASPM/SLC7A11/LMX1A/EXT1/MYH10/HES5/NUMB/TACC3/GART/FGF13/KDM2B/SECISBP2/LHX1/NF1/HTR6/DNAH5/SMO/NEUROD1/EMX1/WDR62/PAX6/RPGRIP1L/KDM1A/CDK5R1/FOXG1/IGF2BP1/SRGAP2/ATOH1/TRA2B/CRKL/FGF8/EFHC1/MDK/SUN1/MCPH1/XRN2/LHX2/UCHL5/RYK/H2AFX/POU3F2/HPRT1/SZT2/TENT2/FBXO45/SLC38A2/KDM6B/EOMES/CDON/PLXNA3/PTPRS/CEP120/DIXDC1/EZH1/BTBD3…
516	GO_TRNA_PROCESSING	GO_TRNA_PROCESSING	GO_TRNA_PROCESSING	129	0.462374	1.39518	0.00260469	0.0338005	0.0284572	8541	tags=48%, list=25%, signal=36%	POP1/ELP1/DUS4L/TRMT13/OSGEPL1/ANKRD16/C9orf64/TARBP1/PTCD1/KTI12/GTPBP3/TRMT10B/TRMT11/QTRT2/METTL2A/TRUB1/ADAT2/PUS7/TRDMT1/TRMT10A/URM1/TYW5/TRMT61B/METTL2B/TRMT9B/FAM98B/TRMO/TRMT1/TRMT2B/RPP14/TRMT1L/AARS2/DUS3L/TRNT1/ALKBH8/RPUSD4/TRMT5/NSUN2/TRMT10C/SSB/ALKBH1/METTL6/PUS1/RPP30/TSEN34/THUMPD1/CSTF2/PUS10/MTO1/TSEN54/C2orf49/TRMT12/TSEN15/TRMU/THUMPD2/SEPHS1/GRSF1/NAT10/TRMT6/ELP3/FARS2/TYW3
517	GO_NEGATIVE_REGULATION_OF_CELL_DIVISION	GO_NEGATIVE_REGULATION_OF_CELL_DIVISION	GO_NEGATIVE_REGULATION_OF_CELL_DIVISION	17	0.696178	1.68652	0.00262827	0.0340407	0.0286594	4485	tags=59%, list=13%, signal=51%	CHMP4C/AURKB/PTCH1/ORC6/INTU/ASPM/MYC/BLM/E2F8/E2F7
518	GO_ADA2_GCN5_ADA3_TRANSCRIPTION_ACTIVATOR_COMPLEX	GO_ADA2_GCN5_ADA3_TRANSCRIPTION_ACTIVATOR_COMPLEX	GO_ADA2_GCN5_ADA3_TRANSCRIPTION_ACTIVATOR_COMPLEX	15	0.71271	1.68416	0.00267473	0.0345232	0.0290657	4351	tags=60%, list=13%, signal=52%	WDR5/MBIP/KAT2A/POLE3/UBAP2L/HCFC1/YEATS2/AC118549.1/MAP3K7
519	GO_GLYCOPROTEIN_COMPLEX	GO_GLYCOPROTEIN_COMPLEX	GO_GLYCOPROTEIN_COMPLEX	19	-0.537945	-1.90847	0.00268097	0.0345232	0.0290657	3269	tags=53%, list=9%, signal=48%	CAV3/DMD/SNTG2/KRT8/SNTB1/PGM5/KRT19/SNTA1/SGCA
520	GO_RESPIRATORY_CHAIN_COMPLEX_IV	GO_RESPIRATORY_CHAIN_COMPLEX_IV	GO_RESPIRATORY_CHAIN_COMPLEX_IV	19	-0.572368	-2.03059	0.00268097	0.0345232	0.0290657	4524	tags=47%, list=13%, signal=41%	COX8A/COX4I2/MTCO2P12/UQCRFS1/COX5A/COX6A2/COX6B1/COX4I1
521	GO_DNA_REPAIR_COMPLEX	GO_DNA_REPAIR_COMPLEX	GO_DNA_REPAIR_COMPLEX	42	0.563963	1.571	0.00270411	0.0346881	0.0292045	10273	tags=67%, list=30%, signal=47%	PMS2P3/MSH4/PMS2P1/ATM/RCOR1/PHF21A/PMS2P6/PRKDC/RAD23B/MSH2/MSH6/PMS2/KDM1A/SLX4/LIG4/PMS1/ERCC3/ATP23/XPA/PMS2P11/PMS2P5/MLH1/ERCC4/XPC/XRCC5/DCLRE1C/MSH5/TP53BP1
522	GO_SPINDLE_LOCALIZATION	GO_SPINDLE_LOCALIZATION	GO_SPINDLE_LOCALIZATION	42	0.564063	1.57128	0.00270411	0.0346881	0.0292045	8273	tags=60%, list=24%, signal=45%	WASL/MAP4/ESPL1/NUSAP1/SPDL1/ASPM/UBXN2B/SAPCD2/KPNB1/CENPA/PAX6/BCCIP/MCPH1/LLGL2/LLGL1/SPIRE2/CLASP1/NDC80/HTT/ACTR2/ZW10/ACTR3/SPIRE1/SPRY1/PAFAH1B1
523	GO_AXIS_SPECIFICATION	GO_AXIS_SPECIFICATION	GO_AXIS_SPECIFICATION	84	0.497411	1.47049	0.00271466	0.034757	0.0292625	7781	tags=38%, list=23%, signal=30%	CITED2/FOXA2/HEY2/SMAD6/CXXC4/PTCH1/KDM6A/SETDB2/BCOR/MNS1/EPB41L5/TBX3/AURKA/LHX1/SMO/GPC3/NRARP/PAX6/STIL/WNT8A/FRS2/WNT3/SMAD4/RNF2/LDB1/LRP6/TMED2/VAX2/FZD5/SKI/AHI1/CER1
524	GO_FANCONI_ANAEMIA_NUCLEAR_COMPLEX	GO_FANCONI_ANAEMIA_NUCLEAR_COMPLEX	GO_FANCONI_ANAEMIA_NUCLEAR_COMPLEX	13	0.736113	1.68981	0.00272254	0.0347914	0.0292915	3332	tags=54%, list=10%, signal=49%	FANCC/FANCF/FANCB/FANCL/FAAP100/FANCA/FANCM
525	GO_NUCLEAR_OUTER_MEMBRANE	GO_NUCLEAR_OUTER_MEMBRANE	GO_NUCLEAR_OUTER_MEMBRANE	27	-0.459758	-1.79633	0.00273224	0.0348491	0.02934	2974	tags=33%, list=9%, signal=30%	ITPR3/DMPK/TMEM109/GUCY2D/SYNE4/NUCB2/CPTP/BOK
526	GO_BITTER_TASTE_RECEPTOR_ACTIVITY	GO_BITTER_TASTE_RECEPTOR_ACTIVITY	GO_BITTER_TASTE_RECEPTOR_ACTIVITY	22	0.649468	1.65037	0.00275847	0.0350503	0.0295095	7473	tags=59%, list=22%, signal=46%	TAS2R31/TAS2R20/TAS2R19/TAS2R5/TAS2R43/TAS2R14/TAS2R40/TAS2R10/TAS2R4/TAS2R1/TAS2R7/TAS2R8/TAS2R9
527	GO_TELOMERASE_RNA_BINDING	GO_TELOMERASE_RNA_BINDING	GO_TELOMERASE_RNA_BINDING	22	0.649578	1.65065	0.00275847	0.0350503	0.0295095	4480	tags=50%, list=13%, signal=44%	DKC1/DHX36/HNRNPU/EXOSC10/TENT4B/DCP2/HNRNPC/SMG5/XRN1/NAF1/SMG7
528	GO_REGULATION_OF_NUCLEOBASE_CONTAINING_COMPOUND_TRANSPORT	GO_REGULATION_OF_NUCLEOBASE_CONTAINING_COMPOUND_TRANSPORT	GO_REGULATION_OF_NUCLEOBASE_CONTAINING_COMPOUND_TRANSPORT	16	0.699633	1.67321	0.00276498	0.0350666	0.0295232	6753	tags=69%, list=20%, signal=55%	ZC3H3/TPR/NUP153/DHX9/RBM27/CPSF6/AKAP8L/KHDRBS1/SETD2/RBM26/NCBP2
529	GO_NEGATIVE_REGULATION_OF_RESPONSE_TO_ENDOPLASMIC_RETICULUM_STRESS	GO_NEGATIVE_REGULATION_OF_RESPONSE_TO_ENDOPLASMIC_RETICULUM_STRESS	GO_NEGATIVE_REGULATION_OF_RESPONSE_TO_ENDOPLASMIC_RETICULUM_STRESS	44	-0.373905	-1.65771	0.00278552	0.0351279	0.0295747	2428	tags=34%, list=7%, signal=32%	DERL3/BCL2L1/PARK7/SELENOS/CREB3L1/XBP1/TXNDC12/HSPA1A/WFS1/OS9/HERPUD1/DERL2/CREB3/UBXN1
530	GO_RESPONSE_TO_ISCHEMIA	GO_RESPONSE_TO_ISCHEMIA	GO_RESPONSE_TO_ISCHEMIA	44	-0.370167	-1.64114	0.00278552	0.0351279	0.0295747	3362	tags=41%, list=10%, signal=37%	CAV1/BVES/PPARGC1A/CX3CL1/CAMK2A/HYOU1/FAIM2/STUB1/EIF4EBP1/GJB2/UCHL1/EEF2/HK2/PINK1/MLYCD/CIB1/KCNJ11
531	GO_STRUCTURAL_CONSTITUENT_OF_MUSCLE	GO_STRUCTURAL_CONSTITUENT_OF_MUSCLE	GO_STRUCTURAL_CONSTITUENT_OF_MUSCLE	44	-0.686939	-3.04555	0.00278552	0.0351279	0.0295747	4857	tags=70%, list=14%, signal=61%	MYOM2/NEB/SORBS2/CAPN3/ANKRD2/MYL5/DMD/MYOT/NEXN/MYH8/MYBPC2/TCAP/MYOM3/MYL3/CSRP3/MYL2/MYBPH/MYL1/MYOM1/MYBPC1/PDLIM3/MYL6/MYH11/TPM1/MYLPF/KRT19/SYNM/TPM2/MYL9/SMTN
532	GO_RRNA_METABOLIC_PROCESS	GO_RRNA_METABOLIC_PROCESS	GO_RRNA_METABOLIC_PROCESS	207	0.430859	1.32315	0.0028	0.0352443	0.0296728	11059	tags=53%, list=32%, signal=36%	TEX10/REXO4/DKC1/EXOSC2/UTP23/NOL8/ERI1/RCL1/NOL9/RPL7/NOP58/EXOSC10/DCAF13/RSL1D1/HEATR1/WDR12/DDX17/TENT4B/METTL15/KRR1/WDR3/WDR75/NVL/WDR43/UTP14A/RIOK1/TRMT61B/RRP1B/RPL7L1/ISG20L2/ESF1/DHX37/MRM2/MPHOSPH10/SIRT1/BMT2/UTP25/XRN2/RPS27/NAF1/WDR36/EXOSC9/KRI1/SHQ1/PDCD11/TSR1/BMS1/SRFBP1/NSUN5P1/EXOSC3/FCF1/ZNHIT6/NIFK/RRP15/DDX21/ZNHIT3/LAS1L/THUMPD1/DDX51/UTP20/NOP2/DDX52/EXOSC8/RPS7/RPL35/NO…
533	GO_L_ASCORBIC_ACID_BINDING	GO_L_ASCORBIC_ACID_BINDING	GO_L_ASCORBIC_ACID_BINDING	20	-0.532096	-1.91194	0.00285442	0.035795	0.0301364	2630	tags=40%, list=8%, signal=37%	P3H1/P4HTM/PAM/OGFOD3/P4HA2/EGLN2/P3H3
534	GO_NEGATIVE_REGULATION_OF_ENDOPLASMIC_RETICULUM_STRESS_INDUCED_INTRINSIC_APOPTOTIC_SIGNALING_PATHWAY	GO_NEGATIVE_REGULATION_OF_ENDOPLASMIC_RETICULUM_STRESS_INDUCED_INTRINSIC_APOPTOTIC_SIGNALING_PATHWAY	GO_NEGATIVE_REGULATION_OF_ENDOPLASMIC_RETICULUM_STRESS_INDUCED_INTRINSIC_APOPTOTIC_SIGNALING_PATHWAY	20	-0.562874	-2.02254	0.00285442	0.035795	0.0301364	2428	tags=55%, list=7%, signal=51%	BCL2L1/PARK7/SELENOS/CREB3L1/XBP1/TXNDC12/HSPA1A/WFS1/HERPUD1/CREB3
535	GO_NUCLEAR_CYCLIN_DEPENDENT_PROTEIN_KINASE_HOLOENZYME_COMPLEX	GO_NUCLEAR_CYCLIN_DEPENDENT_PROTEIN_KINASE_HOLOENZYME_COMPLEX	GO_NUCLEAR_CYCLIN_DEPENDENT_PROTEIN_KINASE_HOLOENZYME_COMPLEX	12	0.744967	1.68257	0.00286362	0.0358433	0.0301771	8110	tags=83%, list=24%, signal=64%	CDK13/CCNT2/BCCIP/CCNT1/CDK9/CDK12/SNW1/RB1/CCNK/MNAT1
536	GO_REGULATION_OF_TRANSCRIPTION_INITIATION_FROM_RNA_POLYMERASE_II_PROMOTER	GO_REGULATION_OF_TRANSCRIPTION_INITIATION_FROM_RNA_POLYMERASE_II_PROMOTER	GO_REGULATION_OF_TRANSCRIPTION_INITIATION_FROM_RNA_POLYMERASE_II_PROMOTER	27	0.624469	1.63808	0.00291262	0.0363888	0.0306363	5589	tags=52%, list=16%, signal=43%	HNF1A/NKX2-5/HEY2/PAXIP1/DHX36/TAF7/ZNF451/ATF7IP/TAF1/CAND1/HMGB1/WNT10B/PSMC6/CREB1
537	GO_RNA_PHOSPHODIESTER_BOND_HYDROLYSIS_EXONUCLEOLYTIC	GO_RNA_PHOSPHODIESTER_BOND_HYDROLYSIS_EXONUCLEOLYTIC	GO_RNA_PHOSPHODIESTER_BOND_HYDROLYSIS_EXONUCLEOLYTIC	39	0.577289	1.59236	0.00293224	0.036454	0.0306912	6461	tags=54%, list=19%, signal=44%	EXOSC2/PAN3/ERI1/CNOT6/EXOSC10/CNOT8/DCP2/ERI2/DIS3L2/ISG20L2/XRN2/XRN1/CNOT7/EXOSC9/PNPT1/PAN2/CNOT1/EXOSC3/CNOT6L/ZC3H12A/EXOSC8
538	GO_HISTONE_METHYLTRANSFERASE_ACTIVITY_H3_K9_SPECIFIC_	GO_HISTONE_METHYLTRANSFERASE_ACTIVITY_H3_K9_SPECIFIC_	GO_HISTONE_METHYLTRANSFERASE_ACTIVITY_H3_K9_SPECIFIC_	10	0.775056	1.6846	0.00293363	0.036454	0.0306912	3295	tags=60%, list=10%, signal=54%	SETDB1/SETDB2/EHMT1/SETD5/SUV39H2/ASH1L
539	GO_NEGATIVE_REGULATION_OF_DNA_DEPENDENT_DNA_REPLICATION	GO_NEGATIVE_REGULATION_OF_DNA_DEPENDENT_DNA_REPLICATION	GO_NEGATIVE_REGULATION_OF_DNA_DEPENDENT_DNA_REPLICATION	25	0.63147	1.6366	0.00293958	0.036454	0.0306912	6175	tags=60%, list=18%, signal=49%	FBXO5/STAG2/LIG3/TERF1/MRE11/DONSON/GMNN/MSH6/BLM/SMC3/TIMELESS/BRCA2/FBXW7/SMC1A/CHEK2
540	GO_OOCYTE_MATURATION	GO_OOCYTE_MATURATION	GO_OOCYTE_MATURATION	25	0.632318	1.63879	0.00293958	0.036454	0.0306912	5557	tags=48%, list=16%, signal=40%	TRIP13/FBXO5/TUT4/NPPC/AURKA/PTK2B/YTHDF2/WASHC5/TUT7/BRCA2/CDC25B/CCNB1
541	GO_NEGATIVE_REGULATION_OF_RNA_CATABOLIC_PROCESS	GO_NEGATIVE_REGULATION_OF_RNA_CATABOLIC_PROCESS	GO_NEGATIVE_REGULATION_OF_RNA_CATABOLIC_PROCESS	59	0.524832	1.5089	0.00295767	0.0364873	0.0307193	8244	tags=54%, list=24%, signal=41%	RBM10/DKC1/MAPK14/DND1/DHX36/HNRNPU/FMR1/HNRNPA0/SECISBP2/TENT4A/LARP1/DHX9/TENT4B/HNRNPC/IGF2BP1/TARDBP/PABPC1/TIRAP/NAF1/HNRNPD/TENT2/TOB1/YBX1/E2F1/ELAVL1/DHX34/APOBEC1/SYNCRIP/THRAP3/PKP3/MAPKAPK2/PKP1
542	GO_NEGATIVE_REGULATION_OF_SMOOTH_MUSCLE_CELL_PROLIFERATION	GO_NEGATIVE_REGULATION_OF_SMOOTH_MUSCLE_CELL_PROLIFERATION	GO_NEGATIVE_REGULATION_OF_SMOOTH_MUSCLE_CELL_PROLIFERATION	45	-0.365069	-1.62189	0.00295858	0.0364873	0.0307193	2633	tags=29%, list=8%, signal=27%	CTNNBIP1/IL12A/NDRG2/NPR3/MYOCD/GSTP1/PDCD4/TPM1/COMT/CNN1/CDKN1A/ILK
543	GO_RESPONSE_TO_COPPER_ION	GO_RESPONSE_TO_COPPER_ION	GO_RESPONSE_TO_COPPER_ION	45	-0.354469	-1.57479	0.00295858	0.0364873	0.0307193	1708	tags=33%, list=5%, signal=32%	MT1F/MT3/MT1G/MT1DP/MT1M/MT1E/PARK7/PAM/ATP5F1D/SOD3/MT2A/MT1A/MT1X/S100A13
544	GO_NUCLEOSOMAL_DNA_BINDING	GO_NUCLEOSOMAL_DNA_BINDING	GO_NUCLEOSOMAL_DNA_BINDING	53	0.540111	1.53788	0.00297192	0.0365846	0.0308012	9648	tags=57%, list=28%, signal=41%	RCC1/HMGN1/HMGA2/HIST3H3/CENPA/HIST1H3D/HNRNPC/GATAD2B/ACTL6A/H1F0/SMARCC2/SMARCE1/SMARCA4/SMARCC1/H3F3A/HIST1H1T/RBBP4/HDAC2/H2AFY/HIST1H3J/HMGN4/HIST2H3A/HIST2H3C/HDAC1/H3F3B/H1FNT/SMARCB1/HMGN2/H1FX/HIST1H1E
545	GO_POSITIVE_REGULATION_OF_ORGANELLE_ASSEMBLY	GO_POSITIVE_REGULATION_OF_ORGANELLE_ASSEMBLY	GO_POSITIVE_REGULATION_OF_ORGANELLE_ASSEMBLY	68	0.5137	1.49461	0.0030426	0.037386	0.0314759	10003	tags=53%, list=29%, signal=38%	SRC/PLK4/CEP295/NUP62/ENTR1/CENPJ/PAN3/MAPK15/SPAG5/MNS1/CNOT6/MAPK9/CEP135/SDCBP/ASAP1/PIP4K2B/RAB3GAP2/CCP110/ULK1/TAPT1/PAN2/CNOT1/CROCC/CNOT6L/CEP120/ZMYND10/HTT/WRAP73/VPS4B/DYNLL1/SDC1/PDCD6IP/FUZ/FSCN1/CCDC88A/GPSM2
546	GO_PRODUCTION_OF_SMALL_RNA_INVOLVED_IN_GENE_SILENCING_BY_RNA	GO_PRODUCTION_OF_SMALL_RNA_INVOLVED_IN_GENE_SILENCING_BY_RNA	GO_PRODUCTION_OF_SMALL_RNA_INVOLVED_IN_GENE_SILENCING_BY_RNA	51	0.540557	1.53503	0.00307724	0.0377426	0.0317761	10953	tags=65%, list=32%, signal=44%	NCOR1/TUT4/AGO4/METTL3/NCBP1/HNRNPA2B1/AGO2/PUM1/ZC3H7A/ADAR/AGO3/TUT7/SRRT/TSN/DGCR8/ZC3H12A/PUM2/ZC3H10/MAP2K1/DDX5/DICER1/TERT/MYCN/AGO1/PPP1R8/SMAD1/SMAD2/SNIP1/TSNAX/NCOR2/TRIM71/BCDIN3D/EGFR
547	GO_REGULATION_OF_MEIOTIC_CELL_CYCLE	GO_REGULATION_OF_MEIOTIC_CELL_CYCLE	GO_REGULATION_OF_MEIOTIC_CELL_CYCLE	47	0.550265	1.54925	0.00309725	0.0378946	0.0319041	6303	tags=38%, list=18%, signal=31%	TTK/TRIP13/FBXO5/MAPK15/YTHDC2/ASPM/METTL3/CDC25C/NPPC/CDC20/FBXO43/UBE2B/YTHDF2/FZR1/HORMAD1/CDC25B/RAD1/PRKAR1A
548	GO_SITE_OF_POLARIZED_GROWTH	GO_SITE_OF_POLARIZED_GROWTH	GO_SITE_OF_POLARIZED_GROWTH	167	0.440349	1.34352	0.00310093	0.0378946	0.0319041	9131	tags=42%, list=26%, signal=31%	TSC1/MAP2/TOR1A/DLG3/CXADR/PTBP2/KIF20B/PTCH1/MYH10/TIAM2/MAPK8IP3/FMR1/FGF13/ALS2/TMOD2/HNRNPR/FKBP15/DOCK7/PTK2B/CBARP/UTRN/LRIG2/IGHMBP2/ZPR1/CDK5R1/IGF2BP1/CBL/WHRN/GPRIN1/CCDC120/SETX/CTNND1/ABITRAM/EXOC7/CALM3/LMTK2/HSP90AA1/C9orf72/USP9X/RUFY3/AUTS2/ABI1/PTPRO/SHTN1/TAOK2/SHANK2/SNCA/PPP1R9A/EXOC4/IQGAP1/CTTN/EPS8/SSH1/ACAP3/NRP1/CYFIP1/GPM6A/KIF21B/DICER1/PCDHGB1/PAFAH1B1/MYH14/YWHAE/ITGA…
549	GO_OXIDOREDUCTASE_ACTIVITY_ACTING_ON_A_HEME_GROUP_OF_DONORS	GO_OXIDOREDUCTASE_ACTIVITY_ACTING_ON_A_HEME_GROUP_OF_DONORS	GO_OXIDOREDUCTASE_ACTIVITY_ACTING_ON_A_HEME_GROUP_OF_DONORS	30	-0.458155	-1.83633	0.00311042	0.0379415	0.0319436	4524	tags=47%, list=13%, signal=41%	COX7A2/COX8A/COX4I2/COX7A2P2/MTCO2P12/POR/SURF1/COX5A/COX6A2/COX5B/COX6B1/COX7A1/COX4I1
550	GO_COLLAGEN_CATABOLIC_PROCESS	GO_COLLAGEN_CATABOLIC_PROCESS	GO_COLLAGEN_CATABOLIC_PROCESS	46	-0.39468	-1.76286	0.0031348	0.0381694	0.0321355	5292	tags=46%, list=15%, signal=39%	MMP14/KLK6/FURIN/MMP3/PRTN3/MMP17/COL19A1/MMP9/PRSS2/MMP10/COL13A1/MMP13/MMP8/MMP1/MMP12/MMP7/ADAM15/PEPD/MMP26/CST3
551	GO_ACUTE_PHASE_RESPONSE	GO_ACUTE_PHASE_RESPONSE	GO_ACUTE_PHASE_RESPONSE	47	-0.347075	-1.56173	0.00316456	0.0383231	0.0322649	3309	tags=28%, list=10%, signal=25%	ORM2/IL6R/SERPINA1/SAA4/HAMP/ASS1/EPO/SAA2/SIGIRR/SAA1/CEBPB/SERPINA3
552	GO_NADH_DEHYDROGENASE_ACTIVITY	GO_NADH_DEHYDROGENASE_ACTIVITY	GO_NADH_DEHYDROGENASE_ACTIVITY	47	-0.426856	-1.92072	0.00316456	0.0383231	0.0322649	1757	tags=30%, list=5%, signal=28%	NDUFV2/NDUFA13/NDUFAF2/NDUFA6/NDUFS5/NDUFB7/NDUFA10/NDUFS7/NDUFB1/NDUFS8/NDUFS6/NDUFB8/NDUFA3
553	GO_SARCOMERE_ORGANIZATION	GO_SARCOMERE_ORGANIZATION	GO_SARCOMERE_ORGANIZATION	47	-0.53067	-2.38785	0.00316456	0.0383231	0.0322649	4857	tags=62%, list=14%, signal=53%	MYOM2/PROX1/CAPN3/SRF/CAV3/TNNT3/MYH3/MYPN/SYNPO2L/MYBPC2/TCAP/MYOM3/MYLK3/WDR1/MYOZ2/LMOD2/MYH6/MYOZ1/KRT8/CASQ2/ANKRD1/KLHL41/MYOM1/MYBPC1/LDB3/CASQ1/TPM1/KRT19
554	GO_ESTABLISHMENT_OF_SISTER_CHROMATID_COHESION	GO_ESTABLISHMENT_OF_SISTER_CHROMATID_COHESION	GO_ESTABLISHMENT_OF_SISTER_CHROMATID_COHESION	10	0.773023	1.68018	0.0031781	0.0384177	0.0323445	7374	tags=80%, list=21%, signal=63%	DDX12P/CDCA5/WAPL/DDX11/MAU2/NIPBL/NAA50/RB1
555	GO_STRESS_RESPONSE_TO_METAL_ION	GO_STRESS_RESPONSE_TO_METAL_ION	GO_STRESS_RESPONSE_TO_METAL_ION	17	-0.579354	-1.97964	0.00319744	0.0385821	0.0324829	3367	tags=59%, list=10%, signal=53%	MT3/MT1G/MT1DP/MT1M/MT1E/PARK7/MT2A/MT1A/MT1X
556	GO_AU_RICH_ELEMENT_BINDING	GO_AU_RICH_ELEMENT_BINDING	GO_AU_RICH_ELEMENT_BINDING	28	0.615828	1.62503	0.00322511	0.0388461	0.0327052	7287	tags=54%, list=21%, signal=42%	ILF3/TIA1/DND1/DHX36/HNRNPA0/TIAL1/KHSRP/MEX3D/EXOSC9/HNRNPD/ZC3H12A/ELAVL1/APOBEC1/EXOSC8/ZFP36L2
557	GO_DNA_STRAND_ELONGATION_INVOLVED_IN_DNA_REPLICATION	GO_DNA_STRAND_ELONGATION_INVOLVED_IN_DNA_REPLICATION	GO_DNA_STRAND_ELONGATION_INVOLVED_IN_DNA_REPLICATION	14	0.717247	1.67377	0.00327984	0.0393981	0.0331699	3151	tags=57%, list=9%, signal=52%	GINS3/DNA2/GINS4/LIG3/POLA1/GINS1/RFC3/RFC4
558	GO_NEGATIVE_REGULATION_OF_DOUBLE_STRAND_BREAK_REPAIR_VIA_HOMOLOGOUS_RECOMBINATION	GO_NEGATIVE_REGULATION_OF_DOUBLE_STRAND_BREAK_REPAIR_VIA_HOMOLOGOUS_RECOMBINATION	GO_NEGATIVE_REGULATION_OF_DOUBLE_STRAND_BREAK_REPAIR_VIA_HOMOLOGOUS_RECOMBINATION	18	0.675738	1.65747	0.00328277	0.0393981	0.0331699	5315	tags=61%, list=15%, signal=52%	RADX/PARPBP/SMCHD1/POLQ/FANCB/SHLD2/RMI2/RIF1/KLHL15/MAGEF1/HELB
559	GO_RIBOSOME_BIOGENESIS	GO_RIBOSOME_BIOGENESIS	GO_RIBOSOME_BIOGENESIS	283	0.415658	1.289	0.00329967	0.0393981	0.0331699	9944	tags=46%, list=29%, signal=33%	TSC1/TEX10/REXO4/DKC1/HEATR3/XPO1/EXOSC2/UTP23/FASTKD2/MTERF3/NOL8/SURF6/ERI1/RCL1/NOL9/RPL7/NOP58/EXOSC10/DCAF13/RSL1D1/HEATR1/WDR12/DDX17/TENT4B/RRN3/METTL15/KRR1/WDR3/WDR75/NVL/WDR43/UTP14A/RIOK1/BCCIP/TRMT61B/RRP1B/RPL7L1/ISG20L2/ESF1/ABCE1/DHX37/MRM2/MPHOSPH10/SIRT1/BMT2/BRIX1/GNL3L/UTP25/DDX31/XRN2/NOM1/RPS27/NAF1/WDR36/EXOSC9/KRI1/SHQ1/PDCD11/TSR1/BMS1/SRFBP1/NSUN5P1/EXOSC3/URB2/NPM1/ZNF65…
560	GO_CYTOSOLIC_TRANSPORT	GO_CYTOSOLIC_TRANSPORT	GO_CYTOSOLIC_TRANSPORT	154	0.446126	1.35588	0.00330165	0.0393981	0.0331699	10488	tags=55%, list=30%, signal=38%	SRC/MAGEL2/MAP2/AP1S1/MON2/SNX16/RAB14/RHOBTB3/STX16/KIF16B/HOOK3/WDR91/TRIM27/UBE2O/WASHC2C/DENND5A/SRSF10/VPS13A/RAB6D/WASHC2A/TBC1D10B/SNX2/STX6/AP1AR/PRKN/VPS13C/TBC1D5/HOOK1/SNX5/VPS26B/CORO7/TBC1D14/SNX6/RIC1/RAB9A/FAM160A2/PIKFYVE/RAB6A/ANKFY1/DOP1A/RAB41/EEA1/RAB6C/EZR/RAB21/HEATR5B/GOSR1/LMTK2/VPS53/TBC1D23/RDX/SPAG9/RBSN/ANKRD27/PHETA1/SYBU/VPS26A/VPS29/TRAPPC10/WASH6P/RGP1/ACTR2/BAIAP3…
561	GO_REGULATION_OF_CIRCADIAN_RHYTHM	GO_REGULATION_OF_CIRCADIAN_RHYTHM	GO_REGULATION_OF_CIRCADIAN_RHYTHM	99	0.479861	1.42993	0.00331026	0.0393981	0.0331699	9141	tags=48%, list=27%, signal=36%	MAGEL2/EZH2/RBM4B/ATOH7/TOP2A/SFPQ/MAPK9/PRKDC/CRH/PPP1CC/SUV39H2/PHLPP1/GNAQ/SIN3A/CSNK1D/FBXW11/MTA1/CRTC1/MTNR1B/TIMELESS/CRY2/OPN3/PRKAA1/HNRNPD/NONO/UBE3A/CREB1/CSNK1E/PSPC1/USP9X/RORA/FBXL3/PPP1CB/RBM4/THRAP3/DRD3/MAPK8/ROCK2/HCRTR2/NKX2-1/CCAR2/BTRC/ADORA2A/PRKAA2/PRKCG/CRY1/NOCT/PPARA
562	GO_BETA_CATENIN_TCF_COMPLEX_ASSEMBLY	GO_BETA_CATENIN_TCF_COMPLEX_ASSEMBLY	GO_BETA_CATENIN_TCF_COMPLEX_ASSEMBLY	30	0.599319	1.59833	0.00331232	0.0393981	0.0331699	8826	tags=60%, list=26%, signal=45%	TLE4/MYC/ASH2L/TRRAP/CREBBP/KMT2D/RBBP5/EP300/MEN1/BCL9L/SMARCA4/TCF7L2/PYGO2/HDAC1/LEO1/TERT/RUVBL1/TLE3
563	GO_MITOTIC_SPINDLE_MIDZONE	GO_MITOTIC_SPINDLE_MIDZONE	GO_MITOTIC_SPINDLE_MIDZONE	13	0.733704	1.68428	0.00331439	0.0393981	0.0331699	1835	tags=54%, list=5%, signal=51%	KIF18A/KIF18B/KIF20B/AURKB/RCC2/CENPE/HNRNPU
564	GO_TRANSCRIPTION_ELONGATION_FROM_RNA_POLYMERASE_II_PROMOTER	GO_TRANSCRIPTION_ELONGATION_FROM_RNA_POLYMERASE_II_PROMOTER	GO_TRANSCRIPTION_ELONGATION_FROM_RNA_POLYMERASE_II_PROMOTER	84	0.48991	1.44832	0.00331792	0.0393981	0.0331699	8327	tags=49%, list=24%, signal=37%	TCEA1/EZH2/ELP1/ENY2/NCBP1/GTF2H4/ELOC/CDK13/HNRNPU/NELFCD/GTF2H3/CCNT2/GTF2H1/SSRP1/CCNT1/ELOA/NELFB/POLR2D/ERCC3/POLR2K/CDK9/RTF1/CDK12/NELFA/SUPT16H/SETD2/CTR9/POLR2B/AFF4/POLR2A/PBRM1/BRD4/NCBP2/RNF8/CCNK/RNF168/LEO1/GTF2H5/MNAT1/ELL/ELP3
565	GO_NEGATIVE_REGULATION_OF_HISTONE_METHYLATION	GO_NEGATIVE_REGULATION_OF_HISTONE_METHYLATION	GO_NEGATIVE_REGULATION_OF_HISTONE_METHYLATION	21	0.654283	1.64884	0.00332853	0.0394542	0.0332172	8595	tags=76%, list=25%, signal=57%	DNMT3B/BCOR/JARID2/DNMT1/BRCA1/KDM1A/MTF2/SIRT1/KDM3A/KDM4A/KDM4C/H2AFY/MLLT6/SMARCB1/KDM4D/PRMT6
566	GO_ALPHA_ACTININ_BINDING	GO_ALPHA_ACTININ_BINDING	GO_ALPHA_ACTININ_BINDING	31	-0.458534	-1.85002	0.00334448	0.0395734	0.0333175	4857	tags=52%, list=14%, signal=44%	MYOM2/LRRC10/KCNA5/CACNA1C/MYPN/XIRP2/MYOT/MYBPC2/MYOM3/SYNPO2/NRAP/MYOM1/MYBPC1/LDB3/PDLIM4
567	GO_CARBOXY_TERMINAL_DOMAIN_PROTEIN_KINASE_COMPLEX	GO_CARBOXY_TERMINAL_DOMAIN_PROTEIN_KINASE_COMPLEX	GO_CARBOXY_TERMINAL_DOMAIN_PROTEIN_KINASE_COMPLEX	20	0.664269	1.65908	0.00335158	0.0395876	0.0333295	8110	tags=70%, list=24%, signal=54%	GTF2H4/CDK13/GTF2H3/CCNT2/GTF2H1/CCNT1/ERCC3/CDK9/CDK12/SNW1/RB1/CCNK/GTF2H5/MNAT1
568	GO_POSITIVE_REGULATION_OF_TELOMERE_MAINTENANCE	GO_POSITIVE_REGULATION_OF_TELOMERE_MAINTENANCE	GO_POSITIVE_REGULATION_OF_TELOMERE_MAINTENANCE	50	0.542547	1.53745	0.00339122	0.0399855	0.0336644	9972	tags=64%, list=29%, signal=46%	DKC1/HMBOX1/AURKB/MAPK15/POT1/DHX36/NEK2/ATM/HNRNPA2B1/MRE11/NBN/TNKS/CCT2/HNRNPA1/SLX4/RAD50/ATRX/NAF1/NEK7/HNRNPD/TNKS2/MAPKAPK5/GNL3/MAP2K7/CCT5/FBXO4/TCP1/MAP3K4/NABP2/PPP1R10/XRCC5/MAPK1
569	GO_REGULATION_OF_CENTRIOLE_REPLICATION	GO_REGULATION_OF_CENTRIOLE_REPLICATION	GO_REGULATION_OF_CENTRIOLE_REPLICATION	22	0.641854	1.63102	0.0034205	0.0402599	0.0338955	6149	tags=59%, list=18%, signal=49%	PLK4/CEP295/KAT2A/NUP62/CENPJ/BRCA1/RBM14/STIL/MDM1/NPM1/PLK2/CEP120/CEP76
570	GO_FLEMMING_BODY	GO_FLEMMING_BODY	GO_FLEMMING_BODY	28	0.613711	1.61944	0.00344012	0.0404199	0.0340302	9131	tags=75%, list=26%, signal=55%	DCDC1/CHMP4C/NUP62/KIF14/CNTRL/RACGAP1/AC027237.1/USP3/CEP55/RALA/OR2A4/BIRC6/CHAMP1/EXOC7/EXOC1/EXOC4/CENPC/VPS4B/NTNG2/PDCD6IP/EXOC6
571	GO_CYTOPLASMIC_MRNA_PROCESSING_BODY_ASSEMBLY	GO_CYTOPLASMIC_MRNA_PROCESSING_BODY_ASSEMBLY	GO_CYTOPLASMIC_MRNA_PROCESSING_BODY_ASSEMBLY	20	0.662753	1.6553	0.0034633	0.0405502	0.0341399	9135	tags=75%, list=27%, signal=55%	LIMD1/PAN3/ATXN2/CNOT6/PATL1/DDX6/CNOT7/PAN2/CNOT1/CNOT6L/LSM14A/RC3H1/EDC3/NOCT/ATXN2L
572	GO_PROTEIN_DNA_COMPLEX_DISASSEMBLY	GO_PROTEIN_DNA_COMPLEX_DISASSEMBLY	GO_PROTEIN_DNA_COMPLEX_DISASSEMBLY	20	0.66354	1.65726	0.0034633	0.0405502	0.0341399	6336	tags=60%, list=18%, signal=49%	HMGA1/SET/MYC/ARID1A/SMARCC2/SMARCE1/SMARCA4/SMARCD1/SMARCC1/SUPT16H/ARID2/PBRM1
573	GO_HISTONE_H4_K20_METHYLATION	GO_HISTONE_H4_K20_METHYLATION	GO_HISTONE_H4_K20_METHYLATION	10	0.77001	1.67363	0.0035448	0.0413931	0.0348495	4713	tags=80%, list=14%, signal=69%	KMT5B/NSD2/BEND3/KMT5C/NSD1/BRCA1/ARID4B/ARID4A
574	GO_PROTEIN_LOCALIZATION_TO_CHROMOSOME_TELOMERIC_REGION	GO_PROTEIN_LOCALIZATION_TO_CHROMOSOME_TELOMERIC_REGION	GO_PROTEIN_LOCALIZATION_TO_CHROMOSOME_TELOMERIC_REGION	28	0.61288	1.61725	0.00354762	0.0413931	0.0348495	10725	tags=71%, list=31%, signal=49%	DKC1/POT1/ATM/TERF1/TNKS/CCT2/GNL3L/ATRX/BRCA2/TNKS2/GNL3/CCT5/H2AFY/TERT/PINX1/TCP1/NABP2/XRCC5/TERF2/CCT6A
575	GO_SOMATIC_RECOMBINATION_OF_IMMUNOGLOBULIN_GENE_SEGMENTS	GO_SOMATIC_RECOMBINATION_OF_IMMUNOGLOBULIN_GENE_SEGMENTS	GO_SOMATIC_RECOMBINATION_OF_IMMUNOGLOBULIN_GENE_SEGMENTS	51	0.535896	1.52179	0.00359011	0.0418161	0.0352057	10310	tags=55%, list=30%, signal=39%	ATAD5/PAXIP1/NSD2/EXO1/HSPD1/PRKDC/NBN/UNG/SHLD2/MSH2/MSH6/RIF1/APLF/LIG4/TCF3/TNFSF4/EXOSC3/THOC1/RNF8/SHLD3/PTPRC/TFRC/RNF168/MLH1/TBX21/IL4/TP53BP1/CD40LG
576	GO_REPRESSING_TRANSCRIPTION_FACTOR_BINDING	GO_REPRESSING_TRANSCRIPTION_FACTOR_BINDING	GO_REPRESSING_TRANSCRIPTION_FACTOR_BINDING	71	0.503809	1.47057	0.0036452	0.0423841	0.0356839	9141	tags=48%, list=27%, signal=35%	GATA6/TLE4/TCERG1/MAGEA2/SRI/BBS7/MAGEA2B/MYC/GMNN/DDX20/SIN3A/HMGB1/MTA1/SP1/RBBP8/TCF3/EIF4E/BBS10/GTF2A1/HDAC2/TCF7L2/TLE6/STAT1/SKI/MIER3/CBX5/ZMYND8/HDAC1/TBP/BBS5/MIER1/HDAC4/TLE3/PPARA
577	GO_REGULATION_OF_METHYLATION_DEPENDENT_CHROMATIN_SILENCING	GO_REGULATION_OF_METHYLATION_DEPENDENT_CHROMATIN_SILENCING	GO_REGULATION_OF_METHYLATION_DEPENDENT_CHROMATIN_SILENCING	12	0.740054	1.67147	0.00369884	0.0429335	0.0361464	6442	tags=67%, list=19%, signal=54%	SETDB1/TET1/TASOR/ATF7IP/DNMT1/RESF1/PPHLN1/APOBEC1
578	GO_CELL_AGING	GO_CELL_AGING	GO_CELL_AGING	103	0.471753	1.40866	0.00371151	0.043006	0.0362075	6280	tags=42%, list=18%, signal=34%	FBXO5/NUP62/RBL1/MAGEA2/MAPK14/CDK1/LIMS1/FOXM1/ATM/HMGA1/HMGA2/MAGEA2B/PRKDC/CHEK1/TBX3/RSL1D1/PRKCD/SMC5/NSMCE2/KAT6A/ABL1/ZMIZ1/SMC6/WRN/ZKSCAN3/NEK6/MNT/SIRT1/PAWR/H2AFX/PNPT1/FZR1/BRCA2/KRAS/MARCH5/MAPKAPK5/NPM1/TWIST1/DNAJA3/NEK4/PLK2/CHEK2/NUAK1
579	GO_RNA_STABILIZATION	GO_RNA_STABILIZATION	GO_RNA_STABILIZATION	50	0.540081	1.53046	0.00380228	0.043959	0.0370098	7076	tags=50%, list=21%, signal=40%	RBM10/DKC1/MAPK14/DND1/DHX36/HNRNPU/HNRNPA0/TENT4A/LARP1/DHX9/TENT4B/HNRNPC/IGF2BP1/TARDBP/PABPC1/TIRAP/NAF1/HNRNPD/TENT2/YBX1/E2F1/ELAVL1/APOBEC1/SYNCRIP/THRAP3
580	GO_ENDOCRINE_SYSTEM_DEVELOPMENT	GO_ENDOCRINE_SYSTEM_DEVELOPMENT	GO_ENDOCRINE_SYSTEM_DEVELOPMENT	129	0.458034	1.38208	0.00380685	0.043959	0.0370098	7521	tags=35%, list=22%, signal=27%	ONECUT2/CITED2/RFX6/HNF4A/GATA6/PAX4/NKX2-5/FOXA2/SOX4/BMP2/HOXA3/MNX1/LHX3/BMP6/HESX1/BRAF/GATA2/PDPK1/TBX19/NF1/SMO/NEUROD1/CRH/PAX6/NR5A1/NEUROG3/MEN1/CRKL/FGF8/MDK/HOXB3/PDX1/POU3F2/OTP/PROP1/CREB1/THRB/PAX8/RAF1/SLC6A3/NKX2-2/RHEB/MAP2K1/GSK3B/NKX2-1
581	GO_NEGATIVE_REGULATION_OF_HISTONE_H3_K9_METHYLATION	GO_NEGATIVE_REGULATION_OF_HISTONE_H3_K9_METHYLATION	GO_NEGATIVE_REGULATION_OF_HISTONE_H3_K9_METHYLATION	12	0.735463	1.6611	0.00393748	0.0452338	0.0380831	8592	tags=83%, list=25%, signal=63%	DNMT3B/DNMT1/BRCA1/KDM1A/SIRT1/KDM3A/KDM4A/KDM4C/SMARCB1/KDM4D
582	GO_POSITIVE_REGULATION_OF_CHROMATIN_SILENCING	GO_POSITIVE_REGULATION_OF_CHROMATIN_SILENCING	GO_POSITIVE_REGULATION_OF_CHROMATIN_SILENCING	12	0.738449	1.66785	0.00393748	0.0452338	0.0380831	8808	tags=83%, list=26%, signal=62%	SETDB1/TASOR/ATF7IP/DNMT1/SIN3A/SIRT1/RESF1/PPHLN1/MIER1/MPHOSPH8
583	GO_REGULATION_OF_CARBOHYDRATE_METABOLIC_PROCESS_BY_REGULATION_OF_TRANSCRIPTION_FROM_RNA_POLYMERASE_II_PROMOTER	GO_REGULATION_OF_CARBOHYDRATE_METABOLIC_PROCESS_BY_REGULATION_OF_TRANSCRIPTION_FROM_RNA_POLYMERASE_II_PROMOTER	GO_REGULATION_OF_CARBOHYDRATE_METABOLIC_PROCESS_BY_REGULATION_OF_TRANSCRIPTION_FROM_RNA_POLYMERASE_II_PROMOTER	12	0.735212	1.66054	0.00393748	0.0452338	0.0380831	4098	tags=42%, list=12%, signal=37%	NCOR1/WDR5/KAT2A/SUPT20H/MLXIP
584	GO_REGULATION_OF_HISTONE_H3_K9_METHYLATION	GO_REGULATION_OF_HISTONE_H3_K9_METHYLATION	GO_REGULATION_OF_HISTONE_H3_K9_METHYLATION	23	0.630352	1.61368	0.0039465	0.04526	0.0381051	5004	tags=57%, list=15%, signal=48%	DNMT3B/ZNF274/JARID2/DNMT1/RIF1/BRCA1/KDM1A/SIRT1/KDM3A/ATRX/PRDM12/KDM4A/KDM4C
585	GO_G1_DNA_DAMAGE_CHECKPOINT	GO_G1_DNA_DAMAGE_CHECKPOINT	GO_G1_DNA_DAMAGE_CHECKPOINT	63	0.514262	1.48695	0.00396745	0.0454225	0.038242	6175	tags=54%, list=18%, signal=44%	MDM4/SOX4/CDK2/GTSE1/CDK1/CNOT6/ATM/ARID3A/CDC25C/PRKDC/CNOT8/CNOT9/AURKA/EP300/CARM1/E2F8/CNOT7/CNOT11/TFDP1/TRIAP1/E2F7/CNOT4/RFWD3/RBL2/CDKN1B/CNOT1/CNOT6L/CCNB1/GIGYF2/CASP2/WAC/PLK2/E2F1/CHEK2
586	GO_BRAIN_MORPHOGENESIS	GO_BRAIN_MORPHOGENESIS	GO_BRAIN_MORPHOGENESIS	34	0.586978	1.59366	0.00400759	0.045804	0.0385632	8273	tags=56%, list=24%, signal=43%	FANCC/CDH2/SHANK1/ZNF335/FANCD2/NF1/SMO/OTX1/EMX1/FGF8/FZD6/PAX2/UCHL5/PROP1/SOS1/SHANK2/SHANK3/FOXO3/PAFAH1B1
587	GO_PERICENTRIC_HETEROCHROMATIN	GO_PERICENTRIC_HETEROCHROMATIN	GO_PERICENTRIC_HETEROCHROMATIN	20	0.655928	1.63825	0.0040219	0.0458893	0.038635	8592	tags=75%, list=25%, signal=56%	HELLS/CBX3/KMT5C/ESCO2/INCENP/CENPA/DNMT1/ATRX/KDM4A/KDM4C/BAZ1B/H2AFY/CENPC/CBX5/KDM4D
588	GO_PHOSPHORYLATION_OF_RNA_POLYMERASE_II_C_TERMINAL_DOMAIN	GO_PHOSPHORYLATION_OF_RNA_POLYMERASE_II_C_TERMINAL_DOMAIN	GO_PHOSPHORYLATION_OF_RNA_POLYMERASE_II_C_TERMINAL_DOMAIN	10	0.765302	1.6634	0.00403374	0.0459462	0.0386829	8097	tags=100%, list=23%, signal=77%	GTF2H4/CDK13/GTF2H3/GTF2H1/CDK9/CDK12/BRD4/PPIL4/CCNK/GTF2H5
589	GO_MITOCHONDRIAL_RESPIRATORY_CHAIN_COMPLEX_I	GO_MITOCHONDRIAL_RESPIRATORY_CHAIN_COMPLEX_I	GO_MITOCHONDRIAL_RESPIRATORY_CHAIN_COMPLEX_I	52	-0.40312	-1.83305	0.00406504	0.0462243	0.0389171	3360	tags=35%, list=10%, signal=31%	NDUFA9/NDUFS3/NDUFA2/NDUFV2/NDUFA13/PARK7/NDUFA6/NDUFS5/NDUFA11/NDUFB7/NDUFA10/NDUFS7/NDUFB1/NDUFS8/NDUFS6/NDUFB8/NDUFA3
590	GO_MITOCHONDRIAL_ELECTRON_TRANSPORT_NADH_TO_UBIQUINONE	GO_MITOCHONDRIAL_ELECTRON_TRANSPORT_NADH_TO_UBIQUINONE	GO_MITOCHONDRIAL_ELECTRON_TRANSPORT_NADH_TO_UBIQUINONE	53	-0.449582	-2.03748	0.00409836	0.0464446	0.0391025	1757	tags=32%, list=5%, signal=30%	NDUFV2/NDUFA13/PARK7/NDUFA6/NDUFS5/NDUFA11/NDUFB7/NDUFA10/NDUFS7/NDUFB1/COQ9/NDUFS8/PINK1/NDUFS6/NDUFB8/NDUFA3
591	GO_NEGATIVE_REGULATION_OF_DNA_BINDING	GO_NEGATIVE_REGULATION_OF_DNA_BINDING	GO_NEGATIVE_REGULATION_OF_DNA_BINDING	53	0.530513	1.51056	0.0040992	0.0464446	0.0391025	7499	tags=47%, list=22%, signal=37%	ZNF462/HEY2/ZNF675/SRI/NEK2/HMGA2/TNKS/SMO/TAF1/TFAP4/KDM1A/RSF1/SIN3A/ZFP90/LHX2/SUMO3/JAK2/FBXW7/HDAC2/E2F1/NFKBIA/HMOX1/ANKRD33/SOX11/TMSB4X
592	GO_REGULATION_OF_UBIQUITIN_PROTEIN_LIGASE_ACTIVITY	GO_REGULATION_OF_UBIQUITIN_PROTEIN_LIGASE_ACTIVITY	GO_REGULATION_OF_UBIQUITIN_PROTEIN_LIGASE_ACTIVITY	21	0.646404	1.62899	0.00410518	0.0464446	0.0391025	6870	tags=57%, list=20%, signal=46%	FBXO5/MAD2L1/PLK1/UBE2C/MASTL/CDC20/GOLGA2/CDC14B/FZR1/USP44/RPS7/UBE2S
593	GO_CILIARY_TRANSITION_ZONE	GO_CILIARY_TRANSITION_ZONE	GO_CILIARY_TRANSITION_ZONE	64	0.512071	1.48185	0.0041726	0.0471279	0.0396778	9060	tags=48%, list=26%, signal=36%	CCSAP/USH1C/IQCB1/KIFAP3/CEP290/CFAP36/TMEM67/MKS1/FAM161A/TMEM216/CPLANE1/RPGRIP1L/RP1L1/UNC119B/WHRN/NPHP4/BBS9/CCDC66/TMEM237/NEK4/NPHP1/CC2D2A/RPGRIP1/C5orf30/AHI1/PCDHB13/TOPORS/PCDHB15/MYO7A/DYNC2LI1/CETN1
594	GO_FLAVONOID_METABOLIC_PROCESS	GO_FLAVONOID_METABOLIC_PROCESS	GO_FLAVONOID_METABOLIC_PROCESS	15	0.700491	1.65528	0.00418653	0.047198	0.0397368	802	tags=27%, list=2%, signal=26%	UGT1A3/UGT1A1/UGT1A4/UGT1A6
595	GO_HISTONE_DEUBIQUITINATION	GO_HISTONE_DEUBIQUITINATION	GO_HISTONE_DEUBIQUITINATION	22	0.635802	1.61565	0.00419287	0.047198	0.0397368	4432	tags=59%, list=13%, signal=52%	ASXL1/USP51/USP49/KAT2A/ENY2/ATXN7/MYSM1/TRRAP/USP3/USP15/UIMC1/USP22/USP7
596	GO_REGULATION_OF_DENDRITE_MORPHOGENESIS	GO_REGULATION_OF_DENDRITE_MORPHOGENESIS	GO_REGULATION_OF_DENDRITE_MORPHOGENESIS	88	0.484836	1.43698	0.0042245	0.0474743	0.0399695	8650	tags=44%, list=25%, signal=33%	IL1RAPL1/ARHGAP33/RELN/NEDD4/DHX36/NSMF/FMR1/SRCIN1/FBXW8/SARM1/CDK5R1/NEUROG3/KALRN/SEMA4D/DNM1L/RAP2A/CAPRIN1/KNDC1/BHLHB9/RAB21/ANAPC2/OBSL1/CUL7/TNIK/ANKRD27/VAMP7/SIPA1L1/STK11/PPP1R9A/SS18L1/ACTR2/GSK3B/OPA1/ABI2/RAPGEF2/SHANK3/ARHGAP44/PAFAH1B1/CAPRIN2
597	GO_HISTONE_MRNA_METABOLIC_PROCESS	GO_HISTONE_MRNA_METABOLIC_PROCESS	GO_HISTONE_MRNA_METABOLIC_PROCESS	25	0.622821	1.61418	0.00424605	0.0476367	0.0401062	6753	tags=60%, list=20%, signal=48%	ZNF473/NCBP1/ATM/SLBP/EXOSC10/TENT4A/TENT4B/DCP2/LSM1/XRN1/SNRPE/TENT2/SSB/MTPAP/NCBP2
598	GO_MEMBRANE_DEPOLARIZATION_DURING_CARDIAC_MUSCLE_CELL_ACTION_POTENTIAL	GO_MEMBRANE_DEPOLARIZATION_DURING_CARDIAC_MUSCLE_CELL_ACTION_POTENTIAL	GO_MEMBRANE_DEPOLARIZATION_DURING_CARDIAC_MUSCLE_CELL_ACTION_POTENTIAL	22	-0.526914	-1.95479	0.00425985	0.0477118	0.0401693	3724	tags=45%, list=11%, signal=41%	CAV3/CACNA1G/CACNB2/SCN2B/TRPM4/ATP1A2/CACNA2D1/RANGRF/SCN1B
599	GO_IN_UTERO_EMBRYONIC_DEVELOPMENT	GO_IN_UTERO_EMBRYONIC_DEVELOPMENT	GO_IN_UTERO_EMBRYONIC_DEVELOPMENT	341	0.401774	1.2528	0.00429957	0.0480764	0.0404763	9040	tags=40%, list=26%, signal=29%	C5/POU5F1/XRCC2/GATA6/PHF6/TET1/PLK4/HEY2/POLG2/BMP2/KAT2A/NCAPG2/BPTF/PTCH1/KDM6A/GATA2/BCOR/GINS4/MYH10/NEK2/RBBP6/SLC25A34/HINFP/GINS1/HCFC1/EPB41L5/FUT8/TBX3/SRSF1/NBN/ZNF335/ARNT/ASF1B/IHH/RXRA/ALS2/GABPA/FBXW8/PLCG1/IFITM5/MSH2/OCRL/AR/SMO/RRN3/SP3/KIDINS220/ATP7A/ZMIZ1/EMX1/ARHGDIG/GRHL2/ACTL6A/RPGRIP1L/ZPR1/GNA12/UBE2B/ZNF568/RPL7L1/ZFP14/SIN3A/E2F8/STIL/APBA2/LATS1/INPP5B/TAPT1/ZFAT/LIG4…
600	GO_ANAPHASE_PROMOTING_COMPLEX	GO_ANAPHASE_PROMOTING_COMPLEX	GO_ANAPHASE_PROMOTING_COMPLEX	21	0.640696	1.6146	0.00432708	0.0483035	0.0406675	7004	tags=62%, list=20%, signal=49%	BUB1B/ANAPC1/CDC23/UBE2C/ANAPC5/CDC20/FZR1/ANAPC10/ANAPC2/CUL7/CDC26/UBE2S/ANAPC4
601	GO_MULTICELLULAR_ORGANISMAL_MOVEMENT	GO_MULTICELLULAR_ORGANISMAL_MOVEMENT	GO_MULTICELLULAR_ORGANISMAL_MOVEMENT	54	-0.384654	-1.73865	0.00434783	0.0484544	0.0407946	3573	tags=44%, list=10%, signal=40%	MAP1A/CAV3/C12orf57/XRCC1/DMPK/JSRP1/TNNT3/TNNC1/MYH3/DMD/CHRNA1/MYH8/TCAP/CHRND/GAA/TNNI2/MYH7/CASQ2/EEF2/CASQ1/TNNC2/SYNM/MB
602	GO_CATALYTIC_STEP_2_SPLICEOSOME	GO_CATALYTIC_STEP_2_SPLICEOSOME	GO_CATALYTIC_STEP_2_SPLICEOSOME	87	0.484788	1.43571	0.004427	0.049255	0.0414686	11175	tags=61%, list=32%, signal=41%	RBMX/ZCCHC8/HNRNPH1/PNN/SRRM1/SF3B1/HNRNPA2B1/HNRNPU/SRSF1/SNRNP200/CWC22/HNRNPR/HNRNPK/RBM22/HNRNPC/HNRNPA1/PRPF4B/PABPC1/AQR/PPWD1/SF3B3/SNRPE/EFTUD2/HNRNPM/DDX23/SF3A2/BCAS2/HNRNPF/CDC5L/SNW1/SF3B6/SNRPB2/SYNCRIP/GPATCH1/DDX5/CDC40/DHX35/HNRNPA3/SRRM2/MTREX/SNRPD1/CACTIN/MAGOHB/SNRPF/SNRNP40/ISY1/LSM3/SF3A1/SNRPD3/SNRPGP15/SF3A3/DHX8/SF3B2
603	GO_POSITIVE_REGULATION_OF_PROTEIN_LOCALIZATION_TO_NUCLEUS	GO_POSITIVE_REGULATION_OF_PROTEIN_LOCALIZATION_TO_NUCLEUS	GO_POSITIVE_REGULATION_OF_PROTEIN_LOCALIZATION_TO_NUCLEUS	73	0.498809	1.45982	0.00444849	0.0494121	0.0416009	9024	tags=45%, list=26%, signal=33%	SRC/UBR5/DKC1/CD2AP/MAPK14/GTSE1/CDK1/PLK1/TPR/PRKCD/CCT2/SMO/ECT2/RBM22/ZPR1/TARDBP/PIK3R2/KAT7/CARD10/F2/ZC3H12A/HDAC3/RAN/CCT5/STK11/IFNG/EFCAB7/DTX3L/TERT/PINX1/TCP1/NMD3/PARP1
604	GO_REGULATION_OF_UBIQUITIN_PROTEIN_TRANSFERASE_ACTIVITY	GO_REGULATION_OF_UBIQUITIN_PROTEIN_TRANSFERASE_ACTIVITY	GO_REGULATION_OF_UBIQUITIN_PROTEIN_TRANSFERASE_ACTIVITY	51	0.532788	1.51297	0.00451328	0.050049	0.0421371	11850	tags=73%, list=34%, signal=48%	FBXO5/MAGEA2/MAD2L1/PLK1/MAGEA2B/LIMK1/UBE2C/MASTL/ABL1/CDC20/GOLGA2/AXIN1/CDC14B/SMAD7/FEM1A/FZR1/FBXW7/DCUN1D2/USP44/RPS7/UBE2S/ARRDC3/BMI1/DTX3L/FEM1B/TOPORS/DCUN1D5/DCUN1D1/DCUN1D4/UBE2N/RAB1A/DCUN1D3/RPS2/RPL11/BAG5/PTEN/CDC20B
605	GO_LAMININ_BINDING	GO_LAMININ_BINDING	GO_LAMININ_BINDING	29	-0.436321	-1.7339	0.00453172	0.0501705	0.0422394	3685	tags=31%, list=11%, signal=28%	GPC1/LYPD3/LGALS1/ACHE/LGALS3/AGRN/BCAM/ITGA3
606	GO_EMBRYONIC_VISCEROCRANIUM_MORPHOGENESIS	GO_EMBRYONIC_VISCEROCRANIUM_MORPHOGENESIS	GO_EMBRYONIC_VISCEROCRANIUM_MORPHOGENESIS	11	0.741799	1.64195	0.00459159	0.0507496	0.0427269	5854	tags=55%, list=17%, signal=45%	MTHFD1L/LHX1/HOXA2/NIPBL/NDST1/AUTS2
607	GO_NON_MOTILE_CILIUM_ASSEMBLY	GO_NON_MOTILE_CILIUM_ASSEMBLY	GO_NON_MOTILE_CILIUM_ASSEMBLY	53	0.528338	1.50436	0.0046116	0.0508331	0.0427973	11701	tags=60%, list=34%, signal=40%	MAP4/TBC1D32/CENPJ/IFT80/INTU/TOGARAM1/BBS7/CEP135/MKS1/TMEM216/RPGRIP1L/GORAB/CSNK1D/BBS10/DISC1/CEP250/CC2D2A/IFT88/WRAP73/EXOC5/DYNLL1/GFY/FUZ/BBS1/IFT74/C2CD3/ARL13B/IFT52/DNM2/ATMIN/ARL13A/POC1A
608	GO_POSITIVE_REGULATION_OF_VIRAL_PROCESS	GO_POSITIVE_REGULATION_OF_VIRAL_PROCESS	GO_POSITIVE_REGULATION_OF_VIRAL_PROCESS	103	0.468142	1.39788	0.0046143	0.0508331	0.0427973	7572	tags=42%, list=22%, signal=33%	ADARB1/CHMP4C/SRPK1/TOP2A/YTHDC2/ZNF502/FMR1/NUCKS1/LARP1/DHX9/NELFCD/CHD1/SMC3/TFAP4/SRPK2/CCNT1/RRP1B/EP300/RSF1/NELFB/ADAR/PABPC1/POLR2D/SP1/TOP2B/ZNF639/CNOT7/POLR2K/SMARCA4/CDK9/TAF11/PPID/PKN2/NELFA/POLR2B/POLR2A/SNW1/HACD3/TMEM250/DDX3X/PPIH/CD4/VPS4B
609	GO_MAINTENANCE_OF_SISTER_CHROMATID_COHESION	GO_MAINTENANCE_OF_SISTER_CHROMATID_COHESION	GO_MAINTENANCE_OF_SISTER_CHROMATID_COHESION	12	0.724499	1.63634	0.00465338	0.0511796	0.043089	7374	tags=92%, list=21%, signal=72%	DSCC1/TNKS/SMC5/NSMCE2/MAU2/ATRX/NIPBL/SLF1/SLF2/H2AFY/RB1
610	GO_RNA_POLYMERASE_II_ACTIVATING_TRANSCRIPTION_FACTOR_BINDING	GO_RNA_POLYMERASE_II_ACTIVATING_TRANSCRIPTION_FACTOR_BINDING	GO_RNA_POLYMERASE_II_ACTIVATING_TRANSCRIPTION_FACTOR_BINDING	41	0.558582	1.55123	0.00468945	0.0514919	0.0433519	7374	tags=44%, list=21%, signal=35%	HNF4A/NCOR1/HEY2/RBL1/TBX3/CREBBP/NEUROD1/EP300/SIN3A/EXOSC9/ZFPM1/RBL2/EOMES/ATF2/CREB1/LDB1/HIPK2/RB1
611	GO_OXIDOREDUCTASE_ACTIVITY_ACTING_ON_PEROXIDE_AS_ACCEPTOR	GO_OXIDOREDUCTASE_ACTIVITY_ACTING_ON_PEROXIDE_AS_ACCEPTOR	GO_OXIDOREDUCTASE_ACTIVITY_ACTING_ON_PEROXIDE_AS_ACCEPTOR	55	-0.355177	-1.61475	0.00473934	0.0517582	0.0435761	5208	tags=42%, list=15%, signal=36%	HBG2/HBB/PRDX1/GSTM2/GPX6/DUOX1/MGST3/PXDN/TPO/MGST1/HBA1/PRDX5/GPX5/PARK7/GSTZ1/GSTP1/HBA2/GPX4/GPX3/TXNDC17/MGST2/GPX1
612	GO_RESPONSE_TO_ZINC_ION	GO_RESPONSE_TO_ZINC_ION	GO_RESPONSE_TO_ZINC_ION	55	-0.366843	-1.66778	0.00473934	0.0517582	0.0435761	3626	tags=36%, list=11%, signal=33%	MT1F/MT3/ATP13A2/HAMP/HAAO/MT1G/ASS1/MT1DP/MT1M/MT1E/PLN/S100A8/KRT14/KHK/MT2A/MT1A/MT1X/ABCC8/KCNK3
613	GO_TERTIARY_GRANULE_LUMEN	GO_TERTIARY_GRANULE_LUMEN	GO_TERTIARY_GRANULE_LUMEN	55	-0.380583	-1.73025	0.00473934	0.0517582	0.0435761	4984	tags=40%, list=14%, signal=34%	CFP/MMP9/CHIT1/TCN1/TNFAIP6/PGM1/CDA/OLFM4/CXCL1/CAMP/ALDOA/PTPN6/GSDMD/MMP8/CTSH/DBNL/FTH1/LTF/CSTB/CNN2/CST3
614	GO_UTERUS_DEVELOPMENT	GO_UTERUS_DEVELOPMENT	GO_UTERUS_DEVELOPMENT	22	0.630615	1.60247	0.00474457	0.0517582	0.0435761	6933	tags=45%, list=20%, signal=36%	SRC/KDM5B/LHX1/ASH1L/HOXA10/RBP4/NIPBL/SMAD4/CYP19A1/WNT9B
615	GO_LIVER_MORPHOGENESIS	GO_LIVER_MORPHOGENESIS	GO_LIVER_MORPHOGENESIS	17	-0.556615	-1.90194	0.00479616	0.0522361	0.0439785	4339	tags=59%, list=13%, signal=51%	CUL3/WNT3A/PTN/XBP1/SULF2/CEACAM1/LIMS2/RPS6KA1/CEBPB
616	GO_MICROTUBULE_POLYMERIZATION_OR_DEPOLYMERIZATION	GO_MICROTUBULE_POLYMERIZATION_OR_DEPOLYMERIZATION	GO_MICROTUBULE_POLYMERIZATION_OR_DEPOLYMERIZATION	109	0.465639	1.39451	0.00481058	0.0523083	0.0440392	6271	tags=39%, list=18%, signal=32%	CCSAP/MAP2/AKAP9/KIF18A/STMN1/SKA1/KIF18B/FBXO5/PAK1/CENPJ/TUBB4A/SKA2/KIF2C/CAMSAP1/SKA3/TOGARAM1/CKAP2/FGF13/CLASP2/PRUNE1/ABL1/GOLGA2/CDK5R1/CAMSAP2/CKAP5/TUBGCP4/ZNF207/CSNK1D/TUBGCP3/DYRK1A/TAOK1/TPPP/CLIP1/PSRC1/CEP192/SPAST/CDKN1B/KIF24/CLASP1/HDGFL3/CAMSAP3/KIF2A
617	GO_MODIFIED_AMINO_ACID_TRANSMEMBRANE_TRANSPORTER_ACTIVITY	GO_MODIFIED_AMINO_ACID_TRANSMEMBRANE_TRANSPORTER_ACTIVITY	GO_MODIFIED_AMINO_ACID_TRANSMEMBRANE_TRANSPORTER_ACTIVITY	15	0.697026	1.64709	0.00488429	0.0529381	0.0445695	4807	tags=47%, list=14%, signal=40%	SLC19A2/SLC22A5/SLC7A11/SLC25A32/ABCC1/SLC6A8/SLC16A12
618	GO_VITAMIN_D_RECEPTOR_BINDING	GO_VITAMIN_D_RECEPTOR_BINDING	GO_VITAMIN_D_RECEPTOR_BINDING	15	0.696815	1.6466	0.00488429	0.0529381	0.0445695	7076	tags=80%, list=21%, signal=64%	MED17/MED14/MED30/TAF7/MED12/RXRA/MED13/MED1/TAF11/TOB2/SNW1/THRAP3
619	GO_HINDBRAIN_MORPHOGENESIS	GO_HINDBRAIN_MORPHOGENESIS	GO_HINDBRAIN_MORPHOGENESIS	40	0.563231	1.55931	0.00490605	0.0530883	0.0446959	8096	tags=55%, list=23%, signal=42%	TRNP1/AGTPBP1/KIF14/LHX1/SMO/ABL1/ATP7A/WHRN/OPHN1/MTPN/SERPINE2/CBLN1/KNDC1/PTPN11/LDB1/RORA/LRP6/MAP2K1/HERC1/LHX5/GNPAT/DLC1
620	GO_HEMIDESMOSOME_ASSEMBLY	GO_HEMIDESMOSOME_ASSEMBLY	GO_HEMIDESMOSOME_ASSEMBLY	12	-0.662784	-2.01228	0.00493523	0.0532322	0.0448171	1807	tags=50%, list=5%, signal=47%	KRT5/KRT14/COL17A1/ITGB4/CD151
621	GO_SALIVA_SECRETION	GO_SALIVA_SECRETION	GO_SALIVA_SECRETION	12	-0.66027	-2.00465	0.00493523	0.0532322	0.0448171	3222	tags=58%, list=9%, signal=53%	STATH/AQP5/TAC1/CHRM3/CHRM1/KCNN4
622	GO_RNA_CAPPING	GO_RNA_CAPPING	GO_RNA_CAPPING	34	0.578919	1.57178	0.00495676	0.0533787	0.0449404	8110	tags=50%, list=24%, signal=38%	NCBP1/GTF2H4/TGS1/NCBP3/GTF2H3/GTF2H1/CMTR1/POLR2D/ERCC3/POLR2K/POLR2B/RNGTT/POLR2A/RAMAC/NCBP2/GTF2H5/MNAT1
623	GO_KINETOCHORE_ORGANIZATION	GO_KINETOCHORE_ORGANIZATION	GO_KINETOCHORE_ORGANIZATION	21	0.637612	1.60683	0.00499279	0.0536805	0.0451945	2761	tags=48%, list=8%, signal=44%	SMC4/NUF2/SENP6/CENPF/POGZ/SMC2/CDT1/CENPE/CENPK/CENPA
624	GO_REGULATION_OF_ENDOPLASMIC_RETICULUM_STRESS_INDUCED_INTRINSIC_APOPTOTIC_SIGNALING_PATHWAY	GO_REGULATION_OF_ENDOPLASMIC_RETICULUM_STRESS_INDUCED_INTRINSIC_APOPTOTIC_SIGNALING_PATHWAY	GO_REGULATION_OF_ENDOPLASMIC_RETICULUM_STRESS_INDUCED_INTRINSIC_APOPTOTIC_SIGNALING_PATHWAY	32	-0.437021	-1.78226	0.00506757	0.0542927	0.0457099	1675	tags=41%, list=5%, signal=39%	BCL2L1/PARK7/ERP29/SELENOS/CREB3L1/XBP1/TXNDC12/HSPA1A/WFS1/BOK/HERPUD1/CREB3
625	GO_ISWI_TYPE_COMPLEX	GO_ISWI_TYPE_COMPLEX	GO_ISWI_TYPE_COMPLEX	11	0.736103	1.62934	0.00507492	0.0542927	0.0457099	7354	tags=82%, list=21%, signal=64%	BAZ1A/BPTF/SMARCA5/RSF1/CHRAC1/RBBP4/SMARCA1/USF1/HMGXB4
626	GO_DEOXYRIBONUCLEASE_ACTIVITY	GO_DEOXYRIBONUCLEASE_ACTIVITY	GO_DEOXYRIBONUCLEASE_ACTIVITY	58	0.516804	1.48407	0.00509788	0.0542927	0.0457099	10340	tags=67%, list=30%, signal=47%	EME1/DNA2/DFFB/TATDN1/EXO1/GEN1/EME2/MRE11/DCLRE1B/ERI2/SLX4/RAD50/FAN1/APLF/RBBP8/TATDN2/TREX2/DNASE1L2/DCLRE1A/APEX2/XRCC3/RAD1/MGME1/RAD9A/EXD2/POLE/MUS81/EXOG/DNASE1L3/DICER1/RPS3/ZRANB3/FEN1/ERCC4/MBD4/APEX1/DCLRE1C/ENDOV/EXO5
627	GO_SEX_DIFFERENTIATION	GO_SEX_DIFFERENTIATION	GO_SEX_DIFFERENTIATION	268	0.414179	1.28226	0.0051	0.0542927	0.0457099	8330	tags=35%, list=24%, signal=27%	GAS2/AKR1C3/SRC/AMH/LGR4/CITED2/HNF4A/GATA6/KIF18A/FANCF/VGF/CENPI/GATA4/BMP6/BRIP1/CBX2/AGO4/ACVR2A/MSH4/HMGB2/ASPM/NUP107/RHOBTB3/TBX3/AFP/TAF4/CNOT9/BMPR1B/GDF9/LHX1/MSH2/MERTK/AR/SF1/HMGCS1/NRIP1/FANCA/NR5A1/SMAD5/GPR149/ARID4B/CBL/CRKL/FGF8/KDM5A/TEX19/CTSV/SIRT1/IDH1/ATRX/HOXA10/RNF38/RRM1/DMRT3/NASP/IRX5/ARID4A/RBP4/NIPBL/BRCA2/UBB/SMAD4/RAD21L1/INHA/CSDE1/RBMY1B/CYP19A1/PKD1/WDR48/CASP2/B…
628	GO_CYSTEINE_TYPE_PEPTIDASE_ACTIVITY	GO_CYSTEINE_TYPE_PEPTIDASE_ACTIVITY	GO_CYSTEINE_TYPE_PEPTIDASE_ACTIVITY	182	0.430409	1.31676	0.00510102	0.0542927	0.0457099	11954	tags=53%, list=35%, signal=35%	USP51/USP49/CAPN5/OTUD6B/ESPL1/SENP6/USPL1/ALG13/SENP7/COPS5/YOD1/TANK/VCPIP1/USP42/MYSM1/USP24/USP3/RCE1/USP30/USP28/USP1/USP15/USP35/USP20/USP22/CTSV/MALT1/USP37/CAPN7/UCHL5/OTUD3/USP7/USP26/SENP1/USP12/USP10/USP54/USP38/OTUB2/OTULIN/OTUD7B/CASP8/ZC3H12A/ZRANB1/CAPN15/CASP2/USP9X/OTUD4/MINDY4/USP8/CFLAR/CASP3/USP44/OTUD7A/USP34/CTSS/USP48/USP11/PSMD14/ATG4C/MINDY3/BRCC3/MINDY2/USP25/SENP2/USP17…
629	GO_ORGANELLAR_LARGE_RIBOSOMAL_SUBUNIT	GO_ORGANELLAR_LARGE_RIBOSOMAL_SUBUNIT	GO_ORGANELLAR_LARGE_RIBOSOMAL_SUBUNIT	57	-0.390436	-1.78582	0.00510204	0.0542927	0.0457099	1575	tags=26%, list=5%, signal=25%	MRPL2/MRPL27/MRPL53/MRPL55/MRPS18A/MPV17L2/MRPL20/MRPL43/MRPL40/MRPL54/MRPL17/MRPL52/MRPL34/MRPL36
630	GO_REGULATION_OF_DNA_BINDING	GO_REGULATION_OF_DNA_BINDING	GO_REGULATION_OF_DNA_BINDING	123	0.457753	1.37809	0.00511022	0.0542927	0.0457099	8202	tags=44%, list=24%, signal=34%	ZNF462/HEY2/CDCA5/ZNF675/SRI/HMGB2/NEK2/CDT1/HMGA2/TXN/HJURP/TNKS/WAPL/SMO/TAF1/NEUROD1/MAU2/DOT1L/NSD1/PAX6/H1F0/TFAP4/KDM1A/EP300/RSF1/SIN3A/PRKN/HMGB1/ZFP90/LHX2/PDX1/SUMO3/JAK2/NIPBL/TRAF6/CALM3/TWIST1/FBXW7/HDAC2/E2F1/NFKBIA/HMOX1/ANKRD33/IFNG/SOX11/HIPK2/MAPK8/RB1/TMSB4X/SKI/CALM2/WFIKKN1/AGER/PINX1
631	GO_OXIDOREDUCTASE_ACTIVITY_ACTING_ON_NAD_P_H_QUINONE_OR_SIMILAR_COMPOUND_AS_ACCEPTOR	GO_OXIDOREDUCTASE_ACTIVITY_ACTING_ON_NAD_P_H_QUINONE_OR_SIMILAR_COMPOUND_AS_ACCEPTOR	GO_OXIDOREDUCTASE_ACTIVITY_ACTING_ON_NAD_P_H_QUINONE_OR_SIMILAR_COMPOUND_AS_ACCEPTOR	60	-0.35367	-1.68305	0.00512821	0.0542927	0.0457099	1757	tags=33%, list=5%, signal=32%	NDUFV2/NDUFA13/NQO2/NDUFAF2/NDUFA6/NDUFS5/DHRS4/NDUFB7/NDUFA10/NDUFS7/NDUFB1/NDUFS8/NQO1/CBR1/NDUFS6/NDUFB8/NDUFA3/DCXR/TP53I3
632	GO_REGULATION_OF_SMOOTH_MUSCLE_CONTRACTION	GO_REGULATION_OF_SMOOTH_MUSCLE_CONTRACTION	GO_REGULATION_OF_SMOOTH_MUSCLE_CONTRACTION	60	-0.320816	-1.52671	0.00512821	0.0542927	0.0457099	3591	tags=30%, list=10%, signal=27%	CAV1/GHRL/NPY2R/NMUR2/EDN2/ADRA1A/MYOCD/CALCA/P2RX1/RGS2/ADRA2C/ATP1A2/SPHK1/CHRM3/KCNMA1/TACR2/CNN1
633	GO_MITOCHONDRIAL_DNA_REPLICATION	GO_MITOCHONDRIAL_DNA_REPLICATION	GO_MITOCHONDRIAL_DNA_REPLICATION	12	0.720206	1.62664	0.00513065	0.0542927	0.0457099	6296	tags=67%, list=18%, signal=55%	POLG2/DNA2/LIG3/TWNK/RRM2B/DNAJA3/STOML2/MGME1
634	GO_RELEASE_OF_CYTOCHROME_C_FROM_MITOCHONDRIA	GO_RELEASE_OF_CYTOCHROME_C_FROM_MITOCHONDRIA	GO_RELEASE_OF_CYTOCHROME_C_FROM_MITOCHONDRIA	58	-0.376878	-1.7596	0.00515464	0.0544606	0.0458513	3497	tags=36%, list=10%, signal=33%	BAD/PRELID1/IFI6/FAM162A/PYCARD/TIMM50/BIK/BCL2L1/LMNA/FIS1/FZD9/CCK/BAX/IGF1/CHCHD10/PINK1/BOK/GPX1/TNFSF10/SFN
635	GO_RESPONSE_TO_RADIATION	GO_RESPONSE_TO_RADIATION	GO_RESPONSE_TO_RADIATION	444	0.387122	1.21455	0.00519948	0.054848	0.0461774	9940	tags=42%, list=29%, signal=31%	DNMT3B/XRCC2/TP53INP1/SPIDR/DNMT3A/FECH/PAXIP1/CUL4B/FIGNL1/TRIM32/HUS1/INTS3/RAD51AP1/TOPBP1/ELOVL4/TLK2/RBM4B/AURKB/CLK2/PBK/EYA3/TICRR/BRAF/MAPK14/INIP/POLE3/METTL3/SLC7A11/GRK1/NEDD4/DHX36/HMGN1/ATM/BACE1/ALAD/PCLAF/HMGA2/TXN/TANK/DDHD2/PRKDC/CHEK1/FMR1/NUCKS1/FNTA/ZBTB1/RAD54L/INO80/MYC/FANCD2/ATP8A2/NF1/CREBBP/MSH2/ASNS/MSH6/TAF1/ECT2/BLM/PPP1CC/HMGCS1/WRN/ACTR5/DTL/BRCA1/USP28/KDM1A/UBE2B/…
636	GO_TRNA_METHYLATION	GO_TRNA_METHYLATION	GO_TRNA_METHYLATION	38	0.566682	1.55842	0.00524384	0.0552291	0.0464983	9951	tags=71%, list=29%, signal=51%	TRMT13/TARBP1/GTPBP3/TRMT10B/TRMT11/METTL2A/TRDMT1/TRMT10A/TRMT61B/METTL2B/TRMT9B/TRMO/TRMT1/TRMT1L/ALKBH8/TRMT5/NSUN2/TRMT10C/METTL6/MTO1/TRMT12/THUMPD2/TRMT6/TYW3/NSUN3/THUMPD3/LCMT2
637	GO_POSITIVE_REGULATION_OF_TELOMERASE_ACTIVITY	GO_POSITIVE_REGULATION_OF_TELOMERASE_ACTIVITY	GO_POSITIVE_REGULATION_OF_TELOMERASE_ACTIVITY	36	0.5723	1.56363	0.00525928	0.0553049	0.0465621	5441	tags=50%, list=16%, signal=42%	DKC1/HMBOX1/AURKB/PTGES3/MAPK15/POT1/NEK2/HNRNPA2B1/TNKS/MYC/CCT2/GRHL2/NVL/NAF1/NEK7/HNRNPD/MAPKAPK5/HSP90AA1
638	GO_INTRINSIC_APOPTOTIC_SIGNALING_PATHWAY_IN_RESPONSE_TO_ENDOPLASMIC_RETICULUM_STRESS	GO_INTRINSIC_APOPTOTIC_SIGNALING_PATHWAY_IN_RESPONSE_TO_ENDOPLASMIC_RETICULUM_STRESS	GO_INTRINSIC_APOPTOTIC_SIGNALING_PATHWAY_IN_RESPONSE_TO_ENDOPLASMIC_RETICULUM_STRESS	61	-0.341534	-1.62428	0.00529101	0.0555514	0.0467697	2492	tags=31%, list=7%, signal=29%	HYOU1/ERN2/BCL2L1/SELENOK/PARK7/ERP29/BAG6/SELENOS/CREB3L1/XBP1/TXNDC12/BAX/HSPA1A/WFS1/BOK/HERPUD1/CEBPB/CREB3
639	GO_NUCLEAR_HORMONE_RECEPTOR_BINDING	GO_NUCLEAR_HORMONE_RECEPTOR_BINDING	GO_NUCLEAR_HORMONE_RECEPTOR_BINDING	151	0.443385	1.34686	0.00540162	0.0566242	0.0476729	7955	tags=40%, list=23%, signal=31%	NR1H4/SRC/ASXL1/NCOR1/MED17/NCOA2/MED14/NUP62/MED30/HMGA1/TAF7/CTBP2/DCAF13/FUS/MED12/RXRA/MED13/TAF1/PRAME/NRIP1/BAZ2A/NSD1/BRCA1/KDM1A/GRIP1/TRIM24/EP300/ARID1A/LRIF1/SIRT1/KDM5D/LATS1/KDM3A/SMARCE1/SMARCA4/MED1/TAF11/PPID/SLC30A9/KDM4C/JMJD1C/CNOT1/TOB2/TCF7L2/CCDC62/ZNHIT3/SNW1/RAN/STAT5B/DCAF1/STRN/THRAP3/DDX5/RB1/STAT1/C1D/CCNE1/DAXX/RNF14/TRIP12/NCOA3
640	GO_RESPONSE_TO_UV	GO_RESPONSE_TO_UV	GO_RESPONSE_TO_UV	137	0.448496	1.3573	0.0055033	0.05749	0.0484018	9042	tags=49%, list=26%, signal=36%	TP53INP1/CUL4B/TRIM32/HUS1/AURKB/PBK/METTL3/NEDD4/DHX36/HMGN1/PCLAF/CHEK1/FMR1/ZBTB1/INO80/MYC/CREBBP/MSH2/MSH6/TAF1/WRN/ACTR5/DTL/USP28/KDM1A/UBE2B/EP300/MEN1/USP1/YY1/CAT/SIRT1/MC1R/UVSSA/RO60/ERCC3/RAD18/TRIAP1/PRKAA1/PPID/BRCA2/NPM1/REV1/CDKN2D/XPA/USF1/SDE2/CASP3/MAP2K7/STK11/SPRTN/ERCC6/CDC25A/POLH/MAPK8/MAP4K3/CCAR2/POLK/CCND1/RHNO1/ZRANB3/FEN1/ERCC4/MAP3K4/MME/PARP1/PCNA
641	GO_PLATELET_DENSE_GRANULE_LUMEN	GO_PLATELET_DENSE_GRANULE_LUMEN	GO_PLATELET_DENSE_GRANULE_LUMEN	14	0.701612	1.63728	0.00550545	0.05749	0.0484018	1964	tags=21%, list=6%, signal=20%	APOH/SERPINA4/FAM3C
642	GO_RIBONUCLEOPROTEIN_COMPLEX_BINDING	GO_RIBONUCLEOPROTEIN_COMPLEX_BINDING	GO_RIBONUCLEOPROTEIN_COMPLEX_BINDING	129	0.452267	1.36468	0.00550992	0.05749	0.0484018	9029	tags=50%, list=26%, signal=37%	PHF6/EZH2/MRRF/GEMIN5/ERI1/LETM2/HNRNPU/YTHDF3/UNK/PRMT3/FMR1/GCN1/UNG/SECISBP2/PTCD3/WDR12/DHX9/NAA15/SEC61A2/NVL/IGHMBP2/SRP9/UHMK1/RICTOR/CPSF6/ABCE1/GUF1/DHX33/NAA16/EIF4H/MTRF1/LTN1/NPM1/RBM3/LETM1/ZC3H12A/SRP54/EIF5A2/APOBEC1/SNRPB2/ITCH/SRP72/YTHDF1/DDX3X/NOLC1/BOP1/PPIH/DDX5/SRP68/CBX5/PYM1/LETMD1/ZNF598/MTIF2/SLFN14/RBM23/PRMT5/MTRF1L/RNASEL/NMD3/SNRPD1/SECISBP2L/PRMT7/ETF1
643	GO_ENDOMEMBRANE_SYSTEM_ORGANIZATION	GO_ENDOMEMBRANE_SYSTEM_ORGANIZATION	GO_ENDOMEMBRANE_SYSTEM_ORGANIZATION	416	0.390434	1.22328	0.00559944	0.0583333	0.0491118	10075	tags=44%, list=29%, signal=31%	TMED6/BAIAP2L2/MYRF/TOR1B/AKAP9/PPP2R2A/SYT4/TMEM38B/WASL/VPS37D/RAB33B/TOR1A/TOR1AIP2/CHMP4C/SEC16B/GOLGA8IP/ARL6IP1/TRAM2/MTSS1/CIT/MAPK15/CNEP1R1/KNL1/PACSIN1/YWHAZ/UBXN2B/CDK1/MYH10/XKR6/PLK1/STX16/FHDC1/RINT1/GOLGA8DP/VCPIP1/ZPBP2/HOOK3/ASAP1/NUP155/ARFGEF1/CLASP2/GOLGA6B/ALS2/FNBP1L/FBXW8/PRKCD/GOLGA8B/BAIAP2L1/RAB3GAP2/AR/SNX10/STX17/LNPK/SYNJ1/GOLGA2/NEK6/CAMSAP2/TARDBP/STX2/PDE4DIP/ANKLE…
644	GO_SUBSTRATE_DEPENDENT_CELL_MIGRATION_CELL_EXTENSION	GO_SUBSTRATE_DEPENDENT_CELL_MIGRATION_CELL_EXTENSION	GO_SUBSTRATE_DEPENDENT_CELL_MIGRATION_CELL_EXTENSION	10	0.750949	1.6322	0.00562278	0.0584857	0.0492401	7258	tags=80%, list=21%, signal=63%	CD2AP/MYH10/SDCBP/OPHN1/NCK1/SHTN1/CTTN/NRP1
645	GO_RHO_GUANYL_NUCLEOTIDE_EXCHANGE_FACTOR_ACTIVITY	GO_RHO_GUANYL_NUCLEOTIDE_EXCHANGE_FACTOR_ACTIVITY	GO_RHO_GUANYL_NUCLEOTIDE_EXCHANGE_FACTOR_ACTIVITY	78	0.490591	1.44212	0.00564744	0.058555	0.0492985	10464	tags=49%, list=30%, signal=34%	DNMBP/VAV2/ARHGEF26/ARHGEF39/TRIO/SPATA13/ARHGEF10/TIAM2/ARHGEF10L/ALS2/ECT2/FGD1/KALRN/ARHGEF3/ITSN1/ARHGEF12/ARHGEF11/ARHGEF7/FARP2/EPS8L3/ARHGEF16/SOS1/ARHGEF38/EPS8/DOCK1/ARHGEF6/FGD6/PLEKHG6/ARHGEF18/NET1/DOCK2/FGD2/VAV1/MCF2L/SOS2/MCF2L2/ITSN2/PLEKHG4
646	GO_INTERFERON_BETA_PRODUCTION	GO_INTERFERON_BETA_PRODUCTION	GO_INTERFERON_BETA_PRODUCTION	50	0.532098	1.50784	0.00565204	0.058555	0.0492985	12586	tags=70%, list=37%, signal=45%	POLR3A/HMGB2/POLR3C/TRAIP/DHX9/YY1/POLR3F/TIRAP/IRF5/PTPRS/TBK1/PTPN11/NLRC3/TLR3/DDX3X/TLR9/RNF216/TLR7/RIOK3/POLR3D/TRIM56/CACTIN/REL/TRAF3IP1/RIPK2/RNF135/LILRB1/DDX58/TLR8/ZBTB20/TRIM38/POLR3B/IFIH1/TICAM1/MAVS
647	GO_ACTIN_FILAMENT_BUNDLE	GO_ACTIN_FILAMENT_BUNDLE	GO_ACTIN_FILAMENT_BUNDLE	62	-0.397084	-1.88148	0.00568182	0.058555	0.0492985	3480	tags=40%, list=10%, signal=36%	RFLNA/PXN/MYLK/SORBS1/ZYX/XIRP2/SYNPO2/XIRP1/MYH6/MYH7/PGM5/FAM107A/CRYAB/ACTA1/LCP1/MICALL2/PDLIM7/FHL3/CORO1B/TPM1/CNN2/PDLIM4/MYL9/ILK
648	GO_CALCIUM_DEPENDENT_PROTEIN_BINDING	GO_CALCIUM_DEPENDENT_PROTEIN_BINDING	GO_CALCIUM_DEPENDENT_PROTEIN_BINDING	62	-0.387112	-1.83423	0.00568182	0.058555	0.0492985	2836	tags=35%, list=8%, signal=33%	TNNC1/SYT1/ANXA1/DMBT1/ANXA6/A2M/VPS37B/PEF1/PLSCR3/CASQ2/ANXA2/S100A6/S100A1/CABP1/S100A11/CD177/TNNC2/WFS1/S100P/ANXA11/ANXA3
649	GO_NADH_DEHYDROGENASE_COMPLEX_ASSEMBLY	GO_NADH_DEHYDROGENASE_COMPLEX_ASSEMBLY	GO_NADH_DEHYDROGENASE_COMPLEX_ASSEMBLY	64	-0.350525	-1.68676	0.00568182	0.058555	0.0492985	3360	tags=34%, list=10%, signal=31%	DMAC2/NDUFA9/NDUFS3/TIMMDC1/NDUFA2/NDUFV2/NDUFAF8/NDUFA13/NDUFAF2/NDUFA6/NDUFS5/NDUFA11/NDUFB7/NDUFA10/NDUFS7/NDUFB1/NDUFS8/NDUFS6/NDUFB8/NDUFAF3/NDUFA3
650	GO_SPECIFIC_GRANULE_LUMEN	GO_SPECIFIC_GRANULE_LUMEN	GO_SPECIFIC_GRANULE_LUMEN	62	-0.311296	-1.475	0.00568182	0.058555	0.0492985	4301	tags=34%, list=12%, signal=30%	TCN1/DEFA4/ELANE/ORM2/OLFM4/CXCL1/CAMP/PTPN6/RETN/GSDMD/MMP8/LCN2/SLPI/ACAA1/CHI3L1/LTF/BPI/CRACR2A/PDXK/CNN2
651	GO_POSITIVE_REGULATION_OF_BINDING	GO_POSITIVE_REGULATION_OF_BINDING	GO_POSITIVE_REGULATION_OF_BINDING	180	0.430207	1.31576	0.00570114	0.058664	0.0493902	8650	tags=42%, list=25%, signal=32%	S100A10/STMN1/BMP2/HOXA3/HMBOX1/VTN/CDCA5/HIP1R/GPSM1/HMGB2/NCBP1/CDT1/HMGA2/TXN/EPB41L5/CTBP2/FMR1/WAPL/PON1/DHX9/GMNN/TAF1/NEUROD1/ABL1/DDX11/MAU2/NVL/PAX6/H1F0/KDM1A/EPB41/EIF3E/EP300/MEN1/SPPL3/TRAF2/PRKN/HMGB1/GNL3L/TIRAP/PDX1/CDK9/JAK2/NIPBL/ARHGEF7/TRAF6/CRBN/CALM3/TWIST1/DERL1/TRAF4/PPP2CB/PKD1/TCF7L2/PLK2/PYGO2/ACE/RAN/IFNG/HIPK2/STK4/NRP1/GSK3B/RB1/STPG1/RIPOR2/SKI/RAPGEF2/CALM2/DTX3L/T…
652	GO_NEGATIVE_REGULATION_OF_CELL_CYCLE_G1_S_PHASE_TRANSITION	GO_NEGATIVE_REGULATION_OF_CELL_CYCLE_G1_S_PHASE_TRANSITION	GO_NEGATIVE_REGULATION_OF_CELL_CYCLE_G1_S_PHASE_TRANSITION	104	0.463824	1.38657	0.00571486	0.0587151	0.0494333	6197	tags=41%, list=18%, signal=34%	CTDSPL/MDM4/EZH2/SOX4/CDK2/RBL1/GTSE1/CDK1/CNOT6/ATM/ARID3A/MYO16/CDC25C/PRKDC/CNOT8/CNOT9/AURKA/EP300/MEN1/CARM1/E2F8/CDK4/CNOT7/CNOT11/TFDP1/GPNMB/TRIAP1/E2F7/CTDSP1/CNOT4/RFWD3/RBL2/CDKN1B/CNOT1/CNOT6L/CCNB1/GIGYF2/CDKN2D/CASP2/PLK2/E2F1/CHEK2/CTDSP2
653	GO_POSITIVE_REGULATION_OF_SISTER_CHROMATID_COHESION	GO_POSITIVE_REGULATION_OF_SISTER_CHROMATID_COHESION	GO_POSITIVE_REGULATION_OF_SISTER_CHROMATID_COHESION	10	0.749366	1.62876	0.00574502	0.0589348	0.0496182	6680	tags=90%, list=19%, signal=73%	RAD21/SFPQ/SMC5/NSMCE2/DDX11/NIPBL/SLF1/SLF2/H2AFY
654	GO_REGULATION_OF_INTEGRIN_MEDIATED_SIGNALING_PATHWAY	GO_REGULATION_OF_INTEGRIN_MEDIATED_SIGNALING_PATHWAY	GO_REGULATION_OF_INTEGRIN_MEDIATED_SIGNALING_PATHWAY	13	-0.63328	-1.98122	0.00579151	0.0593174	0.0499403	696	tags=46%, list=2%, signal=45%	CD177/FLNA/LIMS2/CD63/EMP2
655	GO_REGULATION_OF_PROTEIN_MODIFICATION_BY_SMALL_PROTEIN_CONJUGATION_OR_REMOVAL	GO_REGULATION_OF_PROTEIN_MODIFICATION_BY_SMALL_PROTEIN_CONJUGATION_OR_REMOVAL	GO_REGULATION_OF_PROTEIN_MODIFICATION_BY_SMALL_PROTEIN_CONJUGATION_OR_REMOVAL	216	0.419719	1.29115	0.0058	0.0593174	0.0499403	11921	tags=60%, list=35%, signal=39%	MTBP/OGT/FBXO5/SOX4/UBR5/PAXIP1/SKP2/MAGEA2/MAD2L1/PLK1/U2AF2/MAPK9/MAGEA2B/TANK/PRMT3/BIRC2/LIMK1/ARNT/UBE2C/MASTL/RNF20/HMG20A/TAF1/ABL1/SASH1/FANCI/CDC20/BRCA1/UBE2I/GOLGA2/UBE2D1/KDM1A/SVBP/AXIN1/FANCM/IVNS1ABP/CDC14B/PRKN/UBXN2A/SMAD7/MTA1/MALT1/GNL3L/FEM1A/CDK9/FZR1/UBB/TRAF6/DNAJA1/UBE3A/AMER1/CTR9/GNL3/HSP90AA1/FBXW7/DERL1/UBQLN1/ZC3H12A/WDR48/OTUD4/XIAP/RCHY1/DCUN1D2/MARCH7/USP44/ITCH/RP…
656	GO_IRE1_MEDIATED_UNFOLDED_PROTEIN_RESPONSE	GO_IRE1_MEDIATED_UNFOLDED_PROTEIN_RESPONSE	GO_IRE1_MEDIATED_UNFOLDED_PROTEIN_RESPONSE	63	-0.332753	-1.59211	0.00581395	0.0593696	0.0499843	3624	tags=35%, list=11%, signal=31%	EXTL1/DNAJC3/ZBTB17/KLHDC3/HYOU1/ERN2/FICD/MYDGF/LMNA/ATP6V0D1/WIPI1/ACADVL/YIF1A/XBP1/BAX/ADD1/DNAJB11/WFS1/PREB/GSK3A/DCTN1
657	GO_POSITIVE_REGULATION_OF_ISOTYPE_SWITCHING	GO_POSITIVE_REGULATION_OF_ISOTYPE_SWITCHING	GO_POSITIVE_REGULATION_OF_ISOTYPE_SWITCHING	27	0.597834	1.56821	0.00582524	0.0593945	0.0500052	10273	tags=63%, list=30%, signal=44%	ATAD5/PAXIP1/NSD2/UNG/SHLD2/MSH2/MSH6/RIF1/TNFSF4/EXOSC3/SHLD3/PTPRC/TFRC/MLH1/TBX21/IL4/TP53BP1
658	GO_MYOSIN_COMPLEX	GO_MYOSIN_COMPLEX	GO_MYOSIN_COMPLEX	65	-0.362695	-1.74013	0.00591716	0.0600941	0.0505943	2452	tags=38%, list=7%, signal=36%	MYL5/MYH3/MYL4/MYO18A/MYH8/MYBPC2/MYO18B/MYL3/CCDC102A/MYH6/MYH7/MYL12A/MYL2/MYBPH/MYL1/MYOM1/MYBPC1/MYL12B/MYL6/MYH11/MYLPF/CGNL1/ACTG2/MYL9
659	GO_LEFT_RIGHT_AXIS_SPECIFICATION	GO_LEFT_RIGHT_AXIS_SPECIFICATION	GO_LEFT_RIGHT_AXIS_SPECIFICATION	13	0.717101	1.64617	0.00591856	0.0600941	0.0505943	2637	tags=38%, list=8%, signal=36%	CITED2/SETDB2/MNS1/EPB41L5/SMO
660	GO_RNAI_EFFECTOR_COMPLEX	GO_RNAI_EFFECTOR_COMPLEX	GO_RNAI_EFFECTOR_COMPLEX	11	0.727907	1.6112	0.00592073	0.0600941	0.0505943	8124	tags=82%, list=24%, signal=63%	LIMD1/AGO4/DCP2/AGO2/DDX6/AGO3/EIF4E/DICER1/AGO1
661	GO_MITOTIC_NUCLEAR_ENVELOPE_DISASSEMBLY	GO_MITOTIC_NUCLEAR_ENVELOPE_DISASSEMBLY	GO_MITOTIC_NUCLEAR_ENVELOPE_DISASSEMBLY	12	0.715882	1.61688	0.00596588	0.0604518	0.0508954	6061	tags=67%, list=18%, signal=55%	CNEP1R1/CDK1/PLK1/NEK6/CCNB2/PRKCA/CCNB1/NEK9
662	GO_SET1C_COMPASS_COMPLEX	GO_SET1C_COMPASS_COMPLEX	GO_SET1C_COMPASS_COMPLEX	14	0.698392	1.62977	0.005974	0.0604518	0.0508954	8340	tags=79%, list=24%, signal=60%	WDR5/BPTF/HCFC1/ASH2L/RBBP5/SETD1B/WDR82/SETD1A/USF1/WDR5B/DYDC2
663	GO_ESTABLISHMENT_OF_CELL_POLARITY	GO_ESTABLISHMENT_OF_CELL_POLARITY	GO_ESTABLISHMENT_OF_CELL_POLARITY	130	0.450024	1.35848	0.00600841	0.0607085	0.0511115	10946	tags=52%, list=32%, signal=36%	MAP2/MAP4/PAK1/MARK1/KIF20B/SPDL1/RNF41/UBXN2B/SIPA1L3/HES5/PTK2/FGF13/ARFGEF1/SAPCD2/CYTH3/PRKCI/DOCK7/PTK2B/CENPA/PAX6/BCCIP/RICTOR/FLOT2/CRKL/FOXJ1/MCPH1/OPHN1/AMOTL1/ARHGEF11/SNX27/LLGL2/LLGL1/GOLPH3/KRIT1/ROCK1/MYO9A/HSP90AA1/CLASP1/NDC80/PKD1/RUFY3/CDC42/CAMSAP3/CYP26B1/RAB11FIP2/SHTN1/STK11/HTT/ROCK2/GSK3B/ZW10/RIPOR2/SPRY1/PAFAH1B1/DOCK2/GBF1/CRK/NDE1/MARK2/FSCN1/GPSM2/FRMD4A/CDH5/BRSK2/H…
664	GO_TASTE_RECEPTOR_ACTIVITY	GO_TASTE_RECEPTOR_ACTIVITY	GO_TASTE_RECEPTOR_ACTIVITY	28	0.595603	1.57166	0.00602021	0.0607362	0.0511349	7473	tags=50%, list=22%, signal=39%	TAS2R31/TAS2R20/TAS2R19/TAS2R5/TAS2R43/TAS2R14/TAS2R40/TAS2R10/TAS2R4/TAS2R1/TAS1R3/TAS2R7/TAS2R8/TAS2R9
665	GO_NON_MEMBRANE_SPANNING_PROTEIN_TYROSINE_KINASE_ACTIVITY	GO_NON_MEMBRANE_SPANNING_PROTEIN_TYROSINE_KINASE_ACTIVITY	GO_NON_MEMBRANE_SPANNING_PROTEIN_TYROSINE_KINASE_ACTIVITY	46	0.538632	1.51473	0.00609315	0.0613696	0.0516681	12166	tags=67%, list=35%, signal=44%	SRC/BMX/MELK/SYK/PTK2/PKDCC/PRKCD/PTK2B/ABL1/TNK2/LYN/DYRK1A/JAK2/ABL2/EIF2AK2/TXK/BAZ1B/CLK1/TEC/JAK1/RIPK2/PEAK1/ZAP70/BTK/STYK1/YES1/HCK/TYK2/FER/LCK/ITK
666	GO_POSITIVE_REGULATION_OF_RNA_SPLICING	GO_POSITIVE_REGULATION_OF_RNA_SPLICING	GO_POSITIVE_REGULATION_OF_RNA_SPLICING	35	0.573118	1.56041	0.00611298	0.0613696	0.0516681	7076	tags=60%, list=21%, signal=48%	RBMX/NCBP1/SLC39A5/U2AF2/SRSF1/RBM22/DAZAP1/ZPR1/TRA2B/DYRK1A/SETX/TRA2A/HNRNPLL/RBM3/NUP98/RBMY1B/CELF3/POLR2A/SNW1/CELF4/THRAP3
667	GO_PEPTIDYL_THREONINE_MODIFICATION	GO_PEPTIDYL_THREONINE_MODIFICATION	GO_PEPTIDYL_THREONINE_MODIFICATION	117	0.458334	1.3768	0.00611406	0.0613696	0.0516681	10271	tags=53%, list=30%, signal=37%	TTK/GALNT3/SBK1/HASPIN/PRKAG2/CDK1/PDPK1/PLK1/SPRED1/CHEK1/PPEF2/TNKS/PRKCD/CSNK1G3/CAMK2D/TAF1/OXSR1/VRK3/SPRED2/ULK1/CDK5R1/AXIN1/CDC7/VRK2/CSNK1D/DYRK1A/SMAD7/WNK3/NLK/WNK1/CSNK2A1/GALNT11/CALM3/PRKCA/LMTK2/CSNK1E/TBK1/CLK1/GALNTL6/ACVR1B/DCAF1/TGFBR2/HIPK2/GALNT1/GALNT16/CSNK1G2/MAP2K1/MAPK8/ROCK2/GSK3B/CALM2/CAD/CSNK1G1/UBE2K/MARK2/GALNT4/CSNK1A1L/MAPK1/CSNK1A1/RIPK2/CDK10/HIPK3
668	GO_REGULATION_OF_NUCLEOCYTOPLASMIC_TRANSPORT	GO_REGULATION_OF_NUCLEOCYTOPLASMIC_TRANSPORT	GO_REGULATION_OF_NUCLEOCYTOPLASMIC_TRANSPORT	105	0.464275	1.38794	0.00611958	0.0613696	0.0516681	7631	tags=43%, list=22%, signal=33%	UBR5/PKIA/XPO1/NUP54/NUP62/MAPK14/GTSE1/NEDD4/ZC3H3/TXN/TPR/NUP153/NUP58/PRKCD/NF1/DHX9/SMO/ECT2/PPP1CC/RBM22/ZPR1/TARDBP/UHMK1/PIK3R2/RBM27/CPSF6/AKAP8L/KHDRBS1/SUFU/SETD2/XPO4/ZC3H12A/RBM26/TCF7L2/HDAC3/PTPN11/CTDSPL2/RAN/NCBP2/IFNG/NOLC1/RBM4/DNAJC27/GSK3B/EFCAB7
669	GO_FEMALE_MEIOTIC_NUCLEAR_DIVISION	GO_FEMALE_MEIOTIC_NUCLEAR_DIVISION	GO_FEMALE_MEIOTIC_NUCLEAR_DIVISION	29	0.590679	1.56788	0.00620985	0.0621819	0.052352	8624	tags=59%, list=25%, signal=44%	TTK/TRIP13/FBXO5/TOP2A/PLK1/AURKA/MASTL/NCAPH/WASHC5/UBB/SPIRE2/CDC25B/PRKAR1A/SYCP2/MARF1/SPIRE1/MLH1
670	GO_ACTIVATING_TRANSCRIPTION_FACTOR_BINDING	GO_ACTIVATING_TRANSCRIPTION_FACTOR_BINDING	GO_ACTIVATING_TRANSCRIPTION_FACTOR_BINDING	73	0.489779	1.43339	0.00626832	0.0626038	0.0527072	6110	tags=37%, list=18%, signal=30%	HNF4A/NCOR1/HEY2/GATA4/RBL1/HCFC1/TBX3/HOXA4/GABPA/MYC/CREBBP/NEUROD1/NEK6/HOXC4/EP300/SIN3A/DHX33/EXOSC9/HOXB4/MEF2A/ZFPM1/RBL2/EOMES/ATF2/NPM1/CREB1/LDB1
671	GO_ACTOMYOSIN	GO_ACTOMYOSIN	GO_ACTOMYOSIN	67	-0.425164	-2.06712	0.00628931	0.0626038	0.0527072	3480	tags=40%, list=10%, signal=36%	LURAP1/PXN/MYLK/SORBS1/ZYX/XIRP2/MYO18A/SYNPO2/WDR1/XIRP1/MYH6/MYH7/PGM5/FAM107A/ACTA1/LCP1/MICALL2/PDLIM7/FHL3/CORO1B/TPM1/CNN2/ACTC1/PDLIM4/MYL9/ILK
672	GO_CARDIAC_MUSCLE_TISSUE_MORPHOGENESIS	GO_CARDIAC_MUSCLE_TISSUE_MORPHOGENESIS	GO_CARDIAC_MUSCLE_TISSUE_MORPHOGENESIS	67	-0.309436	-1.50445	0.00628931	0.0626038	0.0527072	3215	tags=34%, list=9%, signal=31%	WNT2/FGFR2/WNT5A/TNNC1/XIRP2/NRG1/FKBP1A/MYBPC2/TCAP/MYOM3/MYL3/TNNI1/RBPJ/MYH6/MYH7/NOG/ANKRD1/MYL2/MYOM1/MYBPC1/TPM1/ACTC1
673	GO_MUSCLE_FIBER_DEVELOPMENT	GO_MUSCLE_FIBER_DEVELOPMENT	GO_MUSCLE_FIBER_DEVELOPMENT	67	-0.393772	-1.91449	0.00628931	0.0626038	0.0527072	5177	tags=49%, list=15%, signal=42%	CAV2/TTN/CHRNB1/MYOM2/STAC3/NEB/RYR1/MYOD1/HDAC9/WFIKKN2/DMD/MYF5/MYBPC2/TCAP/LMOD3/MYOM3/MYO18B/KLHL40/MYF6/MYOG/MYH6/NRAP/DYSF/MYL2/FLNC/UCHL1/KLHL41/MYOM1/MYBPC1/ACTA1/MYH11/GPX1
674	GO_RESPONSE_TO_IONIZING_RADIATION	GO_RESPONSE_TO_IONIZING_RADIATION	GO_RESPONSE_TO_IONIZING_RADIATION	148	0.442277	1.34212	0.00630568	0.0626737	0.0527661	10443	tags=56%, list=30%, signal=39%	DNMT3B/XRCC2/SPIDR/DNMT3A/PAXIP1/FIGNL1/HUS1/INTS3/RAD51AP1/TOPBP1/TLK2/CLK2/EYA3/TICRR/MAPK14/INIP/POLE3/ATM/ALAD/HMGA2/TANK/PRKDC/NUCKS1/RAD54L/INO80/MYC/FANCD2/MSH2/ECT2/BLM/WRN/BRCA1/USP28/KDM1A/ELK1/CBL/MEN1/UIMC1/SIRT1/MTA1/INTS7/LIG4/RRM1/H2AFX/PRKAA1/RFWD3/RAD51/NIPBL/BRCA2/ABCG5/GRB2/CHEK2/RAD1/CASP3/APOBEC1/RAD9A/STK11/RNF8/LZIC/PTPRC/ERCC6/BRCC3/RNF168/CXCL10/CCND1/FBXO4/GTF2H5/NET1/KD…
675	GO_NEGATIVE_REGULATION_OF_DNA_RECOMBINATION	GO_NEGATIVE_REGULATION_OF_DNA_RECOMBINATION	GO_NEGATIVE_REGULATION_OF_DNA_RECOMBINATION	44	0.545231	1.5263	0.00632583	0.0627811	0.0528565	10273	tags=57%, list=30%, signal=40%	RADX/PARPBP/SMCHD1/POLQ/FANCB/SHLD2/MSH2/MSH6/RMI2/BLM/RIF1/H1F0/KLHL15/MAGEF1/HIST1H1T/HELB/THOC1/SHLD3/H1FNT/MLH1/ZRANB3/H1FX/HIST1H1E/TERF2/TP53BP1
676	GO_ATRIAL_SEPTUM_MORPHOGENESIS	GO_ATRIAL_SEPTUM_MORPHOGENESIS	GO_ATRIAL_SEPTUM_MORPHOGENESIS	16	0.678263	1.62211	0.00633641	0.0627931	0.0528666	5735	tags=56%, list=17%, signal=47%	NKX2-5/SOX4/HEY2/NSD2/GATA4/SMO/NOTCH2/ZFPM1/BMPR2
677	GO_MYOSIN_II_COMPLEX	GO_MYOSIN_II_COMPLEX	GO_MYOSIN_II_COMPLEX	22	-0.506686	-1.87975	0.00638978	0.0632286	0.0532333	3074	tags=50%, list=9%, signal=46%	MYH3/MYH8/MYL3/MYH6/MYH7/MYL1/MYOM1/MYH11/MYLPF/MYL9
678	GO_REGULATION_OF_TRANSLATIONAL_FIDELITY	GO_REGULATION_OF_TRANSLATIONAL_FIDELITY	GO_REGULATION_OF_TRANSLATIONAL_FIDELITY	18	0.660875	1.62102	0.00645234	0.0637537	0.0536753	6373	tags=56%, list=18%, signal=45%	VARS2/GATC/IARS/LARS/HSPA14/TARS2/IARS2/VARS/LARS2/DTD2
679	GO_CIRCADIAN_RHYTHM	GO_CIRCADIAN_RHYTHM	GO_CIRCADIAN_RHYTHM	194	0.423398	1.29806	0.00649935	0.0641237	0.0539869	9940	tags=44%, list=29%, signal=32%	LGR4/MAGEL2/NCOR1/PAX4/EZH2/ATF5/OGT/NCOA2/RBM4B/ATOH7/TOP2A/SFPQ/METTL3/MAPK9/HNRNPU/PRKDC/HNRNPR/CRH/PPP1CC/KMT2A/TOP1/NRIP1/TYMS/SUV39H2/EP300/PHLPP1/GFPT1/KDM5A/GNAQ/SIN3A/CSNK1D/FBXW11/DYRK1A/SIRT1/MTA1/CRTC1/SETX/CDK4/MTNR1B/TIMELESS/CRY2/OPN3/PRKAA1/HNRNPD/NONO/UBE3A/TPH1/CREB1/CSNK1E/PSPC1/HDAC2/USP9X/HDAC3/MYBBP1A/BTBD9/RORA/FBXL3/DDC/PPP1CB/RBM4/THRAP3/TPH2/DRD3/MAPK8/ROCK2/GSK3B/HCRTR2…
680	GO_ENDOCRINE_PANCREAS_DEVELOPMENT	GO_ENDOCRINE_PANCREAS_DEVELOPMENT	GO_ENDOCRINE_PANCREAS_DEVELOPMENT	45	0.540111	1.51527	0.00651904	0.0642236	0.0540709	3372	tags=33%, list=10%, signal=30%	ONECUT2/RFX6/HNF4A/GATA6/PAX4/FOXA2/SOX4/MNX1/BMP6/PDPK1/SMO/NEUROD1/PAX6/NEUROG3/MEN1
681	GO_CHROMOCENTER	GO_CHROMOCENTER	GO_CHROMOCENTER	12	0.713538	1.61158	0.00656246	0.0645565	0.0543513	8330	tags=83%, list=24%, signal=63%	AURKB/ESCO2/FMR1/INCENP/CDCA8/OIP5/MBD6/SCMH1/CBX5/SALL1
682	GO_MITOTIC_G2_DNA_DAMAGE_CHECKPOINT	GO_MITOTIC_G2_DNA_DAMAGE_CHECKPOINT	GO_MITOTIC_G2_DNA_DAMAGE_CHECKPOINT	20	0.638094	1.59371	0.00659144	0.0647467	0.0545113	3875	tags=55%, list=11%, signal=49%	CLSPN/CDK1/ATM/HMGA2/RINT1/MRE11/NBN/DONSON/MSH6/BLM/TAOK1
683	GO_NUCLEOTIDYLTRANSFERASE_ACTIVITY	GO_NUCLEOTIDYLTRANSFERASE_ACTIVITY	GO_NUCLEOTIDYLTRANSFERASE_ACTIVITY	128	0.450195	1.35812	0.0066119	0.0648527	0.0546006	8972	tags=45%, list=26%, signal=34%	PAPSS1/NMNAT2/POLG2/TUT4/POLR3A/DKC1/POLQ/PTGES3/POLE3/POLR2J2/PRIM1/POLA1/PRIM2/POLR2J3/TERF1/POLI/CD3EAP/POLR3C/POLM/TENT4A/POLD3/TENT4B/ABL1/MED20/POLR1B/POLE2/UAP1/POLR2D/PAPOLG/TUT7/POLR3F/CHRAC1/POLR1A/POLR2K/TRNT1/PNPT1/TWISTNB/POLR1D/PAPOLA/TENT2/POLR2M/POLR2B/REV1/RNGTT/POLR2A/POLR3E/MTPAP/POLH/POLE/NMNAT3/OAS3/FPGT/POLK/TERT/CDS1/POLR3D/CRPPA/CRCP
684	GO_ATRIAL_SEPTUM_DEVELOPMENT	GO_ATRIAL_SEPTUM_DEVELOPMENT	GO_ATRIAL_SEPTUM_DEVELOPMENT	20	0.637464	1.59213	0.00670316	0.0656518	0.0552734	5735	tags=50%, list=17%, signal=42%	NKX2-5/SOX4/HEY2/NSD2/GATA4/SMO/NPHP3/NOTCH2/ZFPM1/BMPR2
685	GO_POSITIVE_REGULATION_OF_TELOMERE_MAINTENANCE_VIA_TELOMERE_LENGTHENING	GO_POSITIVE_REGULATION_OF_TELOMERE_MAINTENANCE_VIA_TELOMERE_LENGTHENING	GO_POSITIVE_REGULATION_OF_TELOMERE_MAINTENANCE_VIA_TELOMERE_LENGTHENING	37	0.562766	1.54235	0.00672198	0.0657402	0.0553478	9972	tags=62%, list=29%, signal=44%	DKC1/HMBOX1/AURKB/MAPK15/POT1/DHX36/NEK2/ATM/HNRNPA2B1/TNKS/CCT2/HNRNPA1/NAF1/NEK7/TNKS2/MAPKAPK5/MAP2K7/CCT5/FBXO4/TCP1/MAP3K4/XRCC5/MAPK1
686	GO_SIN3_COMPLEX	GO_SIN3_COMPLEX	GO_SIN3_COMPLEX	13	0.711904	1.63424	0.00674716	0.0658904	0.0554742	5829	tags=77%, list=17%, signal=64%	NCOR1/HEY2/SIN3B/SINHCAF/PHF12/SIN3A/SUDS3/CSNK2A1/RBBP4/HDAC2
687	GO_NUCLEAR_ENVELOPE	GO_NUCLEAR_ENVELOPE	GO_NUCLEAR_ENVELOPE	460	0.383584	1.20407	0.00679932	0.0661676	0.0557076	9105	tags=40%, list=26%, signal=30%	TOR1B/LBR/GOLT1A/TMPO/GATA6/TMEM38B/CERS6/TOR1A/NUP205/NUP62CL/TOR1AIP2/RAB40B/PAK1/PHF8/TMEM97/SCAI/XPO1/NUP54/NUP62/LMNB2/LMNB1/CBX3/CENPF/TXLNG/BRIP1/NUP35/KLHDC2/CNEP1R1/MAD2L1/FAM156A/NXT2/GLE1/ENY2/RCC1/NUP107/NAPEPLD/MNS1/YEATS4/POLA1/P2RX5/MYO6/NUP160/STX1A/TPR/RB1CC1/SDCBP/NSMF/NUP153/TNPO2/QSOX2/ZC3HC1/NUP188/NUP155/TNRC18/FANCL/ZNF224/CEPT1/ZNF354C/MTDH/TNKS/NUP58/TRIM27/ZBTB1/XPO7/AGP…
688	GO_DNA_POLYMERASE_ACTIVITY	GO_DNA_POLYMERASE_ACTIVITY	GO_DNA_POLYMERASE_ACTIVITY	31	0.579811	1.55441	0.00680561	0.0661676	0.0557076	4155	tags=42%, list=12%, signal=37%	POLG2/DKC1/POLQ/PTGES3/POLE3/POLA1/TERF1/POLI/POLM/POLD3/TENT4B/POLE2/CHRAC1
689	GO_MUSCLE_ALPHA_ACTININ_BINDING	GO_MUSCLE_ALPHA_ACTININ_BINDING	GO_MUSCLE_ALPHA_ACTININ_BINDING	16	-0.558522	-1.871	0.00680787	0.0661676	0.0557076	2442	tags=62%, list=7%, signal=58%	MYOM2/MYPN/MYBPC2/MYOM3/SYNPO2/NRAP/MYOM1/MYBPC1/LDB3
690	GO_METENCEPHALON_DEVELOPMENT	GO_METENCEPHALON_DEVELOPMENT	GO_METENCEPHALON_DEVELOPMENT	111	0.458013	1.37255	0.00681499	0.0661676	0.0557076	9036	tags=43%, list=26%, signal=32%	TRNP1/EZH2/KLHL1/PAK1/KAT2A/PTBP2/AGTPBP1/GBX2/KIF14/LMX1A/MYH10/MYO16/GART/SSTR1/LHX1/SMO/NEUROD1/ABL1/OTX1/ATP7A/CPLANE1/RPGRIP1L/CDK5R1/WHRN/CRKL/MDK/SEZ6/OPHN1/MTPN/HNRNPD/EN1/SERPINE2/CBLN1/KNDC1/SEC24B/PTPRS/PTPN11/LDB1/RORA/LRP6/MAP2K1/HERC1/LHX5/GNPAT/CDK5R2/CRK/FCGR2B/ATRN
691	GO_MEIOTIC_SPINDLE	GO_MEIOTIC_SPINDLE	GO_MEIOTIC_SPINDLE	10	0.737956	1.60396	0.00684513	0.0662684	0.0557925	2419	tags=40%, list=7%, signal=37%	FBXO5/MAPK15/ASPM/AURKA
692	GO_MIRNA_CATABOLIC_PROCESS	GO_MIRNA_CATABOLIC_PROCESS	GO_MIRNA_CATABOLIC_PROCESS	10	0.738302	1.60471	0.00684513	0.0662684	0.0557925	5688	tags=60%, list=17%, signal=50%	TUT4/TENT4B/DIS3L2/PNPT1/TENT2/ZC3H12A
693	GO_RESOLUTION_OF_MEIOTIC_RECOMBINATION_INTERMEDIATES	GO_RESOLUTION_OF_MEIOTIC_RECOMBINATION_INTERMEDIATES	GO_RESOLUTION_OF_MEIOTIC_RECOMBINATION_INTERMEDIATES	18	0.658015	1.614	0.00690514	0.066685	0.0561433	8748	tags=78%, list=25%, signal=58%	EME1/TOP2A/MSH4/EME2/BLM/FANCM/SLX4/TOP2B/SHOC1/RMI1/MUS81/HFM1/MLH1/ERCC4
694	GO_CONDENSED_NUCLEAR_CHROMOSOME_KINETOCHORE	GO_CONDENSED_NUCLEAR_CHROMOSOME_KINETOCHORE	GO_CONDENSED_NUCLEAR_CHROMOSOME_KINETOCHORE	14	0.693836	1.61914	0.00691109	0.066685	0.0561433	7161	tags=71%, list=21%, signal=57%	NUF2/BUB1B/BUB1/PLK1/MIS18BP1/CENPA/CENPO/CCNB1/NDC80/CENPC
695	GO_FIBROBLAST_GROWTH_FACTOR_RECEPTOR_SIGNALING_PATHWAY	GO_FIBROBLAST_GROWTH_FACTOR_RECEPTOR_SIGNALING_PATHWAY	GO_FIBROBLAST_GROWTH_FACTOR_RECEPTOR_SIGNALING_PATHWAY	108	0.459276	1.37491	0.00691799	0.066685	0.0561433	6858	tags=38%, list=20%, signal=31%	KLB/GALNT3/CEP57/HNRNPH1/TIA1/ESRP1/SPRY4/NCBP1/RAB14/FGFRL1/SPRED1/KIF16B/PTBP1/APLN/FGFR3/SHCBP1/HNRNPA1/SPRED2/FLRT1/TIAL1/FGF17/CBL/CRKL/FGF8/POLR2D/SETX/FRS2/POLR2K/LRIT3/DSTYK/HNRNPM/NDST1/POLR2B/GRB2/HNRNPF/PTPN11/POLR2A/FGFR4/FGF12/NCBP2/IQGAP1
696	GO_TELOMERE_MAINTENANCE_VIA_SEMI_CONSERVATIVE_REPLICATION	GO_TELOMERE_MAINTENANCE_VIA_SEMI_CONSERVATIVE_REPLICATION	GO_TELOMERE_MAINTENANCE_VIA_SEMI_CONSERVATIVE_REPLICATION	28	0.592387	1.56317	0.00698774	0.0671189	0.0565085	9042	tags=64%, list=26%, signal=47%	RFC2/RFC5/DNA2/POLE3/PRIM1/POLA1/PRIM2/TERF1/RFC3/POLD3/RFC4/POLE2/RFC1/RPA2/POLE/RPA1/FEN1/PCNA
697	GO_RETROMER_COMPLEX	GO_RETROMER_COMPLEX	GO_RETROMER_COMPLEX	21	0.627059	1.58024	0.0069899	0.0671189	0.0565085	7383	tags=71%, list=21%, signal=56%	MAGEL2/ENTR1/TRIM27/DENND5A/SNX2/DENND4C/TBC1D5/SNX5/VPS26B/SNX27/SNX6/ANKFY1/VPS26A/VPS29/VPS35
698	GO_MESENCHYME_MORPHOGENESIS	GO_MESENCHYME_MORPHOGENESIS	GO_MESENCHYME_MORPHOGENESIS	49	-0.35428	-1.59687	0.00699301	0.0671189	0.0565085	5206	tags=43%, list=15%, signal=36%	LEF1/MSX1/GATA5/ISL1/DCHS1/WNT3A/SNAI2/FOXC1/WNT5A/MDM2/FOXF1/NOS3/SOX9/BMP7/RBPJ/NOG/ACTA1/ACTA2/ACTC1/ACTG2
699	GO_CEREBRAL_CORTEX_DEVELOPMENT	GO_CEREBRAL_CORTEX_DEVELOPMENT	GO_CEREBRAL_CORTEX_DEVELOPMENT	113	0.457563	1.37241	0.00701754	0.0672581	0.0566258	9118	tags=44%, list=26%, signal=33%	TSC1/LAMB1/CDH2/RELN/KIF14/ASPM/TACC3/GART/FGF13/NF1/HTR6/SMO/EMX1/WDR62/PAX6/KDM1A/CDK5R1/FOXG1/SRGAP2/ATOH1/TRA2B/CRKL/EFHC1/MDK/SUN1/MCPH1/LHX2/H2AFX/POU3F2/FBXO45/SLC38A2/EOMES/CDON/PTPRS/CEP120/DIXDC1/BTBD3/SRGAP2C/SOCS7/LRP6/LHX6/NRP1/GSK3B/NKX2-1/PAFAH1B1/YWHAE/CDK5R2/CRK/NDE1/PEX13
700	GO_MYOFIBRIL_ASSEMBLY	GO_MYOFIBRIL_ASSEMBLY	GO_MYOFIBRIL_ASSEMBLY	68	-0.497725	-2.41902	0.00704225	0.0673987	0.0567441	3725	tags=54%, list=11%, signal=49%	SRF/CAV3/TNNT3/TMOD4/MYH3/MYPN/SYNPO2L/MYBPC2/TCAP/LMOD3/MYOM3/MYLK3/WDR1/MYOZ2/LMOD2/MYH6/CSRP3/MYOZ1/NRAP/KRT8/CASQ2/ANKRD1/MYL2/PGM5/KLHL41/MYOM1/MYBPC1/LDB3/LMOD1/ACTA1/CASQ1/MYH11/TPM1/KRT19/ACTC1/TMOD1
701	GO_GERM_CELL_DEVELOPMENT	GO_GERM_CELL_DEVELOPMENT	GO_GERM_CELL_DEVELOPMENT	249	0.413701	1.27802	0.0071	0.0677797	0.0570649	9123	tags=38%, list=26%, signal=28%	SRC/SPINK1/FANCC/AMH/PACRG/ETV5/TRIP13/CEP57/FBXO5/TUT4/SRPK1/BRIP1/TAF4B/YTHDC2/HMGB2/KNL1/DND1/ASPM/ODF2/IQCF1/ZPBP2/NPPC/PAQR7/NEURL1/CELF1/IHH/TTC26/BMPR1B/GDF9/AURKA/MSH2/DPY19L2P1/CFAP157/PTK2B/MCMDC2/SMAD5/KMT2D/GPR149/TIAL1/UBE2B/DDX20/YTHDF2/WASHC5/AGFG1/FSCN3/CATSPER4/DLD/SPEM1/HOOK1/KDM3A/TUT7/MEI4/TSSK6/RPS6KB1/SPAG16/BRCA2/PCSK4/CDYL/ZGLP1/NSUN2/RNF2/HORMAD1/CDC25B/CCNB1/TXNDC8/DDX25…
702	GO_XY_BODY	GO_XY_BODY	GO_XY_BODY	13	0.707163	1.62336	0.00710227	0.0677797	0.0570649	4574	tags=62%, list=13%, signal=53%	PLK4/DNMT3A/SIN3B/ESCO2/BIRC2/UBE2B/H2AFX/SMARCC1
703	GO_GLYCOSIDE_METABOLIC_PROCESS	GO_GLYCOSIDE_METABOLIC_PROCESS	GO_GLYCOSIDE_METABOLIC_PROCESS	11	0.722982	1.6003	0.00712905	0.0679386	0.0571987	216	tags=27%, list=1%, signal=27%	AKR1C3/AKR1C4/CBR4
704	GO_REGULATION_OF_CELLULAR_RESPONSE_TO_INSULIN_STIMULUS	GO_REGULATION_OF_CELLULAR_RESPONSE_TO_INSULIN_STIMULUS	GO_REGULATION_OF_CELLULAR_RESPONSE_TO_INSULIN_STIMULUS	67	0.496384	1.44147	0.00721325	0.0686435	0.0577921	8693	tags=42%, list=25%, signal=31%	NR1H4/SRC/SIK2/TSC1/GRB14/OGT/PAK1/NCOA5/NUCKS1/PRKCD/BAIAP2L1/APPL2/SIRT1/ZBTB7B/CDK4/PRKAA1/RPS6KB1/PTPN11/VWA2/OSBPL8/NCK1/MSTN/PTPN1/OPA1/AHSG/GKAP1/SLA2/C1QTNF12
705	GO_POSITIVE_REGULATION_OF_CHROMOSOME_SEPARATION	GO_POSITIVE_REGULATION_OF_CHROMOSOME_SEPARATION	GO_POSITIVE_REGULATION_OF_CHROMOSOME_SEPARATION	11	0.722278	1.59874	0.00737071	0.0699436	0.0588867	7374	tags=73%, list=21%, signal=57%	ESPL1/MAPK15/CDT1/DLGAP5/NSMCE2/ANAPC5/ANAPC4/RB1
706	GO_SWR1_COMPLEX	GO_SWR1_COMPLEX	GO_SWR1_COMPLEX	11	0.72229	1.59877	0.00737071	0.0699436	0.0588867	4154	tags=64%, list=12%, signal=56%	ING3/BRD8/YEATS4/EP400/TRRAP/ANP32E/SRCAP
707	GO_PRIMARY_ALCOHOL_METABOLIC_PROCESS	GO_PRIMARY_ALCOHOL_METABOLIC_PROCESS	GO_PRIMARY_ALCOHOL_METABOLIC_PROCESS	65	0.498481	1.44465	0.00742398	0.0703496	0.0592285	3062	tags=23%, list=9%, signal=21%	AKR1C3/BCO1/AKR1C4/ALDH1A1/ADH6/TTR/DGAT2/CBR4/BMP2/BMP6/ADH1B/NAPEPLD/GDPD1/CHKA/RDH5
708	GO_ANTIGEN_PROCESSING_AND_PRESENTATION_VIA_MHC_CLASS_IB	GO_ANTIGEN_PROCESSING_AND_PRESENTATION_VIA_MHC_CLASS_IB	GO_ANTIGEN_PROCESSING_AND_PRESENTATION_VIA_MHC_CLASS_IB	16	-0.53337	-1.78674	0.0075643	0.0713767	0.0600933	2473	tags=62%, list=7%, signal=58%	HLA-F/CD1C/HLA-H/CD1A/HLA-A/AP3B1/HLA-G/HLA-B/HLA-C
709	GO_LAMELLAR_BODY	GO_LAMELLAR_BODY	GO_LAMELLAR_BODY	16	-0.536494	-1.79721	0.0075643	0.0713767	0.0600933	4521	tags=56%, list=13%, signal=49%	LAMP3/SFTPC/KLK5/CTSH/LAMP1/SFTPA1/SFTPA2/SMPD1
710	GO_REGULATION_OF_INCLUSION_BODY_ASSEMBLY	GO_REGULATION_OF_INCLUSION_BODY_ASSEMBLY	GO_REGULATION_OF_INCLUSION_BODY_ASSEMBLY	16	-0.537606	-1.80093	0.0075643	0.0713767	0.0600933	3388	tags=38%, list=10%, signal=34%	SACS/CDC34/HSPA1A/DNAJB2/PSMC5
711	GO_REGULATION_OF_CELL_CYCLE_ARREST	GO_REGULATION_OF_CELL_CYCLE_ARREST	GO_REGULATION_OF_CELL_CYCLE_ARREST	106	0.46035	1.37654	0.00772317	0.0727735	0.0612693	6268	tags=42%, list=18%, signal=34%	GATA6/MDM4/SOX4/CDK2/GTSE1/CDK1/CNOT6/FOXM1/ATM/ARID3A/HMGA2/CDC25C/CNOT8/CNOT9/AURKA/ZNF268/NEUROD1/UHRF2/TFAP4/BRCA1/CDK5R1/CRLF3/EP300/CARM1/E2F8/CDK4/CNOT7/CNOT11/TFDP1/TRIAP1/E2F7/CNOT4/CDK9/RBL2/CDKN1B/CNOT1/CNOT6L/CCNB1/CASP2/PLK2/E2F1/SDE2/CHEK2/MYBBP1A
712	GO_WATER_HOMEOSTASIS	GO_WATER_HOMEOSTASIS	GO_WATER_HOMEOSTASIS	70	-0.303104	-1.4849	0.00775194	0.0729421	0.0614112	4723	tags=36%, list=14%, signal=31%	ADCY3/AQP4/CFTR/ADCY5/AQP3/SRF/CYP11B2/ADCY2/CYP4F12/AQP9/CYP4F2/CLDN4/TRPV4/HYAL2/SCNN1A/KRT16/SCNN1B/ACER1/TMEM79/SCNN1G/FA2H/GBA/WFS1/SFN
713	GO_CELLULAR_RESPONSE_TO_ALCOHOL	GO_CELLULAR_RESPONSE_TO_ALCOHOL	GO_CELLULAR_RESPONSE_TO_ALCOHOL	83	0.476432	1.40702	0.00784945	0.0737563	0.0620966	6044	tags=33%, list=18%, signal=27%	AKR1C3/TP53INP1/UGT1A1/SPIDR/DNMT3A/PTCH1/ACACA/ADCY6/LARP1/SMO/BLM/AKAP8/HMGCS1/BRCA1/AIFM1/XRN1/CDK4/TNFSF4/PRKAA1/GNAI1/RAD51/ATP2B1/PTGFR/ABCA1/ADCY7/IREB2/PTGDR
714	GO_REGULATION_OF_CELL_CYCLE_CHECKPOINT	GO_REGULATION_OF_CELL_CYCLE_CHECKPOINT	GO_REGULATION_OF_CELL_CYCLE_CHECKPOINT	32	0.570376	1.53395	0.00786397	0.0737894	0.0621245	9846	tags=75%, list=29%, signal=54%	RPA4/MAD2L1/CDT1/RINT1/GEN1/TPR/DDX39B/ETAA1/WDR76/RFWD3/CCNB1/NDC80/XRCC3/THOC1/CHEK2/USP44/RPA2/CCAR2/FEM1B/FBXO4/DYNC1LI1/CRY1/PCID2/PPP1R10
715	GO_CHROMATIN_SILENCING_AT_RDNA	GO_CHROMATIN_SILENCING_AT_RDNA	GO_CHROMATIN_SILENCING_AT_RDNA	38	0.555047	1.52642	0.00797063	0.0746212	0.0628248	7001	tags=39%, list=20%, signal=31%	PHF8/BEND3/HIST1H4D/NAA40/HIST1H3D/BAZ2A/SMARCA5/SIRT1/H3F3A/HIST1H4E/PHF2/HIST1H3J/HIST2H3A/HIST2H3C/HIST1H4I
716	GO_NPBAF_COMPLEX	GO_NPBAF_COMPLEX	GO_NPBAF_COMPLEX	11	0.720932	1.59576	0.00797487	0.0746212	0.0628248	8520	tags=91%, list=25%, signal=68%	ACTL6A/ARID1A/SMARCC2/SMARCE1/SMARCA4/SMARCD1/SMARCC1/PHF10/SMARCA2/SMARCB1
717	GO_NEGATIVE_REGULATION_OF_DNA_BINDING_TRANSCRIPTION_FACTOR_ACTIVITY	GO_NEGATIVE_REGULATION_OF_DNA_BINDING_TRANSCRIPTION_FACTOR_ACTIVITY	GO_NEGATIVE_REGULATION_OF_DNA_BINDING_TRANSCRIPTION_FACTOR_ACTIVITY	159	0.433523	1.31946	0.0080048	0.0747425	0.062927	10122	tags=45%, list=29%, signal=32%	PKHD1/NR1H4/EZH2/FOXA2/PAXIP1/TONSL/PTCH1/ZNF675/SRI/NLRP2B/TRAIP/MED13/TAF1/KDM1A/MEN1/FZD6/CAT/SIRT1/SMAD7/FOXJ1/ZNF431/FOXS1/CARD8/GFI1/USP7/TNFSF4/SUFU/EOMES/SFRP5/TRIB1/TWIST1/RNF2/OTULIN/ZC3H12A/PKD1/LRRC14/HDAC2/TCF7L2/NLRC3/PLA2G10/NFKBIA/HMOX1/ITCH/NFKBID/TLR9/ARRB2/MXI1/PSMD10/RB1/TMSB4X/RLIM/BTRC/TAF3/TRIM40/CCDC22/RWDD3/UFL1/ADGRG3/PKD2/ACOD1/CEBPG/HDAC4/PARP10/CHUK/CACTIN/ADORA3/G3BP…
718	GO_RNA_POLYMERASE_II_REPRESSING_TRANSCRIPTION_FACTOR_BINDING	GO_RNA_POLYMERASE_II_REPRESSING_TRANSCRIPTION_FACTOR_BINDING	GO_RNA_POLYMERASE_II_REPRESSING_TRANSCRIPTION_FACTOR_BINDING	35	0.562609	1.5318	0.00801012	0.0747425	0.062927	9592	tags=51%, list=28%, signal=37%	GATA6/TCERG1/BBS7/SIN3A/MTA1/SP1/RBBP8/BBS10/GTF2A1/HDAC2/TCF7L2/MIER3/HDAC1/TBP/BBS5/MIER1/PPARA/BBS1
719	GO_HISTONE_DEMETHYLASE_ACTIVITY_H3_K9_SPECIFIC_	GO_HISTONE_DEMETHYLASE_ACTIVITY_H3_K9_SPECIFIC_	GO_HISTONE_DEMETHYLASE_ACTIVITY_H3_K9_SPECIFIC_	13	0.699394	1.60552	0.00804924	0.0750033	0.0631465	5703	tags=69%, list=17%, signal=58%	PHF8/KDM3B/KDM7A/KDM1A/KDM3A/KDM4A/KDM4C/JMJD1C/PHF2
720	GO_REGULATION_OF_MYOBLAST_DIFFERENTIATION	GO_REGULATION_OF_MYOBLAST_DIFFERENTIATION	GO_REGULATION_OF_MYOBLAST_DIFFERENTIATION	53	-0.34366	-1.55745	0.00819672	0.0762716	0.0642143	3725	tags=34%, list=11%, signal=30%	EID2B/ANKRD2/SOSTDC1/MYOD1/DLL1/MYF5/SMYD1/SOX9/MYOCD/MYF6/MYOG/CMTM5/KLHL41/NMRK2/BOC/SRA1/ILK
721	GO_EXTRINSIC_COMPONENT_OF_ENDOSOME_MEMBRANE	GO_EXTRINSIC_COMPONENT_OF_ENDOSOME_MEMBRANE	GO_EXTRINSIC_COMPONENT_OF_ENDOSOME_MEMBRANE	10	0.732322	1.59172	0.00831194	0.0769614	0.0647951	6179	tags=60%, list=18%, signal=49%	SNX16/WDR91/SNX10/GRIPAP1/SNX5/USP8
722	GO_POSITIVE_REGULATION_OF_CALCIUM_ION_TRANSMEMBRANE_TRANSPORTER_ACTIVITY	GO_POSITIVE_REGULATION_OF_CALCIUM_ION_TRANSMEMBRANE_TRANSPORTER_ACTIVITY	GO_POSITIVE_REGULATION_OF_CALCIUM_ION_TRANSMEMBRANE_TRANSPORTER_ACTIVITY	37	-0.375445	-1.58507	0.00831601	0.0769614	0.0647951	2616	tags=27%, list=8%, signal=25%	RGN/TRDN/STAC/STAC2/S100A1/CACNA2D1/CRACR2A/CASQ1/JPH2
723	GO_POSITIVE_REGULATION_OF_DENDRITE_DEVELOPMENT	GO_POSITIVE_REGULATION_OF_DENDRITE_DEVELOPMENT	GO_POSITIVE_REGULATION_OF_DENDRITE_DEVELOPMENT	68	0.493716	1.43647	0.00831643	0.0769614	0.0647951	10016	tags=56%, list=29%, signal=40%	IL1RAPL1/EZH2/RELN/SHANK1/PACSIN1/DHX36/FMR1/NEURL1/FBXW8/C21orf91/KALRN/DNM1L/CRTC1/CAPRIN1/BHLHB9/RAB21/MAPK6/ANAPC2/OBSL1/CUL7/ANKRD27/VAMP7/SHANK2/PPP1R9A/IQGAP1/LLPH/SS18L1/ACTR2/OPA1/CYFIP1/SHANK3/ZMYND8/PAFAH1B1/CAPRIN2/APOE/EEF2K/CAMK1/TMEM106B
724	GO_REGULATION_OF_NUCLEAR_TRANSCRIBED_MRNA_POLY_A_TAIL_SHORTENING	GO_REGULATION_OF_NUCLEAR_TRANSCRIBED_MRNA_POLY_A_TAIL_SHORTENING	GO_REGULATION_OF_NUCLEAR_TRANSCRIBED_MRNA_POLY_A_TAIL_SHORTENING	14	0.688207	1.606	0.00831674	0.0769614	0.0647951	7347	tags=71%, list=21%, signal=56%	TNRC6A/TENT4A/TENT4B/AGO2/PABPC1/CNOT7/CNOT1/TOB1/TNRC6C/TNRC6B
725	GO_POSITIVE_REGULATION_OF_CELLULAR_RESPONSE_TO_INSULIN_STIMULUS	GO_POSITIVE_REGULATION_OF_CELLULAR_RESPONSE_TO_INSULIN_STIMULUS	GO_POSITIVE_REGULATION_OF_CELLULAR_RESPONSE_TO_INSULIN_STIMULUS	23	0.610816	1.56367	0.00833151	0.0769918	0.0648207	8693	tags=48%, list=25%, signal=36%	NR1H4/SRC/PAK1/NUCKS1/SIRT1/ZBTB7B/PTPN11/OSBPL8/OPA1/GKAP1/C1QTNF12
726	GO_REGULATION_OF_SMOOTHENED_SIGNALING_PATHWAY	GO_REGULATION_OF_SMOOTHENED_SIGNALING_PATHWAY	GO_REGULATION_OF_SMOOTHENED_SIGNALING_PATHWAY	78	0.482677	1.41886	0.00837031	0.0772176	0.0650108	6843	tags=37%, list=20%, signal=30%	TTC21B/PDCL/ACTRT1/PTCH1/IFT80/INTU/SHOX2/IHH/MKS1/CREBBP/STK36/SMO/GPC3/PTCH2/MOSMO/RPGRIP1L/FOXA1/GORAB/IFT81/SUFU/SERPINE2/WDR11/NDST1/TULP3/KCTD21/EVC/MGRN1/RORA/SCUBE1
727	GO_MATURATION_OF_LSU_RRNA	GO_MATURATION_OF_LSU_RRNA	GO_MATURATION_OF_LSU_RRNA	20	0.631735	1.57782	0.00837895	0.0772176	0.0650108	7291	tags=55%, list=21%, signal=43%	NOL9/RPL7/RSL1D1/WDR12/RPL7L1/ZNHIT6/ZNHIT3/LAS1L/RPL35/BOP1/RPL7A
728	GO_MODIFIED_AMINO_ACID_TRANSPORT	GO_MODIFIED_AMINO_ACID_TRANSPORT	GO_MODIFIED_AMINO_ACID_TRANSPORT	23	0.609872	1.56125	0.00844113	0.0776839	0.0654034	5686	tags=43%, list=16%, signal=36%	SLC19A2/SLC22A5/SLC7A11/SLC25A32/ABCC1/SLC6A8/SLC16A12/SLC38A2/FOLR2/PDZK1
729	GO_POSITIVE_REGULATION_OF_CENTROSOME_CYCLE	GO_POSITIVE_REGULATION_OF_CENTROSOME_CYCLE	GO_POSITIVE_REGULATION_OF_CENTROSOME_CYCLE	11	0.717303	1.58773	0.00845819	0.0777343	0.0654458	7572	tags=82%, list=22%, signal=64%	PLK4/CEP295/NUP62/CENPJ/UBXN2B/CEP120/RANBP1/ROCK2/VPS4B
730	GO_CATION_TRANSPORTING_ATPASE_COMPLEX	GO_CATION_TRANSPORTING_ATPASE_COMPLEX	GO_CATION_TRANSPORTING_ATPASE_COMPLEX	15	-0.581758	-1.91052	0.0085531	0.078499	0.0660896	2277	tags=53%, list=7%, signal=50%	FXYD4/ATP1B4/FXYD1/ATP1A1/PLN/ATP1A2/ATP1B3
731	GO_ENDOTHELIAL_CELL_CHEMOTAXIS	GO_ENDOTHELIAL_CELL_CHEMOTAXIS	GO_ENDOTHELIAL_CELL_CHEMOTAXIS	28	-0.430072	-1.69952	0.00857143	0.0785597	0.0661408	2243	tags=21%, list=7%, signal=20%	HSPB1/NR4A1/CORO1B/PRKD2/RAB13
732	GO_NUCLEAR_PORE_ORGANIZATION	GO_NUCLEAR_PORE_ORGANIZATION	GO_NUCLEAR_PORE_ORGANIZATION	14	0.686198	1.60131	0.00866815	0.0793378	0.0667959	8120	tags=86%, list=24%, signal=66%	NUP205/NUP54/NUP35/NUP107/TPR/NUP153/NDC1/NUP133/AHCTF1/NUP98/TMEM170A/SEH1L
733	GO_PEPTIDYL_PROLINE_MODIFICATION	GO_PEPTIDYL_PROLINE_MODIFICATION	GO_PEPTIDYL_PROLINE_MODIFICATION	54	-0.328522	-1.48493	0.00869565	0.0794811	0.0669165	2271	tags=26%, list=7%, signal=24%	FKBP1A/P4HTM/PTPA/PIN1/FKBP11/P4HA2/PPIB/P4HB/FKBP8/FKBP1B/EGLN2/FKBP2/P3H3
734	GO_MICROTUBULE_DEPOLYMERIZATION	GO_MICROTUBULE_DEPOLYMERIZATION	GO_MICROTUBULE_DEPOLYMERIZATION	44	0.534731	1.4969	0.00871098	0.0795129	0.0669433	7630	tags=45%, list=22%, signal=35%	CCSAP/KIF18A/STMN1/KIF18B/KIF2C/CAMSAP1/CKAP2/FGF13/CLASP2/CAMSAP2/CKAP5/TAOK1/SPAST/KIF24/CLASP1/HDGFL3/CAMSAP3/KIF2A/APC/SPEF1
735	GO_PALLIUM_DEVELOPMENT	GO_PALLIUM_DEVELOPMENT	GO_PALLIUM_DEVELOPMENT	169	0.427747	1.30555	0.00880264	0.0802404	0.0675557	9118	tags=40%, list=26%, signal=29%	TSC1/ATAT1/EZH2/LAMB1/CDH2/RELN/KIF14/ASPM/LMX1A/TACC3/GART/FGF13/NF1/HTR6/SMO/NEUROD1/EMX1/WDR62/PAX6/KDM1A/CDK5R1/FOXG1/IGF2BP1/SRGAP2/ATOH1/TRA2B/CRKL/FGF8/EFHC1/MDK/SUN1/MCPH1/XRN2/LHX2/H2AFX/POU3F2/TENT2/FBXO45/SLC38A2/KDM6B/EOMES/CDON/PLXNA3/PTPRS/CEP120/DIXDC1/EZH1/BTBD3/CASP3/SLC32A1/SRGAP2C/SOCS7/LRP6/LHX6/NRP1/GSK3B/NKX2-1/LHX5/UBA6/HDAC1/PAFAH1B1/YWHAE/CDK5R2/NF2/CRK/NDE1/PEX13
736	GO_ERROR_PRONE_TRANSLESION_SYNTHESIS	GO_ERROR_PRONE_TRANSLESION_SYNTHESIS	GO_ERROR_PRONE_TRANSLESION_SYNTHESIS	20	0.630295	1.57423	0.00882583	0.0803426	0.0676418	9042	tags=70%, list=26%, signal=52%	RFC2/RFC5/RFC3/POLI/RFC4/POLE2/RFC1/UBB/REV1/POLH/RPA2/RPA1/POLK/PCNA
737	GO_INTRA_S_DNA_DAMAGE_CHECKPOINT	GO_INTRA_S_DNA_DAMAGE_CHECKPOINT	GO_INTRA_S_DNA_DAMAGE_CHECKPOINT	15	0.679016	1.60454	0.00883824	0.0803465	0.0676451	9342	tags=80%, list=27%, signal=58%	EME1/HUS1/EME2/MRE11/MSH2/MDC1/ATF2/CHEK2/RAD9A/MUS81/NEK11/XPC
738	GO_CEREBELLAR_CORTEX_DEVELOPMENT	GO_CEREBELLAR_CORTEX_DEVELOPMENT	GO_CEREBELLAR_CORTEX_DEVELOPMENT	48	0.526535	1.48651	0.00885776	0.080415	0.0677028	7612	tags=48%, list=22%, signal=37%	TRNP1/EZH2/KLHL1/AGTPBP1/KIF14/MYH10/LHX1/SMO/ATP7A/WHRN/MDK/SEZ6/OPHN1/MTPN/SERPINE2/CBLN1/KNDC1/PTPN11/LDB1/RORA/MAP2K1/HERC1/LHX5
739	GO_MEMBRANE_REPOLARIZATION	GO_MEMBRANE_REPOLARIZATION	GO_MEMBRANE_REPOLARIZATION	45	-0.344612	-1.531	0.00887574	0.0804694	0.0677485	3362	tags=36%, list=10%, signal=32%	CAV3/KCNQ1/KCNJ8/WDR1/ATP1A1/CASQ2/KCNH2/KCND3/ATP1A2/KCNE5/CACNA2D1/ATP1B3/FLNA/SCN1B/SNTA1
740	GO_REGULATION_OF_RESPONSE_TO_FOOD	GO_REGULATION_OF_RESPONSE_TO_FOOD	GO_REGULATION_OF_RESPONSE_TO_FOOD	19	-0.49973	-1.77289	0.00893655	0.0809114	0.0681206	3250	tags=37%, list=9%, signal=33%	MT3/NPFF/NPY/NENF/CCK/NUCB2
741	GO_ENDODEOXYRIBONUCLEASE_ACTIVITY	GO_ENDODEOXYRIBONUCLEASE_ACTIVITY	GO_ENDODEOXYRIBONUCLEASE_ACTIVITY	40	0.547143	1.51477	0.00908142	0.0820599	0.0690876	10283	tags=68%, list=30%, signal=47%	EME1/DNA2/TATDN1/EXO1/GEN1/EME2/MRE11/SLX4/RAD50/FAN1/APLF/RBBP8/TATDN2/DNASE1L2/XRCC3/MUS81/EXOG/DNASE1L3/DICER1/RPS3/ZRANB3/FEN1/ERCC4/MBD4/APEX1/DCLRE1C/ENDOV
742	GO_PROTEASOMAL_UBIQUITIN_INDEPENDENT_PROTEIN_CATABOLIC_PROCESS	GO_PROTEASOMAL_UBIQUITIN_INDEPENDENT_PROTEIN_CATABOLIC_PROCESS	GO_PROTEASOMAL_UBIQUITIN_INDEPENDENT_PROTEIN_CATABOLIC_PROCESS	23	-0.48062	-1.80108	0.00909091	0.0820599	0.0690876	2952	tags=30%, list=9%, signal=28%	KEAP1/PSMB8/PSMB10/PSME4/PSMB3/PSMB6
743	GO_REGULATION_OF_APPETITE	GO_REGULATION_OF_APPETITE	GO_REGULATION_OF_APPETITE	21	-0.489426	-1.7777	0.0091001	0.0820599	0.0690876	6258	tags=43%, list=18%, signal=35%	SLC22A3/POMC/GHRL/NPFF/NPY/NENF/CCK/NUCB2
744	GO_MICROVILLUS_ORGANIZATION	GO_MICROVILLUS_ORGANIZATION	GO_MICROVILLUS_ORGANIZATION	24	0.600651	1.54634	0.00918033	0.0825614	0.0695099	9640	tags=71%, list=28%, signal=51%	USH1C/VIL1/MYO1A/RAP1GAP/CDHR5/RAPGEF6/RAP2A/EZR/TNIK/RDX/PTPN11/PLS1/PODXL/RAPGEF2/ATP8B1/CDHR2/FSCN1
745	GO_POLYOL_CATABOLIC_PROCESS	GO_POLYOL_CATABOLIC_PROCESS	GO_POLYOL_CATABOLIC_PROCESS	24	0.601207	1.54777	0.00918033	0.0825614	0.0695099	3967	tags=33%, list=12%, signal=30%	IMPA1/MIOX/GK/NUDT3/INPP5E/OCRL/SYNJ1/INPP5B
746	GO_NEGATIVE_REGULATION_OF_ANIMAL_ORGAN_MORPHOGENESIS	GO_NEGATIVE_REGULATION_OF_ANIMAL_ORGAN_MORPHOGENESIS	GO_NEGATIVE_REGULATION_OF_ANIMAL_ORGAN_MORPHOGENESIS	33	-0.389542	-1.59494	0.00922509	0.0826658	0.0695977	3215	tags=33%, list=9%, signal=30%	WNT5A/DIO3/BMP7/NOG/HNF1B/CEACAM1/CITED1/RSPO2/LIMS2/TACSTD2
747	GO_ATTACHMENT_OF_MITOTIC_SPINDLE_MICROTUBULES_TO_KINETOCHORE	GO_ATTACHMENT_OF_MITOTIC_SPINDLE_MICROTUBULES_TO_KINETOCHORE	GO_ATTACHMENT_OF_MITOTIC_SPINDLE_MICROTUBULES_TO_KINETOCHORE	13	0.694581	1.59447	0.00923295	0.0826658	0.0695977	8120	tags=77%, list=24%, signal=59%	NUF2/KIF2C/CDT1/CENPE/HNRNPU/BOD1/CHAMP1/NDC80/CENPC/SEH1L
748	GO_FORMATION_OF_QUADRUPLE_SL_U4_U5_U6_SNRNP	GO_FORMATION_OF_QUADRUPLE_SL_U4_U5_U6_SNRNP	GO_FORMATION_OF_QUADRUPLE_SL_U4_U5_U6_SNRNP	12	-0.631346	-1.91683	0.00925355	0.0826658	0.0695977	8600	tags=67%, list=25%, signal=50%	RNU5F-1/RNU5A-1/RNU6-1/RNU6-2/RNU6-7/RNU6-8/RNU6-9
749	GO_PEPTIDYL_PROLINE_DIOXYGENASE_ACTIVITY	GO_PEPTIDYL_PROLINE_DIOXYGENASE_ACTIVITY	GO_PEPTIDYL_PROLINE_DIOXYGENASE_ACTIVITY	12	-0.629685	-1.91179	0.00925355	0.0826658	0.0695977	2271	tags=50%, list=7%, signal=47%	P4HTM/P4HA2/P4HB/EGLN2/P3H3
750	GO_POSITIVE_REGULATION_BY_HOST_OF_VIRAL_TRANSCRIPTION	GO_POSITIVE_REGULATION_BY_HOST_OF_VIRAL_TRANSCRIPTION	GO_POSITIVE_REGULATION_BY_HOST_OF_VIRAL_TRANSCRIPTION	17	0.656579	1.59059	0.00925609	0.0826658	0.0695977	6161	tags=65%, list=18%, signal=53%	NUCKS1/CHD1/TFAP4/CCNT1/RRP1B/EP300/SP1/ZNF639/SMARCA4/TAF11/SNW1
751	GO_TROPOMYOSIN_BINDING	GO_TROPOMYOSIN_BINDING	GO_TROPOMYOSIN_BINDING	15	-0.56584	-1.85825	0.00926586	0.0826658	0.0695977	5936	tags=80%, list=17%, signal=66%	TNNT1/SMTNL1/CALD1/TNNT3/TMOD4/PYCARD/LMOD3/LMOD2/S100A6/LMOD1/TMOD1
752	GO_PROGESTERONE_METABOLIC_PROCESS	GO_PROGESTERONE_METABOLIC_PROCESS	GO_PROGESTERONE_METABOLIC_PROCESS	10	0.727578	1.5814	0.00928982	0.082742	0.0696619	1994	tags=30%, list=6%, signal=28%	AKR1C3/AKR1C4/AFP
753	GO_NEURON_TO_NEURON_SYNAPSE	GO_NEURON_TO_NEURON_SYNAPSE	GO_NEURON_TO_NEURON_SYNAPSE	342	0.394452	1.23011	0.00929907	0.082742	0.0696619	8713	tags=35%, list=25%, signal=26%	SRC/TSC1/MAP2/BSN/AKAP9/CTNND2/PLEKHA5/EFNB2/DLG3/CDH2/SNAP47/NRCAM/PRRT2/SHANK1/HIP1R/PTCH1/BCL11A/RPL30/PDPK1/PSD3/UNC13B/ANKS1B/BACE1/RPL7/MAPK8IP2/DLGAP1/STX1A/NSMF/FMR1/LRFN1/SRCIN1/NEURL1/CNIH2/ALS2/SYT9/RNF19A/SHISA7/PTK2B/CACNG3/RUSC1/ADD3/LYN/CDK5R1/EPB41/LRRC4B/SRGAP2/PRR12/DLGAP2/ARHGAP32/CRTC1/RPS27/KCNAB2/P2RY1/GOPC/RAB8A/MIB1/KLHL17/DNM1/CTNND1/FBXO45/GNG3/LRRC7/PPP1R9B/LIN7A/NCK2/P…
754	GO_RNA_DESTABILIZATION	GO_RNA_DESTABILIZATION	GO_RNA_DESTABILIZATION	31	0.569929	1.52792	0.00935772	0.0831536	0.0700084	7337	tags=58%, list=21%, signal=46%	METTL3/DHX36/YTHDF3/HNRNPR/PUM1/YTHDF2/KHSRP/MEX3D/HNRNPD/ROCK1/CNOT6L/GIGYF2/ZC3H12A/FTO/METTL14/RC3H1/ZFP36L2/ROCK2
755	GO_RETINA_DEVELOPMENT_IN_CAMERA_TYPE_EYE	GO_RETINA_DEVELOPMENT_IN_CAMERA_TYPE_EYE	GO_RETINA_DEVELOPMENT_IN_CAMERA_TYPE_EYE	142	0.439798	1.33229	0.00940658	0.0834772	0.0702809	8196	tags=42%, list=24%, signal=32%	PAX4/DCX/TBC1D32/SDK1/ATOH7/USH1C/MYH10/ACVR2B/SLC17A7/IHH/BMPR1B/RAB11FIP4/ATP8A2/LHX1/MERTK/SLC4A5/NEUROD1/PAX6/ACTL6A/RP1L1/TUB/TFAP2B/ZHX2/NPHP4/PAX2/XRN2/LHX2/ZNF513/FOXN4/RRM1/SMARCA4/MED1/IRX5/LPCAT1/RBP4/MDM1/ATP2B1/TENT2/CDON/TSPAN12/HIPK1/BMPR2/THRB/CASP2/NPHP1/CELF4/RPGRIP1/CLCN2/HIPK2/LRP6/NRP1/VAX2/OPA1/SKI/GPM6A/AHI1/PDE6C/TGIF2/RHO/TOPORS
756	GO_CILIARY_PLASM	GO_CILIARY_PLASM	GO_CILIARY_PLASM	109	0.455546	1.36429	0.00942073	0.0834923	0.0702936	11311	tags=54%, list=33%, signal=36%	SPAG17/CCSAP/DCX/MAP4/CENPF/TUBB4A/MNS1/KIFAP3/BBS7/INPP5E/DNAH5/CFAP46/RPGRIP1L/CCDC151/CCDC40/RP1L1/EFHC1/ATG14/CCDC65/WDR35/CFAP73/CCDC114/TTLL3/SPAG16/DNAH3/WDR11/WDR66/DNAI1/RSPH4A/NEK4/DNAH11/CEP162/DNAH17/TCTEX1D2/TULP3/AMBRA1/PRKAR1A/RPGRIP1/AKAP14/DNAL1/LCA5/SPEF1/HYDIN/DNAH2/DYNC2LI1/BBS1/CFAP43/WDR78/TRAF3IP1/DNAH9/DNAH1/KIF19/ARL13B/PRKAR2A/CCDC63/DNAH8/LCA5L/CFAP54/PIK3C3
757	GO_MONOSACCHARIDE_BINDING	GO_MONOSACCHARIDE_BINDING	GO_MONOSACCHARIDE_BINDING	75	-0.362262	-1.8134	0.00943396	0.0834993	0.0702995	3819	tags=35%, list=11%, signal=31%	SELP/COLEC10/CD207/PLOD1/PFKL/ALDOA/GALK1/G6PD/LMAN2/P3H1/HK1/P4HTM/SLC2A5/BSG/FUOM/PAM/OGFOD3/P4HA2/HK2/SFTPA1/SFTPA2/M6PR/LMAN1L/EGLN2/P3H3
758	GO_REGULATION_OF_MYOTUBE_DIFFERENTIATION	GO_REGULATION_OF_MYOTUBE_DIFFERENTIATION	GO_REGULATION_OF_MYOTUBE_DIFFERENTIATION	55	-0.322838	-1.46772	0.00947867	0.0837575	0.0705169	3562	tags=44%, list=10%, signal=39%	IL4R/FLOT1/ANKRD2/SCGB3A1/CAV3/DMPK/MYOD1/HDAC9/BHLHE41/EHD2/TRIM72/MYF5/LMOD3/SMYD1/MYOCD/MYF6/MYOG/CEACAM5/MAMSTR/PLPP7/BHLHA15/XBP1/GDF15
759	GO_TRANSCRIPTION_FACTOR_TFTC_COMPLEX	GO_TRANSCRIPTION_FACTOR_TFTC_COMPLEX	GO_TRANSCRIPTION_FACTOR_TFTC_COMPLEX	14	0.683362	1.59469	0.00948811	0.0837575	0.0705169	3389	tags=57%, list=10%, signal=52%	TAF2/KAT2A/TAF7/TAF5/TAF4/TRRAP/TAF5L/TAF9B
760	GO_GLUTATHIONE_PEROXIDASE_ACTIVITY	GO_GLUTATHIONE_PEROXIDASE_ACTIVITY	GO_GLUTATHIONE_PEROXIDASE_ACTIVITY	20	-0.499721	-1.79561	0.00951475	0.0838823	0.0706219	4805	tags=55%, list=14%, signal=47%	GPX6/MGST3/MGST1/GPX5/GSTZ1/GSTP1/GPX4/GPX3/MGST2/GPX1
761	GO_REGULATION_OF_TRANSCRIPTION_BY_RNA_POLYMERASE_III	GO_REGULATION_OF_TRANSCRIPTION_BY_RNA_POLYMERASE_III	GO_REGULATION_OF_TRANSCRIPTION_BY_RNA_POLYMERASE_III	23	0.607462	1.55508	0.00953738	0.0839715	0.070697	8271	tags=70%, list=24%, signal=53%	ZNF345/TENM1/DHX36/ZC3H8/POLR3C/AR/BRCA1/ICE2/POLR3F/ICE1/ZNF76/ZNF143/BRF1/CHD8/BRF2/ELL
762	GO_HMG_BOX_DOMAIN_BINDING	GO_HMG_BOX_DOMAIN_BINDING	GO_HMG_BOX_DOMAIN_BINDING	16	0.663913	1.58779	0.00956221	0.0840798	0.0707882	3925	tags=38%, list=11%, signal=33%	HOXA3/ALX4/PAX6/HOXC4/TCF12/SP1
763	GO_TRNA_BINDING	GO_TRNA_BINDING	GO_TRNA_BINDING	58	0.505421	1.45138	0.00958401	0.0841612	0.0708567	9414	tags=53%, list=27%, signal=39%	PTCD1/TRMT10B/TRMT11/SEPSECS/IARS/TRMT10A/IGHMBP2/TYW5/TRMT9B/DARS2/TRMT1/TRMT1L/AARS2/TRNT1/ALKBH8/XPOT/NSUN2/TRMT10C/SSB/ALKBH1/IARS2/PUS1/DTD2/EARS2/TRMU/RARS/TERT/FARS2/AIMP1/NSUN3/TARS
764	GO_NUCLEAR_TRANSCRIBED_MRNA_CATABOLIC_PROCESS_EXONUCLEOLYTIC	GO_NUCLEAR_TRANSCRIBED_MRNA_CATABOLIC_PROCESS_EXONUCLEOLYTIC	GO_NUCLEAR_TRANSCRIBED_MRNA_CATABOLIC_PROCESS_EXONUCLEOLYTIC	35	0.556759	1.51587	0.00969646	0.0850373	0.0715944	8801	tags=51%, list=26%, signal=38%	EXOSC2/CNOT6/DCP1A/CNOT8/DCP2/PATL1/DDX6/DIS3L2/TTC37/LSM1/CNOT7/EXOSC9/EXOSC3/EXOSC8/EDC3/HBS1L/DIS3/NT5C3B
765	GO_POSTSYNAPTIC_SPECIALIZATION_ORGANIZATION	GO_POSTSYNAPTIC_SPECIALIZATION_ORGANIZATION	GO_POSTSYNAPTIC_SPECIALIZATION_ORGANIZATION	35	0.556187	1.51432	0.00980185	0.0858494	0.0722781	8636	tags=51%, list=25%, signal=39%	DLG3/CDH2/RELN/SHANK1/LRFN1/LRRC4B/OPHN1/CBLN1/PTPRS/DLG1/SHANK2/NRXN2/SHANK3/ZMYND8/IL1RAP/NTNG2/SYNGAP1/NLGN2
766	GO_COLLAGEN_METABOLIC_PROCESS	GO_COLLAGEN_METABOLIC_PROCESS	GO_COLLAGEN_METABOLIC_PROCESS	16	-0.529134	-1.77255	0.00983359	0.085929	0.0723451	2942	tags=38%, list=9%, signal=34%	PLOD1/P3H1/TNS2/VPS33B/P3H3
767	GO_5S_RRNA_BINDING	GO_5S_RRNA_BINDING	GO_5S_RRNA_BINDING	11	-0.646953	-1.91507	0.00984936	0.085929	0.0723451	3481	tags=55%, list=10%, signal=49%	RPL3/MDM2/EEF2/TST/NOP53
768	GO_STRIATED_MUSCLE_MYOSIN_THICK_FILAMENT_ASSEMBLY	GO_STRIATED_MUSCLE_MYOSIN_THICK_FILAMENT_ASSEMBLY	GO_STRIATED_MUSCLE_MYOSIN_THICK_FILAMENT_ASSEMBLY	11	-0.645873	-1.91187	0.00984936	0.085929	0.0723451	4857	tags=73%, list=14%, signal=62%	MYOM2/MYBPC2/TCAP/MYOM3/MYOM1/MYBPC1/MYH11
769	GO_RAS_GUANYL_NUCLEOTIDE_EXCHANGE_FACTOR_ACTIVITY	GO_RAS_GUANYL_NUCLEOTIDE_EXCHANGE_FACTOR_ACTIVITY	GO_RAS_GUANYL_NUCLEOTIDE_EXCHANGE_FACTOR_ACTIVITY	136	0.439964	1.33095	0.00990594	0.0863104	0.0726662	10464	tags=49%, list=30%, signal=34%	DNMBP/RGL3/VAV2/DENND1A/ARHGEF26/ARHGEF39/TRIO/SPATA13/RCC1/ARHGEF10/TIAM2/ARHGEF10L/ALS2/DENND5A/RAB3GAP2/ECT2/FGD1/DENND1C/SBF2/KALRN/ARHGEF3/ITSN1/ARHGEF12/DENND4C/DENND6A/ARHGEF11/RAPGEF5/RIC1/RALGPS1/RAPGEF1/RASGRP1/ARHGEF7/KNDC1/SMCR8/RAB3IP/FARP2/C9orf72/EPS8L3/DENND1B/ARHGEF16/DENND4B/SOS1/ARHGEF38/TRAPPC3L/EPS8/RGP1/MADD/DOCK1/SH3BP5L/RAPGEF2/ARHGEF6/FGD6/PLEKHG6/ARHGEF18/NET1/DOCK2/DENN…
770	GO_POSITIVE_REGULATION_OF_DOUBLE_STRAND_BREAK_REPAIR	GO_POSITIVE_REGULATION_OF_DOUBLE_STRAND_BREAK_REPAIR	GO_POSITIVE_REGULATION_OF_DOUBLE_STRAND_BREAK_REPAIR	31	0.567046	1.52019	0.00999575	0.0867593	0.0730441	9508	tags=65%, list=28%, signal=47%	SPIDR/SMCHD1/FOXM1/FANCB/FUS/SHLD2/BLM/DDX11/RIF1/TIMELESS/SLF1/SLF2/SPIRE2/SHLD3/ACTR2/DTX3L/SPIRE1/KDM4D/PARP1/MRNIP
771	GO_CELLULAR_MODIFIED_AMINO_ACID_CATABOLIC_PROCESS	GO_CELLULAR_MODIFIED_AMINO_ACID_CATABOLIC_PROCESS	GO_CELLULAR_MODIFIED_AMINO_ACID_CATABOLIC_PROCESS	28	-0.425366	-1.68093	0.01	0.0867593	0.0730441	6316	tags=57%, list=18%, signal=47%	MTHFS/SARDH/GOT2/PRODH/ACADL/GGACT/GGT2/GGTLC3/GGTLC2/DIO3/GGT6/ALDH1L1/HOGA1/GGT1/ABHD12
772	GO_PROSTANOID_METABOLIC_PROCESS	GO_PROSTANOID_METABOLIC_PROCESS	GO_PROSTANOID_METABOLIC_PROCESS	15	0.675135	1.59536	0.0100012	0.0867593	0.0730441	1592	tags=27%, list=5%, signal=25%	AKR1C3/AKR1C4/HPGD/PTGR1
773	GO_TRANSCRIPTION_BY_RNA_POLYMERASE_III	GO_TRANSCRIPTION_BY_RNA_POLYMERASE_III	GO_TRANSCRIPTION_BY_RNA_POLYMERASE_III	55	0.509794	1.45769	0.0100092	0.0867593	0.0730441	8972	tags=55%, list=26%, signal=40%	POLR3A/ZNF345/TENM1/SNAPC4/DHX36/ZC3H8/GTF3C4/POLR3C/AR/SNAPC3/BRCA1/ICE2/IVNS1ABP/GTF3C3/GTF3C5/POLR3F/ICE1/RO60/POLR2K/BDP1/POLR3E/ZNF76/ZNF143/BRF1/TBP/CHD8/BRF2/ELL/POLR3D/CRCP
774	GO_PERICENTRIOLAR_MATERIAL	GO_PERICENTRIOLAR_MATERIAL	GO_PERICENTRIOLAR_MATERIAL	21	0.618491	1.55865	0.0100965	0.0874034	0.0735864	8208	tags=57%, list=24%, signal=44%	NEK1/CEP152/HOOK3/TNKS/BBS9/CEP192/TNKS2/NEDD1/TUBE1/WDR60/CEP85/TCP1
775	GO_MRNA_5_UTR_BINDING	GO_MRNA_5_UTR_BINDING	GO_MRNA_5_UTR_BINDING	25	0.593219	1.53746	0.0101252	0.0875387	0.0737003	10845	tags=80%, list=31%, signal=55%	IGF2BP2/UTP23/DHX36/MYH10/FMR1/RSL1D1/LARP1/IGF2BP1/GNL3/RPS7/SYNCRIP/CCT5/IGF2BP3/DDX3X/NCL/RPL41/SHMT1/RPS3A/RPL26/RPS13
776	GO_REGULATION_OF_INTRACELLULAR_STEROID_HORMONE_RECEPTOR_SIGNALING_PATHWAY	GO_REGULATION_OF_INTRACELLULAR_STEROID_HORMONE_RECEPTOR_SIGNALING_PATHWAY	GO_REGULATION_OF_INTRACELLULAR_STEROID_HORMONE_RECEPTOR_SIGNALING_PATHWAY	73	0.483408	1.41475	0.0102113	0.0880197	0.0741053	10751	tags=52%, list=31%, signal=36%	SRC/NCOR1/PAK1/SKP2/CBFB/CNOT9/GPAM/AR/FOXA1/BRCA1/UBE2I/KMT2D/CYP7B1/AXIN1/EP300/CARM1/SIRT1/KDM5D/LATS1/STRN3/CRY2/SMARCA4/MED1/CNOT1/ARRB2/DDX5/RNF14/HDAC1/UFL1/PAGR1/CRY1/PARP1/YAP1/CLOCK/RNF6/NCOR2/KCTD6/UBA5
777	GO_BASE_EXCISION_REPAIR	GO_BASE_EXCISION_REPAIR	GO_BASE_EXCISION_REPAIR	41	0.540021	1.49969	0.0102126	0.0880197	0.0741053	9562	tags=63%, list=28%, signal=46%	RPA4/DNA2/POLQ/LIG3/HMGA1/HMGA2/NEIL3/PARP2/HUWE1/UNG/TDG/WRN/NEIL2/APEX2/XPA/OGG1/ERCC6/RPA2/POLE/FAM168A/RPA1/RPS3/PRMT6/FEN1/MBD4/APEX1
778	GO_INCLUSION_BODY_ASSEMBLY	GO_INCLUSION_BODY_ASSEMBLY	GO_INCLUSION_BODY_ASSEMBLY	23	-0.469231	-1.7584	0.0102273	0.0880197	0.0741053	3480	tags=35%, list=10%, signal=31%	SNCAIP/SACS/CDC34/HSPA1A/DNAJB2/PSMC5/MAPT
779	GO_DENDRITIC_SPINE_MORPHOGENESIS	GO_DENDRITIC_SPINE_MORPHOGENESIS	GO_DENDRITIC_SPINE_MORPHOGENESIS	54	0.510403	1.45623	0.0102333	0.0880197	0.0741053	8806	tags=46%, list=26%, signal=35%	CTNND2/WASL/ARHGAP33/RELN/SHANK1/DHX36/SRCIN1/CDK5R1/KALRN/DNM1L/CAPRIN1/DOCK10/BHLHB9/CDC42/SIPA1L1/SHANK2/PPP1R9A/ACTR2/OPA1/ABI2/SHANK3/ARHGAP44/PAFAH1B1/CAPRIN2/EPHB3
780	GO_LYTIC_VACUOLE_ORGANIZATION	GO_LYTIC_VACUOLE_ORGANIZATION	GO_LYTIC_VACUOLE_ORGANIZATION	60	-0.306075	-1.45656	0.0102564	0.0880363	0.0741193	1889	tags=22%, list=5%, signal=21%	CLVS2/PPT1/RAB34/NAGLU/GRN/GBA/CLN3/LAMTOR1/ACP2/HEXB/TREX1/TFEB
781	GO_MRNA_MODIFICATION	GO_MRNA_MODIFICATION	GO_MRNA_MODIFICATION	22	0.611945	1.55502	0.0102615	0.0880363	0.0741193	8162	tags=64%, list=24%, signal=49%	A1CF/DKC1/METTL3/TRUB1/PUS7/TRMT61B/VIRMA/CMTR1/TRMT10C/METTL14/PUS1/APOBEC1/ZC3H13/TRMT6
782	GO_RNA_POLYMERASE_II_CTD_HEPTAPEPTIDE_REPEAT_KINASE_ACTIVITY	GO_RNA_POLYMERASE_II_CTD_HEPTAPEPTIDE_REPEAT_KINASE_ACTIVITY	GO_RNA_POLYMERASE_II_CTD_HEPTAPEPTIDE_REPEAT_KINASE_ACTIVITY	17	0.6508	1.57659	0.0102845	0.0881071	0.0741788	8110	tags=65%, list=24%, signal=50%	GTF2H4/CDK1/CDK13/GTF2H3/GTF2H1/ERCC3/CDK9/CDK12/BRD4/CCNK/MNAT1
783	GO_PEPTIDYL_PROLINE_HYDROXYLATION	GO_PEPTIDYL_PROLINE_HYDROXYLATION	GO_PEPTIDYL_PROLINE_HYDROXYLATION	13	-0.602253	-1.88415	0.010296	0.0881071	0.0741788	2271	tags=46%, list=7%, signal=43%	P4HTM/P4HA2/P4HB/EGLN2/P3H3
784	GO_CORONARY_VASCULATURE_DEVELOPMENT	GO_CORONARY_VASCULATURE_DEVELOPMENT	GO_CORONARY_VASCULATURE_DEVELOPMENT	47	0.525841	1.48049	0.0103242	0.0882074	0.0742633	7258	tags=45%, list=21%, signal=35%	GATA6/HEY2/SMAD6/MYH10/AP2B1/SPRED1/APLN/GPC3/CPLANE1/ADAMTS6/SUFU/ZBTB14/SEC24B/MMP21/SETD2/NDST1/ARID2/APELA/TAB1/APLNR/NRP1
785	GO_POSITIVE_REGULATION_OF_DENDRITIC_SPINE_DEVELOPMENT	GO_POSITIVE_REGULATION_OF_DENDRITIC_SPINE_DEVELOPMENT	GO_POSITIVE_REGULATION_OF_DENDRITIC_SPINE_DEVELOPMENT	40	0.542434	1.50174	0.010334	0.0882074	0.0742633	12336	tags=70%, list=36%, signal=45%	RELN/SHANK1/DHX36/FMR1/NEURL1/C21orf91/KALRN/DNM1L/CAPRIN1/BHLHB9/MAPK6/SHANK2/PPP1R9A/LLPH/ACTR2/OPA1/SHANK3/ZMYND8/PAFAH1B1/CAPRIN2/APOE/EEF2K/CAMK1/DLG5/LRP8/LPAR1/PSEN1/IL2
786	GO_POSITIVE_REGULATION_OF_INTERFERON_BETA_PRODUCTION	GO_POSITIVE_REGULATION_OF_INTERFERON_BETA_PRODUCTION	GO_POSITIVE_REGULATION_OF_INTERFERON_BETA_PRODUCTION	30	0.569889	1.51984	0.0103644	0.0883538	0.0743866	12586	tags=77%, list=37%, signal=49%	POLR3A/HMGB2/POLR3C/DHX9/POLR3F/IRF5/TBK1/PTPN11/TLR3/DDX3X/TLR9/TLR7/RIOK3/POLR3D/RIPK2/RNF135/DDX58/TLR8/ZBTB20/POLR3B/IFIH1/TICAM1/MAVS
787	GO_THYROID_HORMONE_RECEPTOR_BINDING	GO_THYROID_HORMONE_RECEPTOR_BINDING	GO_THYROID_HORMONE_RECEPTOR_BINDING	28	0.578929	1.52766	0.0104279	0.0887206	0.0746954	7955	tags=57%, list=23%, signal=44%	NCOR1/MED17/NUP62/MED30/TAF7/FUS/MED12/MED13/NSD1/MED1/TAF11/JMJD1C/ZNHIT3/THRAP3/TRIP12/NCOA3
788	GO_MEMBRANE_DISRUPTION_IN_OTHER_ORGANISM	GO_MEMBRANE_DISRUPTION_IN_OTHER_ORGANISM	GO_MEMBRANE_DISRUPTION_IN_OTHER_ORGANISM	10	-0.650089	-1.84912	0.0104338	0.0887206	0.0746954	7433	tags=60%, list=22%, signal=47%	RNASE7/DEFA1/DEFA4/GSDMD/LTF
789	GO_UBIQUITIN_LIKE_PROTEIN_CONJUGATING_ENZYME_ACTIVITY	GO_UBIQUITIN_LIKE_PROTEIN_CONJUGATING_ENZYME_ACTIVITY	GO_UBIQUITIN_LIKE_PROTEIN_CONJUGATING_ENZYME_ACTIVITY	40	0.542079	1.50075	0.0105428	0.0895337	0.0753799	7520	tags=57%, list=22%, signal=45%	UBE2T/UBE2O/UBE2C/TAF1/UBE2V2/UBE2W/UBE2R2/UBE2I/UBE2E1/UBE2D1/UBE2B/UBE2G2/UBE3C/UBE2H/BIRC6/UBE2D3/UBE2D2/UBE2E3/UBE2Q1/UBE2G1/UBE2S/UBE3B/UBE2Z
790	GO_SEMINIFEROUS_TUBULE_DEVELOPMENT	GO_SEMINIFEROUS_TUBULE_DEVELOPMENT	GO_SEMINIFEROUS_TUBULE_DEVELOPMENT	12	0.697703	1.57582	0.0106193	0.090069	0.0758306	5754	tags=67%, list=17%, signal=56%	KIF18A/BRIP1/AR/ATRX/UBB/SMAD4/RAD21L1/WDR48
791	GO_MYOSIN_FILAMENT	GO_MYOSIN_FILAMENT	GO_MYOSIN_FILAMENT	22	-0.472341	-1.75233	0.0106496	0.0902126	0.0759515	3226	tags=64%, list=9%, signal=58%	MYH2/MYOM2/MYH7B/MYH3/MYH8/MYBPC2/MYH6/MYH7/MYBPH/MYOM1/MYBPC1/MYH11/ACTG2
792	GO_POSITIVE_REGULATION_OF_GLUCONEOGENESIS	GO_POSITIVE_REGULATION_OF_GLUCONEOGENESIS	GO_POSITIVE_REGULATION_OF_GLUCONEOGENESIS	15	0.672852	1.58997	0.0106989	0.0905158	0.0762068	5548	tags=47%, list=16%, signal=39%	DGAT2/WDR5/KAT2A/SUPT20H/SIRT1/PPP4R3B/ARPP19
793	GO_NEGATIVE_REGULATION_OF_CHROMATIN_SILENCING	GO_NEGATIVE_REGULATION_OF_CHROMATIN_SILENCING	GO_NEGATIVE_REGULATION_OF_CHROMATIN_SILENCING	20	0.624319	1.5593	0.0107251	0.0906227	0.0762968	9648	tags=65%, list=28%, signal=47%	TET1/PHF8/ATAD2/HMGA1/ATAD2B/H1F0/ASF1A/HIST1H1T/PHF2/APOBEC1/H1FNT/H1FX/HIST1H1E
794	GO_RETINOL_METABOLIC_PROCESS	GO_RETINOL_METABOLIC_PROCESS	GO_RETINOL_METABOLIC_PROCESS	34	0.557617	1.51394	0.0108627	0.0916701	0.0771787	1005	tags=21%, list=3%, signal=20%	AKR1C3/BCO1/ALDH1A1/ADH6/TTR/DGAT2/ADH1B
795	GO_SIGNALING_ADAPTOR_ACTIVITY	GO_SIGNALING_ADAPTOR_ACTIVITY	GO_SIGNALING_ADAPTOR_ACTIVITY	79	0.476356	1.40143	0.0108838	0.091733	0.0772316	11013	tags=57%, list=32%, signal=39%	SRC/GRB14/SH3RF1/GAB1/MAPK8IP2/MAPK8IP3/RUSC1/SARM1/AXIN1/CRKL/SH2D6/KHDRBS1/FRS2/TP53BP2/SH3BP2/SKAP2/NCK2/GRB2/SH2B1/TOB1/GRB7/SH2B2/PAG1/PTPN11/SPAG9/NCK1/EPS8/SH2D1A/TRAT1/LAT/HOMER1/SLA2/CRK/LASP1/GAB2/KSR1/SHC1/SH2B3/ITSN2/DOK2/DUSP19/GRB10/RACK1/MAPK8IP1/AFAP1L2
796	GO_ANTIGEN_PROCESSING_AND_PRESENTATION_OF_ENDOGENOUS_PEPTIDE_ANTIGEN	GO_ANTIGEN_PROCESSING_AND_PRESENTATION_OF_ENDOGENOUS_PEPTIDE_ANTIGEN	GO_ANTIGEN_PROCESSING_AND_PRESENTATION_OF_ENDOGENOUS_PEPTIDE_ANTIGEN	14	-0.570812	-1.82436	0.0109215	0.0919352	0.0774018	4737	tags=64%, list=14%, signal=55%	HLA-F/HLA-H/HFE/TAPBP/HLA-A/HLA-G/HLA-B/HLA-C
797	GO_POSITIVE_REGULATION_OF_PROTEIN_AUTOPHOSPHORYLATION	GO_POSITIVE_REGULATION_OF_PROTEIN_AUTOPHOSPHORYLATION	GO_POSITIVE_REGULATION_OF_PROTEIN_AUTOPHOSPHORYLATION	26	0.58533	1.52588	0.0109426	0.0919972	0.077454	7962	tags=62%, list=23%, signal=47%	SRC/MRE11/NBN/RAD50/RAP2A/GPNMB/RASSF2/RAP2C/CALM3/ACE/TAOK2/IQGAP1/PDGFB/VEGFC/TOM1L1/CALM2
798	GO_POSITIVE_REGULATION_OF_TYPE_I_INTERFERON_PRODUCTION	GO_POSITIVE_REGULATION_OF_TYPE_I_INTERFERON_PRODUCTION	GO_POSITIVE_REGULATION_OF_TYPE_I_INTERFERON_PRODUCTION	77	0.477419	1.40249	0.0109979	0.0923464	0.077748	12713	tags=61%, list=37%, signal=39%	POLR3A/HMGB2/SYK/DHX36/HSPD1/PRKDC/MRE11/POLR3C/DHX9/CREBBP/EP300/HMGB1/POLR3F/DHX33/POLR2K/NFKB1/IRF5/SETD2/TBK1/PTPN11/TLR3/POLR3E/DDX3X/TLR9/STAT1/TLR7/RIOK3/POLR3D/CHUK/CRCP/XRCC5/MYD88/RIPK2/RNF135/PTPN22/ZCCHC3/DDX58/IRAK1/TLR8/ZBTB20/CTNNB1/HMGB4/POLR3B/IFIH1/TICAM1/MAVS/PLCG2
799	GO_HOMOLOGOUS_CHROMOSOME_SEGREGATION	GO_HOMOLOGOUS_CHROMOSOME_SEGREGATION	GO_HOMOLOGOUS_CHROMOSOME_SEGREGATION	56	0.507865	1.45439	0.0110272	0.0924517	0.0778366	8710	tags=50%, list=25%, signal=37%	TEX15/TRIP13/CCNE2/ESPL1/BRIP1/AGO4/MSH4/PLK1/TERF1/STAG3/MRE11/FANCD2/NDC1/MCMDC2/UBE2B/TEX12/SUN1/MEI4/PTTG1/RAD21L1/HORMAD1/MAJIN/SYCP2/CENPC/CCNE1/MLH1/C14orf39/CCNB1IP1
800	GO_POSITIVE_REGULATION_OF_RNA_METABOLIC_PROCESS	GO_POSITIVE_REGULATION_OF_RNA_METABOLIC_PROCESS	GO_POSITIVE_REGULATION_OF_RNA_METABOLIC_PROCESS	69	0.486606	1.41774	0.011038	0.0924517	0.0778366	8228	tags=52%, list=24%, signal=40%	TCEA1/RBMX/NCBP1/DHX36/SLC39A5/U2AF2/SRSF1/HEATR1/RBM22/DAZAP1/WDR75/WDR43/ZPR1/RIOK1/TRA2B/DYRK1A/SETX/NFKB1/TRA2A/HNRNPLL/RBM3/NUP98/RBMY1B/CCNB1/CELF3/POLR2A/SNW1/APOBEC1/CELF4/NCBP2/THRAP3/MAP2K1/DDX5/LEO1/MYCN/ERN1
801	GO_POSITIVE_REGULATION_OF_VIRAL_GENOME_REPLICATION	GO_POSITIVE_REGULATION_OF_VIRAL_GENOME_REPLICATION	GO_POSITIVE_REGULATION_OF_VIRAL_GENOME_REPLICATION	35	0.552287	1.5037	0.0110666	0.0925759	0.0779412	7191	tags=46%, list=21%, signal=36%	ADARB1/SRPK1/TOP2A/YTHDC2/NUCKS1/LARP1/SRPK2/ADAR/PABPC1/TOP2B/CNOT7/PPID/PKN2/HACD3/DDX3X/PPIH
802	GO_REGULATION_OF_BINDING	GO_REGULATION_OF_BINDING	GO_REGULATION_OF_BINDING	364	0.387995	1.21229	0.0111989	0.0935657	0.0787746	9041	tags=40%, list=26%, signal=29%	SRC/MAP2/S100A10/ZNF462/STMN1/HEY2/BMP2/HOXA3/HMBOX1/VTN/ADNP/AURKB/CDCA5/PCSK9/HIP1R/ZNF675/SRI/GPSM1/HMGB2/PCBD1/NCBP1/NEK2/PLK1/CDT1/HMGA2/TXN/AIDA/BTAF1/STYX/EPB41L5/CTBP2/FMR1/NUCKS1/HJURP/TNKS/WAPL/PON1/AURKA/PRKCD/DHX9/TDG/GMNN/SMO/TAF1/NEUROD1/ABL1/DDX11/MAU2/DOT1L/NSD1/NVL/PAX6/H1F0/TFAP4/GOLGA2/KDM1A/EPB41/EIF3E/EP300/MEN1/SPPL3/CARM1/TRAF2/RSF1/SIN3A/PRKN/HMGB1/CYP2D6/ZFP90/GNL3L/LHX2/…
803	GO_POSITIVE_REGULATION_OF_DNA_TEMPLATED_TRANSCRIPTION_INITIATION	GO_POSITIVE_REGULATION_OF_DNA_TEMPLATED_TRANSCRIPTION_INITIATION	GO_POSITIVE_REGULATION_OF_DNA_TEMPLATED_TRANSCRIPTION_INITIATION	26	0.58429	1.52317	0.0112676	0.0940228	0.0791594	5589	tags=46%, list=16%, signal=39%	HNF1A/NKX2-5/PAXIP1/DHX36/TAF1/CAND1/SETX/WNT10B/BCLAF1/PSMC6/TWIST1/CREB1
804	GO_TISSUE_REGENERATION	GO_TISSUE_REGENERATION	GO_TISSUE_REGENERATION	64	-0.294829	-1.41875	0.0113636	0.0946555	0.0796921	4836	tags=39%, list=14%, signal=34%	POSTN/GAP43/PKM/PAX7/NINJ2/CAPN3/LARGE1/MYOD1/GSN/SOX15/MUSTN1/ANXA1/MYMK/CPQ/MYF6/MYOG/MYOZ1/DYSF/FZD9/IGF1/ADAM15/GPX1/CDKN1A/SGCA
805	GO_OOGENESIS	GO_OOGENESIS	GO_OOGENESIS	82	0.470728	1.38916	0.0113716	0.0946555	0.0796921	8717	tags=46%, list=25%, signal=35%	SRC/AMH/TRIP13/FBXO5/TUT4/TAF4B/YTHDC2/ASPM/NPPC/PAQR7/IHH/BMPR1B/GDF9/AURKA/PTK2B/MCMDC2/KMT2D/GPR149/DDX20/YTHDF2/WASHC5/TUT7/MEI4/BRCA2/ZGLP1/HORMAD1/CDC25B/CCNB1/MARF1/PABPC1L/KMT2B/ZNF830/FOXO3/ZFX/SOHLH1/MLH1/C14orf39/LGR5
806	GO_CILIARY_BASE	GO_CILIARY_BASE	GO_CILIARY_BASE	34	0.556466	1.51082	0.0114955	0.0954262	0.080341	10551	tags=59%, list=31%, signal=41%	C8orf37/CFAP36/TTC26/PRKAR2B/NPHP4/RAB8A/SUFU/MOK/DISC1/TCTEX1D2/TULP3/PRKAR1A/FAM183A/IFT88/WDR60/C11orf97/TRAF3IP1/SPACA9/PRKAR2A/IFT52
807	GO_GUANYL_NUCLEOTIDE_EXCHANGE_FACTOR_ACTIVITY	GO_GUANYL_NUCLEOTIDE_EXCHANGE_FACTOR_ACTIVITY	GO_GUANYL_NUCLEOTIDE_EXCHANGE_FACTOR_ACTIVITY	211	0.412257	1.26728	0.0115	0.0954262	0.080341	10275	tags=46%, list=30%, signal=33%	DNMBP/RALGPS2/RGL3/VAV2/DENND1A/ARHGEF26/ARHGEF39/RCC2/TRIO/SPATA13/RCC1/PSD3/ARHGEF10/RALGDS/TIAM2/EIF2B1/GAPVD1/ARFGEF1/ARHGEF10L/CYTH3/ALS2/DENND5A/RAB3GAP2/DOCK7/ECT2/FGD1/DENND1C/SBF2/BCAR3/KALRN/RAPGEF6/RIC8B/ARHGEF3/ITSN1/ARHGEF12/DENND4C/DENND6A/ARHGEF11/RAPGEF5/DOCK5/RIC1/RALGPS1/RAPGEF1/RASGRP1/DOCK10/ARHGEF7/KNDC1/SMCR8/RAB3IP/DOCK4/FARP2/C9orf72/EPS8L3/DENND1B/ARHGEF16/DENND4B/RASGEF1…
808	GO_RNA_PHOSPHODIESTER_BOND_HYDROLYSIS	GO_RNA_PHOSPHODIESTER_BOND_HYDROLYSIS	GO_RNA_PHOSPHODIESTER_BOND_HYDROLYSIS	144	0.435141	1.31922	0.0115069	0.0954262	0.080341	8853	tags=44%, list=26%, signal=33%	RNASE10/POP1/EXOSC2/UTP23/PAN3/ERI1/NCBP1/CNOT6/RCL1/EXO1/NOL9/EXOSC10/CNOT8/LACTB2/CPSF7/DCP2/AGO2/DBR1/ERI2/DIS3L2/CPSF6/ISG20L2/FIP1L1/AGO3/RPP14/XRN2/XRN1/PIWIL4/CNOT7/PCF11/EXOSC9/CSTF3/PNPT1/KRI1/TSN/PAN2/CNOT1/EXOSC3/DGCR8/CNOT6L/RIDA/ZC3H12A/RPP30/TSEN34/UTP20/CSTF2/HELZ2/EXOSC8/NCBP2/EDC3/BOP1/TSEN54/TSEN15/EXOG/DICER1/AGO1/ERN1/SLFN14/PPP1R8/RNASEL/FEN1/DIS3/DIS3L/NOCT
809	GO_REGULATION_OF_MEMBRANE_REPOLARIZATION	GO_REGULATION_OF_MEMBRANE_REPOLARIZATION	GO_REGULATION_OF_MEMBRANE_REPOLARIZATION	34	-0.373351	-1.53673	0.0115385	0.0955698	0.0804618	3964	tags=35%, list=12%, signal=31%	CAV1/CAV3/KCNQ1/WDR1/CASQ2/KCNH2/KCNE5/CACNA2D1/FLNA/SCN1B/SNTA1
810	GO_SMOOTHENED_SIGNALING_PATHWAY	GO_SMOOTHENED_SIGNALING_PATHWAY	GO_SMOOTHENED_SIGNALING_PATHWAY	132	0.43822	1.32373	0.0116139	0.0960734	0.0808859	7046	tags=36%, list=20%, signal=28%	TTC21B/GPC2/DYRK2/TBC1D32/CENPJ/PDCL/ACTRT1/PTCH1/IFT80/INTU/SHOX2/HES5/BBS7/IHH/TTC26/MKS1/CREBBP/STK36/SMO/GPC3/PTCH2/MOSMO/PAX6/RPGRIP1L/FOXA1/GORAB/STIL/IFT81/WNT10B/PDX1/RO60/SUFU/SERPINE2/WDR11/NDST1/CDON/HIPK1/TULP3/CC2D2A/KCTD21/EVC/MGRN1/RORA/SCUBE1/NKX2-2/TGFBR2/HIPK2
811	GO_SARCOPLASM	GO_SARCOPLASM	GO_SARCOPLASM	78	-0.407763	-2.04796	0.0116279	0.0960734	0.0808859	3561	tags=44%, list=10%, signal=39%	RYR1/THBS4/ART1/MRVI1/DMPK/ANK1/JSRP1/GSN/FKBP1A/MRLN/SRL/HRC/TMEM109/MANF/TRDN/CALR/CASQ2/FLNC/SLN/PLN/ATP2A3/KLHL41/S100A1/RASD1/HK2/JPH4/CACNA2D1/RTN2/CASQ1/FKBP1B/FABP3/JPH2/SLC2A4
812	GO_CEREBELLAR_CORTEX_FORMATION	GO_CEREBELLAR_CORTEX_FORMATION	GO_CEREBELLAR_CORTEX_FORMATION	21	0.614479	1.54853	0.0116498	0.0961362	0.0809387	7612	tags=67%, list=22%, signal=52%	AGTPBP1/LHX1/ATP7A/WHRN/OPHN1/MTPN/CBLN1/KNDC1/PTPN11/LDB1/RORA/MAP2K1/HERC1/LHX5
813	GO_REGULATION_OF_CILIUM_ASSEMBLY	GO_REGULATION_OF_CILIUM_ASSEMBLY	GO_REGULATION_OF_CILIUM_ASSEMBLY	50	0.517052	1.46521	0.0117151	0.0965563	0.0812924	11940	tags=62%, list=35%, signal=41%	MAP4/ENTR1/CENPJ/MAPK15/MNS1/CEP135/CCP110/CCDC151/VDAC3/ODF2L/TAPT1/CEP97/CROCC/CEP120/TCTEX1D2/ZMYND10/HTT/IFT88/ADAMTS16/WRAP73/DYNLL1/DYNC2LI1/FUZ/CCDC88A/CDK10/ATG3/ARHGAP35/DNM2/ATMIN/ATG5/CYLD
814	GO_TELOMERASE_HOLOENZYME_COMPLEX	GO_TELOMERASE_HOLOENZYME_COMPLEX	GO_TELOMERASE_HOLOENZYME_COMPLEX	20	0.619745	1.54788	0.0117305	0.0965646	0.0812994	4480	tags=45%, list=13%, signal=39%	DKC1/PTGES3/HNRNPU/HNRNPC/NVL/SMG5/GNL3L/SNRPE/SMG7
815	GO_ENDOPEPTIDASE_COMPLEX	GO_ENDOPEPTIDASE_COMPLEX	GO_ENDOPEPTIDASE_COMPLEX	65	-0.297613	-1.42788	0.0118343	0.0969397	0.0816151	2952	tags=28%, list=9%, signal=25%	PSMB8/PSMD1/ZFAND2A/PSMD4/PSMD13/HSPB1/ADRM1/PSMC4/PSMB10/PSMC3/PSME4/DNAJB2/PSMB3/WFS1/ZFAND2B/PSMB6/PSMC5
816	GO_POSITIVE_REGULATION_OF_CATION_CHANNEL_ACTIVITY	GO_POSITIVE_REGULATION_OF_CATION_CHANNEL_ACTIVITY	GO_POSITIVE_REGULATION_OF_CATION_CHANNEL_ACTIVITY	65	-0.302452	-1.4511	0.0118343	0.0969397	0.0816151	1913	tags=20%, list=6%, signal=19%	TRDN/STAC/STAC2/S100A1/CACNA2D1/CRACR2A/CASQ1/ABCC8/PINK1/JPH2/KCNJ11/LRRC26
817	GO_POSITIVE_REGULATION_OF_CHROMATIN_BINDING	GO_POSITIVE_REGULATION_OF_CHROMATIN_BINDING	GO_POSITIVE_REGULATION_OF_CHROMATIN_BINDING	13	0.683619	1.56931	0.0118371	0.0969397	0.0816151	8592	tags=69%, list=25%, signal=52%	HMBOX1/CDT1/CTBP2/GMNN/DDX11/KDM1A/PYGO2/DTX3L/KDM4D
818	GO_REGULATION_OF_DNA_TEMPLATED_TRANSCRIPTION_ELONGATION	GO_REGULATION_OF_DNA_TEMPLATED_TRANSCRIPTION_ELONGATION	GO_REGULATION_OF_DNA_TEMPLATED_TRANSCRIPTION_ELONGATION	48	0.519054	1.46539	0.0118447	0.0969397	0.0816151	9116	tags=60%, list=26%, signal=44%	EZH2/ELOC/HMGN1/CDK13/HNRNPU/CCNT2/DDX39B/CCNT1/ZNF326/NELFB/CDK9/RTF1/CDK12/NELFA/SUPT16H/CTR9/THOC1/LDB1/BRD4/RNF8/ERCC6/CCNK/HTATSF1/CCAR2/RNF168/LEO1/ELL/ELOA2/TSFM
819	GO_BROWN_FAT_CELL_DIFFERENTIATION	GO_BROWN_FAT_CELL_DIFFERENTIATION	GO_BROWN_FAT_CELL_DIFFERENTIATION	40	-0.355165	-1.52523	0.0118483	0.0969397	0.0816151	2633	tags=30%, list=8%, signal=28%	CEBPA/TRPV4/LAMB3/RGS2/VSTM2A/ZNF516/UCP1/METRNL/SLC2A4/CEBPB/MB
820	GO_EPHRIN_RECEPTOR_BINDING	GO_EPHRIN_RECEPTOR_BINDING	GO_EPHRIN_RECEPTOR_BINDING	27	0.579981	1.52138	0.0118662	0.0969678	0.0816388	7357	tags=52%, list=21%, signal=41%	SRC/EFNA2/EFNB2/ANKS1B/ABL1/LYN/CDK5R1/CBL/GRB2/ANKS1A/NCK1/SIPA1L1/EFNB3/PTPN1
821	GO_CENTRIOLAR_SATELLITE	GO_CENTRIOLAR_SATELLITE	GO_CENTRIOLAR_SATELLITE	29	0.570568	1.5145	0.0118844	0.0969978	0.0816641	7132	tags=55%, list=21%, signal=44%	CCDC14/CEP72/SPAG5/PLK1/CEP290/HOOK3/FOPNL/ALDOB/ODF2L/PAX2/BBS9/CCDC66/EXOC7/KIAA0753/ZMYND10/PCNT
822	GO_S100_PROTEIN_BINDING	GO_S100_PROTEIN_BINDING	GO_S100_PROTEIN_BINDING	15	-0.540332	-1.77448	0.0121169	0.0987755	0.0831608	1333	tags=47%, list=4%, signal=45%	ANXA2/S100A6/S100A1/S100A11/ANXA11/KCNK3
823	GO_RESPONSE_TO_LEUKEMIA_INHIBITORY_FACTOR	GO_RESPONSE_TO_LEUKEMIA_INHIBITORY_FACTOR	GO_RESPONSE_TO_LEUKEMIA_INHIBITORY_FACTOR	96	0.459325	1.36642	0.0121425	0.0988641	0.0832354	8236	tags=45%, list=24%, signal=34%	PMM1/PIGA/TLE4/EED/BSPRY/HNRNPU/CTBP2/KDM5B/MYBL2/SSTR1/JARID2/SNX10/MRPL15/SRSF7/RIF1/PAX6/CACYBP/MAT2A/SMARCA5/MYNN/MTF2/PARP16/UBXN2A/SIRT1/SMAD7/KDM3A/TRIM25/WDR35/BCLAF1/TWISTNB/GNPNAT1/CREB1/KAT6B/PLA2G10/EPS8/NCL/CTH/VEGFC/GCLM/PDCD10/TFRC/RFX2/NR5A2
824	GO_HISTONE_H3_K9_DEMETHYLATION	GO_HISTONE_H3_K9_DEMETHYLATION	GO_HISTONE_H3_K9_DEMETHYLATION	14	0.674183	1.57327	0.0121823	0.0990677	0.0834067	8592	tags=79%, list=25%, signal=59%	PHF8/KDM3B/KDM7A/KDM1A/KDM3A/KDM4A/KDM4C/JMJD1C/PHF2/HSF4/KDM4D
825	GO_REGULATION_OF_CELLULAR_RESPONSE_TO_HEAT	GO_REGULATION_OF_CELLULAR_RESPONSE_TO_HEAT	GO_REGULATION_OF_CELLULAR_RESPONSE_TO_HEAT	78	0.474786	1.39566	0.0122025	0.0991121	0.0834441	8643	tags=51%, list=25%, signal=39%	NUP205/NUP54/NUP62/BAG4/PTGES3/NUP35/NUP107/ATM/NUP160/TPR/NUP153/NUP188/NUP155/NUP58/NUP50/NUP43/CAMK2D/CREBBP/RANBP2/NDC1/DNAJC2/EP300/SIRT1/CHORDC1/RAE1/NUP133/POM121/NUP98/HSP90AA1/POM121C/RPA2/GSK3B/CCAR2/RPA1/MAPKAPK2/NUP85/SEH1L/HSPA8/YWHAE/DNAJB6
826	GO_INTRACELLULAR_MRNA_LOCALIZATION	GO_INTRACELLULAR_MRNA_LOCALIZATION	GO_INTRACELLULAR_MRNA_LOCALIZATION	13	0.682787	1.5674	0.0123106	0.0998692	0.0840816	5245	tags=54%, list=15%, signal=46%	A1CF/BICD1/EXOSC2/DHX36/EXOSC10/MEX3D/EXOSC3
827	GO_DNA_PACKAGING_COMPLEX	GO_DNA_PACKAGING_COMPLEX	GO_DNA_PACKAGING_COMPLEX	111	0.447714	1.34168	0.0123271	0.0998824	0.0840927	7001	tags=32%, list=20%, signal=25%	SMC4/NCAPG2/HIST1H4D/HIST1H2AD/SMC2/SHPRH/HIST1H2BF/NCAPG/NCAPD2/KDM1B/HIST3H3/KAT6A/CENPA/HIST1H3D/NCAPH/H1F0/HIST1H2BN/HIST1H2AK/HP1BP3/H2AFX/SLF1/H3F3A/HIST1H1T/GLYR1/HIST1H4E/HIST1H2BE/KAT6B/SOS1/H2AFY/HIST1H3J/HIST1H2BO/HIST1H2BB/HIST2H3A/HIST2H3C/HIST1H4I
828	GO_SIGNAL_SEQUENCE_BINDING	GO_SIGNAL_SEQUENCE_BINDING	GO_SIGNAL_SEQUENCE_BINDING	45	0.525326	1.47379	0.0124172	0.100491	0.0846052	10772	tags=60%, list=31%, signal=41%	AP2B1/NUP153/TNPO2/NUP58/KCNIP2/KDELR2/KPNB1/SEC61A2/RANBP6/SRP14/POM121/NUP98/PEX5/TOMM20/POM121C/SRP54/NFKBIA/NOLC1/PEX19/TOMM40L/SRP68/KPNA5/TNPO1/TOMM20L/BRAP/PEX5L/IPO5
829	GO_TRANSCRIPTION_PREINITIATION_COMPLEX_ASSEMBLY	GO_TRANSCRIPTION_PREINITIATION_COMPLEX_ASSEMBLY	GO_TRANSCRIPTION_PREINITIATION_COMPLEX_ASSEMBLY	42	0.532671	1.48383	0.0124805	0.100882	0.0849339	9087	tags=60%, list=26%, signal=44%	TAF7/ATF7IP/UBTF/RRN3/TAF1/CAND1/BAZ2A/GTF3C3/HMGB1/GTF3C5/TAF1C/WNT10B/SMARCA4/TAF11/BDP1/PSMC6/CREB1/TAF1B/DR1/BRF1/TBP/BRF2/SMARCB1/PSMC2/MED6
830	GO_3_5_RNA_HELICASE_ACTIVITY	GO_3_5_RNA_HELICASE_ACTIVITY	GO_3_5_RNA_HELICASE_ACTIVITY	19	0.63155	1.56066	0.0124958	0.100883	0.0849355	7907	tags=63%, list=23%, signal=49%	DHX40/YTHDC2/DHX36/DHX9/DHX37/DHX15/DHX32/DHX33/DHX16/DHX34/DHX57/DHX35
831	GO_POSITIVE_REGULATION_OF_MRNA_SPLICING_VIA_SPLICEOSOME	GO_POSITIVE_REGULATION_OF_MRNA_SPLICING_VIA_SPLICEOSOME	GO_POSITIVE_REGULATION_OF_MRNA_SPLICING_VIA_SPLICEOSOME	21	0.613072	1.54499	0.0125374	0.101057	0.0850813	7076	tags=62%, list=21%, signal=49%	RBMX/NCBP1/SLC39A5/DAZAP1/TRA2B/TRA2A/RBM3/NUP98/RBMY1B/CELF3/SNW1/CELF4/THRAP3
832	GO_REGULATION_OF_INTEGRIN_ACTIVATION	GO_REGULATION_OF_INTEGRIN_ACTIVATION	GO_REGULATION_OF_INTEGRIN_ACTIVATION	13	0.681949	1.56548	0.0125473	0.101057	0.0850813	1043	tags=23%, list=3%, signal=22%	CDH17/SRC/KIF14
833	GO_REGULATION_OF_NUCLEAR_TRANSCRIBED_MRNA_CATABOLIC_PROCESS_DEADENYLATION_DEPENDENT_DECAY	GO_REGULATION_OF_NUCLEAR_TRANSCRIBED_MRNA_CATABOLIC_PROCESS_DEADENYLATION_DEPENDENT_DECAY	GO_REGULATION_OF_NUCLEAR_TRANSCRIBED_MRNA_CATABOLIC_PROCESS_DEADENYLATION_DEPENDENT_DECAY	20	0.617487	1.54224	0.0126243	0.101462	0.0854229	7347	tags=60%, list=21%, signal=47%	TNRC6A/DHX36/TENT4A/TENT4B/AGO2/PABPC1/CNOT7/CNOT1/TOB1/TNRC6C/ZFP36L2/TNRC6B
834	GO_ANTIGEN_PROCESSING_AND_PRESENTATION_OF_EXOGENOUS_PEPTIDE_ANTIGEN_VIA_MHC_CLASS_I	GO_ANTIGEN_PROCESSING_AND_PRESENTATION_OF_EXOGENOUS_PEPTIDE_ANTIGEN_VIA_MHC_CLASS_I	GO_ANTIGEN_PROCESSING_AND_PRESENTATION_OF_EXOGENOUS_PEPTIDE_ANTIGEN_VIA_MHC_CLASS_I	79	-0.322488	-1.62682	0.0126582	0.101462	0.0854229	2952	tags=27%, list=9%, signal=24%	PSMB8/CD207/PSMD1/PSMD4/PSMD13/HLA-A/HLA-G/IKBKG/PSMC4/PSMB10/CALR/PSMC3/HLA-B/PSME4/HLA-C/VAMP8/PDIA3/PSMB3/PSMB6/PSMC5
835	GO_EXTRACELLULAR_MATRIX_DISASSEMBLY	GO_EXTRACELLULAR_MATRIX_DISASSEMBLY	GO_EXTRACELLULAR_MATRIX_DISASSEMBLY	79	-0.396882	-2.00211	0.0126582	0.101462	0.0854229	4673	tags=38%, list=14%, signal=33%	MELTF/KLK7/MMP9/PRSS2/MMP10/FLOT1/ELANE/CD44/ADAMTS5/TIMP1/TPSAB1/KIF9/CAPNS1/PDPN/MMP13/MMP8/A2M/MMP1/MMP12/KLK5/BSG/SCUBE3/MMP7/LCP1/HTRA1/ADAM15/KLK2/KLK4/CST3
836	GO_REGULATION_OF_CELLULAR_AMINE_METABOLIC_PROCESS	GO_REGULATION_OF_CELLULAR_AMINE_METABOLIC_PROCESS	GO_REGULATION_OF_CELLULAR_AMINE_METABOLIC_PROCESS	79	-0.262716	-1.3253	0.0126582	0.101462	0.0854229	3155	tags=24%, list=9%, signal=22%	PSMB5/PSMB8/PSMD1/PSMD4/PSMD13/PSMC4/DRD1/PSMB10/PSMC3/ATCAY/PSME4/NQO1/COMT/PSMB3/PSMB6/PSMC5/PAOX/OAZ3
837	GO_VACUOLAR_ACIDIFICATION	GO_VACUOLAR_ACIDIFICATION	GO_VACUOLAR_ACIDIFICATION	22	-0.466171	-1.72944	0.0127796	0.10217	0.0860186	1590	tags=36%, list=5%, signal=35%	ATP6V0A1/PPT1/ATP6V0D1/SLC11A1/GRN/CLN3/ROGDI
838	GO_REGULATION_OF_HISTONE_PHOSPHORYLATION	GO_REGULATION_OF_HISTONE_PHOSPHORYLATION	GO_REGULATION_OF_HISTONE_PHOSPHORYLATION	13	0.681346	1.56409	0.0127841	0.10217	0.0860186	8130	tags=77%, list=24%, signal=59%	ATM/FMR1/AKAP8/UBE2B/AKAP8L/CDK9/TWIST1/CCNB1/H2AFY/RPS6KA4
839	GO_3_5_DNA_HELICASE_ACTIVITY	GO_3_5_DNA_HELICASE_ACTIVITY	GO_3_5_DNA_HELICASE_ACTIVITY	15	0.665542	1.5727	0.0127922	0.10217	0.0860186	4625	tags=60%, list=13%, signal=52%	GINS4/GINS1/INO80/DHX9/BLM/WRN/FANCM/ERCC3/RECQL
840	GO_NEGATIVE_REGULATION_OF_RESPONSE_TO_EXTRACELLULAR_STIMULUS	GO_NEGATIVE_REGULATION_OF_RESPONSE_TO_EXTRACELLULAR_STIMULUS	GO_NEGATIVE_REGULATION_OF_RESPONSE_TO_EXTRACELLULAR_STIMULUS	15	-0.534226	-1.75443	0.0128297	0.102347	0.086168	3341	tags=47%, list=10%, signal=42%	MKKS/SNAI2/NPFF/NENF/CCK/NUCB2
841	GO_INTRONIC_TRANSCRIPTION_REGULATORY_REGION_DNA_BINDING	GO_INTRONIC_TRANSCRIPTION_REGULATORY_REGION_DNA_BINDING	GO_INTRONIC_TRANSCRIPTION_REGULATORY_REGION_DNA_BINDING	12	0.689294	1.55683	0.0128863	0.102677	0.0864456	7521	tags=75%, list=22%, signal=59%	NCOA2/ZC3H8/GRHL2/ZNF350/HSF2/ZC3H6/VAX1/VAX2/NKX2-1
842	GO_OPSONIZATION	GO_OPSONIZATION	GO_OPSONIZATION	12	-0.599623	-1.82052	0.012955	0.103102	0.0868032	2064	tags=33%, list=6%, signal=31%	SFTPA1/CD47/C4B
843	GO_FORMATION_OF_TRANSLATION_PREINITIATION_COMPLEX	GO_FORMATION_OF_TRANSLATION_PREINITIATION_COMPLEX	GO_FORMATION_OF_TRANSLATION_PREINITIATION_COMPLEX	10	0.717716	1.55997	0.0133236	0.10591	0.0891671	4516	tags=60%, list=13%, signal=52%	TICRR/EIF2S3/EIF2D/DENR/EIF5/EIF4H
844	GO_MAGNESIUM_ION_TRANSPORT	GO_MAGNESIUM_ION_TRANSPORT	GO_MAGNESIUM_ION_TRANSPORT	17	0.63951	1.54924	0.0133699	0.106152	0.0893714	7816	tags=65%, list=23%, signal=50%	ZDHHC13/ZDHHC17/KCNJ2/NIPA2/NIPA1/MRS2/MMGT1/CNNM4/TUSC3/MAGT1/CNNM2
845	GO_NEGATIVE_REGULATION_OF_CALCIUM_ION_DEPENDENT_EXOCYTOSIS	GO_NEGATIVE_REGULATION_OF_CALCIUM_ION_DEPENDENT_EXOCYTOSIS	GO_NEGATIVE_REGULATION_OF_CALCIUM_ION_DEPENDENT_EXOCYTOSIS	12	0.688211	1.55438	0.0134829	0.106923	0.0900201	6730	tags=58%, list=20%, signal=47%	ADRA2A/SYT4/BRAF/FMR1/CBARP/REST/STXBP3
846	GO_H4_H2A_HISTONE_ACETYLTRANSFERASE_COMPLEX	GO_H4_H2A_HISTONE_ACETYLTRANSFERASE_COMPLEX	GO_H4_H2A_HISTONE_ACETYLTRANSFERASE_COMPLEX	19	0.62794	1.55174	0.0135089	0.107003	0.0900876	5745	tags=63%, list=17%, signal=53%	ING3/BRD8/YEATS4/EP400/TRRAP/ACTL6A/EPC1/EPC2/MORF4L2/MSL3/MEAF6/MSL3P1
847	GO_PROTON_TRANSPORTING_ATP_SYNTHASE_COMPLEX	GO_PROTON_TRANSPORTING_ATP_SYNTHASE_COMPLEX	GO_PROTON_TRANSPORTING_ATP_SYNTHASE_COMPLEX	23	-0.460625	-1.72615	0.0136364	0.1077	0.0906748	5556	tags=39%, list=16%, signal=33%	ATP5MG/ATP5MC2/ATP5F1C/ATP5PD/ATP5MPL/ATP5F1E/ATP5F1D/ATP5ME
848	GO_BIOACTIVE_LIPID_RECEPTOR_ACTIVITY	GO_BIOACTIVE_LIPID_RECEPTOR_ACTIVITY	GO_BIOACTIVE_LIPID_RECEPTOR_ACTIVITY	14	-0.552315	-1.76524	0.0136519	0.1077	0.0906748	3960	tags=50%, list=11%, signal=44%	S1PR2/SPHK2/S1PR5/FFAR1/LPAR3/SPHK1
849	GO_NEGATIVE_REGULATION_OF_CELL_AGING	GO_NEGATIVE_REGULATION_OF_CELL_AGING	GO_NEGATIVE_REGULATION_OF_CELL_AGING	24	0.588402	1.5148	0.0136612	0.1077	0.0906748	5956	tags=50%, list=17%, signal=41%	FBXO5/RBL1/FOXM1/HMGA2/PRKDC/ABL1/ZKSCAN3/SIRT1/FZR1/MARCH5/TWIST1/PLK2
850	GO_REGULATION_OF_CARDIAC_MUSCLE_CELL_MEMBRANE_REPOLARIZATION	GO_REGULATION_OF_CARDIAC_MUSCLE_CELL_MEMBRANE_REPOLARIZATION	GO_REGULATION_OF_CARDIAC_MUSCLE_CELL_MEMBRANE_REPOLARIZATION	27	-0.42606	-1.66467	0.0136612	0.1077	0.0906748	3964	tags=37%, list=12%, signal=33%	CAV3/KCNQ1/WDR1/KCNH2/KCNE5/CACNA2D1/FLNA/SCN1B/SNTA1
851	GO_NBAF_COMPLEX	GO_NBAF_COMPLEX	GO_NBAF_COMPLEX	15	0.660831	1.56156	0.0137225	0.108057	0.0909749	8520	tags=80%, list=25%, signal=60%	ARID1A/SMARCC2/SMARCE1/ARID1B/DPF2/SMARCA4/SMARCD1/SMARCC1/DPF1/SS18L1/SMARCA2/SMARCB1
852	GO_REGULATION_OF_ISOTYPE_SWITCHING	GO_REGULATION_OF_ISOTYPE_SWITCHING	GO_REGULATION_OF_ISOTYPE_SWITCHING	36	0.546203	1.49233	0.0138845	0.109136	0.0918833	12994	tags=67%, list=38%, signal=42%	ATAD5/PAXIP1/NSD2/UNG/SHLD2/MSH2/MSH6/RIF1/APLF/TNFSF4/EXOSC3/THOC1/SHLD3/PTPRC/TFRC/MLH1/TBX21/IL4/TP53BP1/SUPT6H/IL2/TNFSF13/SHLD1/NDFIP1
853	GO_ORGANIC_ACID_TRANSMEMBRANE_TRANSPORTER_ACTIVITY	GO_ORGANIC_ACID_TRANSMEMBRANE_TRANSPORTER_ACTIVITY	GO_ORGANIC_ACID_TRANSMEMBRANE_TRANSPORTER_ACTIVITY	151	0.42801	1.30016	0.0139042	0.109136	0.0918833	7701	tags=34%, list=22%, signal=27%	SLC17A4/AKR1C4/SLC6A19/SLC19A2/SLC36A1/SLC38A11/SLCO1B1/SLC17A1/SLC10A4/ABCC2/SLC13A2/SLC7A11/SLC13A4/SLC26A1/SLC6A11/SLC17A2/SLC7A2/SLC26A7/SLC17A7/SLC25A30/SLC25A32/SLC23A2/SLC22A9/SLC6A1/SLC10A2/SLC6A8/SLC16A10/SFXN1/SLC16A14/SLCO1B3/SLC26A10/SLC25A29/SLC16A12/SLC36A4/SLCO1B7/SLC38A2/SLC25A2/SLC15A4/SLC43A2/SLC25A14/SLC25A15/SLC25A13/SLC32A1/SLCO2B1/SLC16A6/SLC36A3/SLC25A21/SLC6A12/SLC6A15/SLC…
854	GO_MOTOR_ACTIVITY	GO_MOTOR_ACTIVITY	GO_MOTOR_ACTIVITY	137	0.433365	1.31151	0.0139083	0.109136	0.0918833	10407	tags=48%, list=30%, signal=34%	KIF12/MYO1B/KIF18A/KIF18B/DNAH14/KIF4A/KIF11/KIF20B/KIF20A/KIF14/KIF2C/MYO1A/DYNLT3/KIF15/MYH10/DNAH10/KIF27/MYO16/MYO6/CENPE/KIF22/MYO19/KIF28P/DNHD1/KIF4B/KIF16B/AC027237.1/KIFC1/DNAH5/KIFC2/KIF3A/SMC3/KIF3C/DYNC1LI2/KIF13B/DNAH3/MYO9A/DNAI1/TCTE3/MYH15/KIF24/KIF26A/DNAH11/DNAH17/KIF2A/MYO10/WDR60/DNAL1/MYO1F/APPBP2/KIF21B/DYNLL1/KIF13A/DYNC1LI1/MYH14/MYO7A/DNAH2/DYNC2LI1/DYNC1I2/KIF1B/WDR78/MY…
855	GO_VITAMIN_TRANSMEMBRANE_TRANSPORT	GO_VITAMIN_TRANSMEMBRANE_TRANSPORT	GO_VITAMIN_TRANSMEMBRANE_TRANSPORT	16	0.650249	1.55511	0.0139401	0.109257	0.0919854	2446	tags=31%, list=7%, signal=29%	GC/SLC19A2/SLC19A3/SLC25A32/SLC23A2
856	GO_NEGATIVE_REGULATION_OF_I_KAPPAB_KINASE_NF_KAPPAB_SIGNALING	GO_NEGATIVE_REGULATION_OF_I_KAPPAB_KINASE_NF_KAPPAB_SIGNALING	GO_NEGATIVE_REGULATION_OF_I_KAPPAB_KINASE_NF_KAPPAB_SIGNALING	41	0.531851	1.477	0.0139642	0.109318	0.0920366	8495	tags=51%, list=25%, signal=39%	NR1H4/TRIM59/TANK/ABL1/ASH1L/SIRT1/CARD8/USP10/OTUD7B/CASP8/ZC3H12A/MAPKBP1/NLRC3/RORA/NFKBID/OTUD7A/STAT1/RHOH/HDAC1/CCDC22/RIOK3
857	GO_G_RICH_STRAND_TELOMERIC_DNA_BINDING	GO_G_RICH_STRAND_TELOMERIC_DNA_BINDING	GO_G_RICH_STRAND_TELOMERIC_DNA_BINDING	11	0.699299	1.54788	0.0141373	0.110544	0.093069	10206	tags=91%, list=30%, signal=64%	RPA4/POT1/TERF1/HNRNPA2B1/HNRNPA1/RPA2/RPA1/NABP2/TERF2/CTC1
858	GO_REGULATION_OF_PROTEIN_ACETYLATION	GO_REGULATION_OF_PROTEIN_ACETYLATION	GO_REGULATION_OF_PROTEIN_ACETYLATION	71	0.478619	1.39704	0.0141758	0.110716	0.0932139	6686	tags=41%, list=19%, signal=33%	SOX4/PAXIP1/CEP295/KAT2A/MAGEA2/GATA2/TAF7/MAGEA2B/ZNF451/CHEK1/SET/FAM161A/TADA2A/KMT2A/SETD5/BRCA1/CTCF/SIN3A/KAT7/SIRT1/TAOK1/PRKAA1/SMAD4/TWIST1/HDAC2/AUTS2/FLCN/PYGO2/SNCA
859	GO_REGULATION_OF_SPINDLE_ORGANIZATION	GO_REGULATION_OF_SPINDLE_ORGANIZATION	GO_REGULATION_OF_SPINDLE_ORGANIZATION	41	0.531228	1.47527	0.014381	0.112117	0.0943929	5702	tags=51%, list=17%, signal=43%	CCSAP/CHMP4C/SENP6/NUP62/MAPK15/TPX2/STAG2/SPAG5/PLK1/TACC3/HNRNPU/TPR/STAG1/SMC3/RAE1/GNAI1/CEP97/PSRC1/CHMP5/SMC1A/PKD1
860	GO_STABILIZATION_OF_MEMBRANE_POTENTIAL	GO_STABILIZATION_OF_MEMBRANE_POTENTIAL	GO_STABILIZATION_OF_MEMBRANE_POTENTIAL	17	-0.504955	-1.72542	0.0143885	0.112117	0.0943929	622	tags=24%, list=2%, signal=23%	KCNN4/KCNK3/KCNK6
861	GO_TERTIARY_ALCOHOL_METABOLIC_PROCESS	GO_TERTIARY_ALCOHOL_METABOLIC_PROCESS	GO_TERTIARY_ALCOHOL_METABOLIC_PROCESS	12	0.68603	1.54945	0.0145567	0.113296	0.0953858	216	tags=25%, list=1%, signal=25%	AKR1C3/AKR1C4/CBR4
862	GO_DEFINITIVE_HEMOPOIESIS	GO_DEFINITIVE_HEMOPOIESIS	GO_DEFINITIVE_HEMOPOIESIS	19	0.622581	1.53849	0.0146347	0.113592	0.0956347	7287	tags=47%, list=21%, signal=37%	CBFB/GATA2/SP3/HOXB3/HOXB4/SENP1/ZFPM1/HIPK1/ZFP36L2
863	GO_NEGATIVE_REGULATION_OF_ALCOHOL_BIOSYNTHETIC_PROCESS	GO_NEGATIVE_REGULATION_OF_ALCOHOL_BIOSYNTHETIC_PROCESS	GO_NEGATIVE_REGULATION_OF_ALCOHOL_BIOSYNTHETIC_PROCESS	14	0.668797	1.5607	0.0146421	0.113592	0.0956347	9500	tags=64%, list=28%, signal=47%	BMP2/SCAP/GFI1/NFKB1/ERLIN2/REST/PLEK/ERLIN1/APOE
864	GO_LEFT_RIGHT_PATTERN_FORMATION	GO_LEFT_RIGHT_PATTERN_FORMATION	GO_LEFT_RIGHT_PATTERN_FORMATION	21	0.60743	1.53077	0.0146455	0.113592	0.0956347	3886	tags=33%, list=11%, signal=30%	CITED2/NKX2-5/SETDB2/MNS1/EPB41L5/SMO/FOXJ1
865	GO_PROTEIN_HEXAMERIZATION	GO_PROTEIN_HEXAMERIZATION	GO_PROTEIN_HEXAMERIZATION	13	0.676633	1.55327	0.014678	0.113712	0.0957364	8773	tags=85%, list=25%, signal=63%	TWNK/PANX2/MAT2A/SPAST/YME1L1/UGDH/LETM1/LRRC8A/PANX1/PANX3/LRRC8C
866	GO_DNA_SYNTHESIS_INVOLVED_IN_DNA_REPAIR	GO_DNA_SYNTHESIS_INVOLVED_IN_DNA_REPAIR	GO_DNA_SYNTHESIS_INVOLVED_IN_DNA_REPAIR	52	0.507762	1.44406	0.0147601	0.114217	0.0961609	8027	tags=56%, list=23%, signal=43%	RFC2/RFC5/POLA1/PCLAF/RFC3/POLI/ZBTB1/POLD3/BLM/WRN/DTL/RFC4/TEX12/POLE2/SIRT1/TRIM25/RFC1/UBB/USP10/REV1/CDKN2D/RCHY1/SPRTN/POLH/RPA2/POLE/NPLOC4/RPA1/POLK
867	GO_TOLL_LIKE_RECEPTOR_9_SIGNALING_PATHWAY	GO_TOLL_LIKE_RECEPTOR_9_SIGNALING_PATHWAY	GO_TOLL_LIKE_RECEPTOR_9_SIGNALING_PATHWAY	23	0.590838	1.51252	0.0147994	0.114265	0.096202	11503	tags=74%, list=33%, signal=49%	NR1H4/HMGB1/PIK3AP1/TRAF6/PTPRS/UNC93B1/TLR9/TLR7/HAVCR2/MYD88/IRAK2/GRAMD4/FCRL3/LILRA4/PIK3C3/IRAK1/TLR8
868	GO_MYOSIN_FILAMENT_ORGANIZATION	GO_MYOSIN_FILAMENT_ORGANIZATION	GO_MYOSIN_FILAMENT_ORGANIZATION	13	-0.570224	-1.78395	0.0148005	0.114265	0.096202	4857	tags=69%, list=14%, signal=59%	MYOM2/DAPK3/MYBPC2/TCAP/MYOM3/MYOM1/MYBPC1/MYH11
869	GO_MLL1_2_COMPLEX	GO_MLL1_2_COMPLEX	GO_MLL1_2_COMPLEX	29	0.565141	1.5001	0.0149893	0.115453	0.0972021	8406	tags=55%, list=24%, signal=42%	WDR5/TEX10/TAF7/HCFC1/KANSL1/TAF4/ASH2L/TAF1/KMT2A/RBBP5/MGA/RNF2/LAS1L/E2F6/CHD8/RUVBL1
870	GO_MISMATCH_REPAIR_COMPLEX	GO_MISMATCH_REPAIR_COMPLEX	GO_MISMATCH_REPAIR_COMPLEX	14	0.666801	1.55605	0.0149936	0.115453	0.0972021	8624	tags=79%, list=25%, signal=59%	PMS2P3/MSH4/PMS2P1/PMS2P6/MSH2/MSH6/PMS2/PMS1/PMS2P11/PMS2P5/MLH1
871	GO_PROTEIN_C_TERMINUS_BINDING	GO_PROTEIN_C_TERMINUS_BINDING	GO_PROTEIN_C_TERMINUS_BINDING	187	0.413567	1.26615	0.015006	0.115453	0.0972021	10685	tags=51%, list=31%, signal=35%	SRC/PDZD3/DLG3/TOPBP1/CENPF/TOP2A/SHANK1/ATXN2/CD2AP/MAD2L1/HIC2/YEATS4/CEP135/MRE11/MKI67/MED12/COIL/MSH2/PTK2B/ABL1/SASH1/SCLT1/PPP1CC/CDC20/AGO2/MAGI1/UBE2I/EPB41/GRIP1/AFDN/EP300/PCGF1/EFHC1/PABPC1/SIRT1/SIAH1/SP1/TOP2B/MDC1/LIG4/PRDX3/PEX1/ERCC3/USP7/PRKAA1/RAD51/PRRC2C/JAK2/NIPBL/BRCA2/DNM1/EZR/VTA1/NPAT/PROP1/PPP2CB/SNTG1/PEX26/CEP250/POLR2A/CEP120/PEX6/DLG1/PPP1R9A/CNGA3/NCL/ERCC6/MAP2K1/…
872	GO_PROTEIN_POLYMERIZATION	GO_PROTEIN_POLYMERIZATION	GO_PROTEIN_POLYMERIZATION	275	0.397023	1.23015	0.0151985	0.1168	0.0983361	8410	tags=39%, list=24%, signal=30%	BAIAP2L2/MAGEL2/MAP2/AKAP9/WASL/WASF1/STMN1/FBXO5/FGB/PAK1/VTN/CENPJ/BAG4/HIP1R/TUBB4A/VIL1/DIAPH1/TENM1/GMFB/CAMSAP1/EVL/FHOD3/TOGARAM1/AVIL/FGF13/ARFGEF1/TRIM27/UBE2C/CLASP2/WASHC2C/PRKCD/BAIAP2L1/TMOD2/PRUNE1/DIAPH3/PTK2B/ABL1/NCKAP1/ADD3/GOLGA2/CDK5R1/CARMIL1/CAMSAP2/CKAP5/TUBGCP4/RICTOR/AP1AR/PRKN/ZNF207/RASA1/CSNK1D/TUBGCP3/CAPZA2/DYRK1A/TIGD5/LATS1/DNM1L/CAPZA1/CORO7/FCHSD1/C15orf62/MTPN/T…
873	GO_EXTRACELLULAR_MATRIX_BINDING	GO_EXTRACELLULAR_MATRIX_BINDING	GO_EXTRACELLULAR_MATRIX_BINDING	57	-0.315994	-1.44533	0.0153061	0.117493	0.0989192	3818	tags=28%, list=11%, signal=25%	TINAGL1/ADAMTS5/ITGB3/GPC1/LYPD3/ADAMTS15/SMOC1/LGALS1/ANXA2P2/ANXA2/ACHE/LGALS3/AGRN/BCAM/ITGA3
874	GO_POSITIVE_REGULATION_OF_OSSIFICATION	GO_POSITIVE_REGULATION_OF_OSSIFICATION	GO_POSITIVE_REGULATION_OF_OSSIFICATION	82	-0.263074	-1.33115	0.0153846	0.117826	0.0991995	2990	tags=26%, list=9%, signal=23%	NELL1/WNT5A/IFITM1/CTNNBIP1/CEBPA/BMP7/ATRAID/LRP5/CLIC1/TAC1/LTF/FZD9/CEBPD/PDLIM7/IGF1/KL/OSR2/CEBPB/ILK/FAM20C
875	GO_REGULATION_OF_RESPONSE_TO_ENDOPLASMIC_RETICULUM_STRESS	GO_REGULATION_OF_RESPONSE_TO_ENDOPLASMIC_RETICULUM_STRESS	GO_REGULATION_OF_RESPONSE_TO_ENDOPLASMIC_RETICULUM_STRESS	82	-0.298322	-1.5095	0.0153846	0.117826	0.0991995	2428	tags=27%, list=7%, signal=25%	DERL3/RNF185/FICD/BCL2L1/MANF/PARK7/ERP29/BAG6/SELENOS/CREB3L1/XBP1/TXNDC12/BAX/HSPA1A/WFS1/OS9/BOK/HERPUD1/DERL2/CREB3/UBXN1
876	GO_SPLEEN_DEVELOPMENT	GO_SPLEEN_DEVELOPMENT	GO_SPLEEN_DEVELOPMENT	34	0.547375	1.48614	0.0156085	0.119404	0.100529	10206	tags=53%, list=30%, signal=37%	CDH17/CITED2/NKX2-5/RC3H2/PRKDC/JARID2/ABL1/HOXB4/BCL2L11/ADAM17/RBM15/RC3H1/PPP2R3C/FADD/NKX3-2/PCID2/SLC40A1/CTC1
877	GO_LOW_DENSITY_LIPOPROTEIN_PARTICLE	GO_LOW_DENSITY_LIPOPROTEIN_PARTICLE	GO_LOW_DENSITY_LIPOPROTEIN_PARTICLE	14	-0.546506	-1.74668	0.0156997	0.119828	0.100885	2971	tags=43%, list=9%, signal=39%	APOBR/LDLR/SELENOS/APOF/APOM
878	GO_REGULATION_OF_SKELETAL_MUSCLE_CONTRACTION	GO_REGULATION_OF_SKELETAL_MUSCLE_CONTRACTION	GO_REGULATION_OF_SKELETAL_MUSCLE_CONTRACTION	14	-0.546308	-1.74604	0.0156997	0.119828	0.100885	4805	tags=64%, list=14%, signal=55%	SCN4A/CAV3/C12orf57/DMPK/DMD/MYH7/CASQ2/CASQ1
879	GO_HISTONE_H3_K36_METHYLATION	GO_HISTONE_H3_K36_METHYLATION	GO_HISTONE_H3_K36_METHYLATION	12	0.682671	1.54187	0.0157499	0.120075	0.101093	6463	tags=67%, list=19%, signal=54%	PAXIP1/NSD2/NSD3/BCOR/NSD1/ASH1L/SETD2/BRD4
880	GO_ORGANELLAR_RIBOSOME	GO_ORGANELLAR_RIBOSOME	GO_ORGANELLAR_RIBOSOME	87	-0.341471	-1.74831	0.015873	0.120739	0.101652	3055	tags=29%, list=9%, signal=26%	CHCHD1/MRPS34/MRPS16/MRPL12/MRPS18C/MRPS15/MRPS12/MRPS11/MRPL14/MRPL2/MRPL27/MRPL53/MRPL55/MRPS18A/MPV17L2/MRPS9/MRPL20/MRPL43/MRPL40/MRPL54/MRPL17/MRPL52/MRPL34/MRPL36
881	GO_RESPIRATORY_CHAIN_COMPLEX	GO_RESPIRATORY_CHAIN_COMPLEX	GO_RESPIRATORY_CHAIN_COMPLEX	86	-0.388928	-1.97146	0.015873	0.120739	0.101652	3360	tags=33%, list=10%, signal=29%	NDUFA9/UQCRFS1/NDUFS3/COX5A/SDHA/NDUFA2/NDUFV2/NDUFA13/PARK7/UQCRQ/NDUFA6/NDUFS5/UQCR10/NDUFA11/NDUFB7/COX6A2/NDUFA10/NDUFS7/UQCRC1/NDUFB1/NDUFS8/UQCC3/COX6B1/NDUFS6/NDUFB8/NDUFA3/COX4I1
882	GO_GLUCOSE_CATABOLIC_PROCESS	GO_GLUCOSE_CATABOLIC_PROCESS	GO_GLUCOSE_CATABOLIC_PROCESS	10	-0.627079	-1.78367	0.0159253	0.121	0.101872	3849	tags=60%, list=11%, signal=53%	PFKP/BAD/PFKL/TKTL1/LRP5
883	GO_RHO_PROTEIN_SIGNAL_TRANSDUCTION	GO_RHO_PROTEIN_SIGNAL_TRANSDUCTION	GO_RHO_PROTEIN_SIGNAL_TRANSDUCTION	201	0.409869	1.25787	0.0160032	0.121454	0.102254	11543	tags=50%, list=33%, signal=33%	F2RL1/GPR35/DNMBP/ADRA2A/VAV2/STMN1/PRAG1/AGTR1/CDC42SE2/ARHGEF26/SCAI/ARHGEF39/TRIO/SPATA13/RHOBTB3/RTKN/ARHGEF10/TIAM2/LIMK1/ARHGEF10L/ALS2/CTNNAL1/ECT2/KCTD13/ABL1/FGD1/ARHGDIG/GNA12/KALRN/ARHGEF3/ITSN1/ARHGEF12/RIT2/OPHN1/ARHGEF11/C15orf62/RHOT1/ARHGAP5/ARHGAP42/ABL2/RHOU/ARHGEF7/ROCK1/RHOF/ABCA1/FARP2/APOC3/EPS8L3/GPR174/ARHGEF16/CDC42/RAF1/CNKSR1/HACD3/GNA13/FLCN/SOS1/ARHGEF38/SHTN1/CDC42SE…
884	GO_NEGATIVE_REGULATION_OF_MEIOTIC_NUCLEAR_DIVISION	GO_NEGATIVE_REGULATION_OF_MEIOTIC_NUCLEAR_DIVISION	GO_NEGATIVE_REGULATION_OF_MEIOTIC_NUCLEAR_DIVISION	11	0.692767	1.53342	0.0160706	0.121828	0.102569	6303	tags=64%, list=18%, signal=52%	TTK/TRIP13/FBXO5/FBXO43/HORMAD1/RAD1/PRKAR1A
885	GO_NUCLEAR_RECEPTOR_TRANSCRIPTION_COACTIVATOR_ACTIVITY	GO_NUCLEAR_RECEPTOR_TRANSCRIPTION_COACTIVATOR_ACTIVITY	GO_NUCLEAR_RECEPTOR_TRANSCRIPTION_COACTIVATOR_ACTIVITY	65	0.48405	1.40283	0.01617	0.122365	0.103021	7955	tags=42%, list=23%, signal=32%	NR1H4/MED17/NCOA2/MED14/ENY2/MED30/HMGA1/MED12/MED13/CCAR1/KDM1A/CARM1/USP22/ZMIZ2/RBM14/DCAF6/MED1/SLC30A9/THRB/CCDC62/ATXN7L3/HELZ2/NR1I3/THRAP3/CCAR2/TRERF1/NCOA3
886	GO_AEROBIC_ELECTRON_TRANSPORT_CHAIN	GO_AEROBIC_ELECTRON_TRANSPORT_CHAIN	GO_AEROBIC_ELECTRON_TRANSPORT_CHAIN	21	-0.450262	-1.63545	0.016178	0.122365	0.103021	4248	tags=38%, list=12%, signal=33%	COX4I2/MTCO2P12/COX5A/COX6A2/COX5B/COX6B1/COX4I1
887	GO_LONG_CHAIN_FATTY_ACID_TRANSPORTER_ACTIVITY	GO_LONG_CHAIN_FATTY_ACID_TRANSPORTER_ACTIVITY	GO_LONG_CHAIN_FATTY_ACID_TRANSPORTER_ACTIVITY	11	-0.60319	-1.78552	0.0162225	0.122461	0.103102	3611	tags=55%, list=10%, signal=49%	SLC27A3/SLC27A2/SLC27A4/SLC27A5/FABP3
888	GO_CENTROMERIC_SISTER_CHROMATID_COHESION	GO_CENTROMERIC_SISTER_CHROMATID_COHESION	GO_CENTROMERIC_SISTER_CHROMATID_COHESION	12	0.681587	1.53942	0.0162272	0.122461	0.103102	5144	tags=58%, list=15%, signal=50%	BUB1B/BUB1/SGO1/SGO2/BOD1/CTCF/NAA50
889	GO_T_TUBULE	GO_T_TUBULE	GO_T_TUBULE	52	-0.33364	-1.51711	0.0162602	0.122487	0.103124	3725	tags=37%, list=11%, signal=33%	CACNA1C/RYR1/CAV3/ATP2B4/CACNB2/ADRA1A/AHNAK2/FXYD1/ATP1A1/STAC/DYSF/ATP1A2/CACNA2D1/RTN2/CASQ1/SCN1B/SLC2A4/KCNJ11
890	GO_CARDIAC_MUSCLE_FIBER_DEVELOPMENT	GO_CARDIAC_MUSCLE_FIBER_DEVELOPMENT	GO_CARDIAC_MUSCLE_FIBER_DEVELOPMENT	18	-0.490338	-1.70421	0.0162671	0.122487	0.103124	2031	tags=56%, list=6%, signal=52%	MYOM2/MYBPC2/TCAP/MYOM3/MYO18B/MYH6/MYOM1/MYBPC1/MYH11
891	GO_SNRNA_PROCESSING	GO_SNRNA_PROCESSING	GO_SNRNA_PROCESSING	36	0.541694	1.48001	0.0163038	0.122626	0.103241	8005	tags=39%, list=23%, signal=30%	INTS8/EXOSC2/INTS3/INTS2/INTS7/EXOSC9/INTS12/EXOSC3/INTS9/EXOSC8/INTS14/INTS4/INTS6/INTS6L
892	GO_REGULATION_OF_RETINOIC_ACID_RECEPTOR_SIGNALING_PATHWAY	GO_REGULATION_OF_RETINOIC_ACID_RECEPTOR_SIGNALING_PATHWAY	GO_REGULATION_OF_RETINOIC_ACID_RECEPTOR_SIGNALING_PATHWAY	16	0.643601	1.53921	0.0163594	0.122907	0.103477	6322	tags=56%, list=18%, signal=46%	AKR1C3/ASXL1/EZH2/NR2C1/CTBP2/PRAME/CNOT1/SNW1/CYP26B1
893	GO_OXYGEN_CARRIER_ACTIVITY	GO_OXYGEN_CARRIER_ACTIVITY	GO_OXYGEN_CARRIER_ACTIVITY	14	-0.538833	-1.72215	0.0163823	0.12294	0.103505	1640	tags=36%, list=5%, signal=34%	HBB/HBA1/HBA2/MB
894	GO_PRESPLICEOSOME	GO_PRESPLICEOSOME	GO_PRESPLICEOSOME	16	0.643373	1.53866	0.0164747	0.123495	0.103973	6077	tags=50%, list=18%, signal=41%	LUC7L2/PRPF39/LUC7L3/SF3B1/U2AF2/PRPF40A/SF3A2/PRPF40B
895	GO_EXPORT_ACROSS_PLASMA_MEMBRANE	GO_EXPORT_ACROSS_PLASMA_MEMBRANE	GO_EXPORT_ACROSS_PLASMA_MEMBRANE	33	-0.377891	-1.54724	0.0166052	0.124242	0.104602	3964	tags=33%, list=12%, signal=30%	ATP1A4/KCNQ1/KCNA10/FXYD1/ATP1A1/KCNH2/KCND3/ATP1A2/KCNE5/ATP1B3
896	GO_REGULATION_OF_CELL_AGING	GO_REGULATION_OF_CELL_AGING	GO_REGULATION_OF_CELL_AGING	46	0.514161	1.44592	0.0166271	0.124242	0.104602	10184	tags=59%, list=30%, signal=41%	FBXO5/RBL1/FOXM1/HMGA1/HMGA2/PRKDC/RSL1D1/ABL1/ZKSCAN3/NEK6/SIRT1/PAWR/PNPT1/FZR1/KRAS/MARCH5/TWIST1/NEK4/PLK2/NUAK1/EEF1E1/TERT/ING2/VASH1/MAP3K3/BMPR1A/TERF2
897	GO_SEQUENCE_SPECIFIC_SINGLE_STRANDED_DNA_BINDING	GO_SEQUENCE_SPECIFIC_SINGLE_STRANDED_DNA_BINDING	GO_SEQUENCE_SPECIFIC_SINGLE_STRANDED_DNA_BINDING	15	0.653086	1.54326	0.0166298	0.124242	0.104602	10206	tags=80%, list=30%, signal=56%	RPA4/POT1/TERF1/HNRNPA2B1/HNRNPA1/RAD50/RPA2/RPA1/NABP2/HSF1/TERF2/CTC1
898	GO_SODIUM_POTASSIUM_EXCHANGING_ATPASE_COMPLEX	GO_SODIUM_POTASSIUM_EXCHANGING_ATPASE_COMPLEX	GO_SODIUM_POTASSIUM_EXCHANGING_ATPASE_COMPLEX	12	-0.589493	-1.78976	0.0166564	0.124302	0.104652	3941	tags=58%, list=11%, signal=52%	FXYD4/ATP1B4/FXYD1/ATP1A1/ATP1A2/ATP1B3
899	GO_PEPTIDYL_TYROSINE_AUTOPHOSPHORYLATION	GO_PEPTIDYL_TYROSINE_AUTOPHOSPHORYLATION	GO_PEPTIDYL_TYROSINE_AUTOPHOSPHORYLATION	37	0.538241	1.47514	0.0166999	0.124489	0.104809	6858	tags=41%, list=20%, signal=33%	SRC/BMX/ROS1/PTK2/PTK2B/ABL1/TNK2/LYN/IGF1R/DYRK1A/ABL2/TXK/ACE/TEC/IQGAP1
900	GO_MICROTUBULE_POLYMERIZATION	GO_MICROTUBULE_POLYMERIZATION	GO_MICROTUBULE_POLYMERIZATION	71	0.475071	1.38669	0.0168084	0.125158	0.105373	6135	tags=42%, list=18%, signal=35%	MAP2/AKAP9/STMN1/FBXO5/PAK1/CENPJ/TUBB4A/CAMSAP1/TOGARAM1/FGF13/CLASP2/PRUNE1/ABL1/GOLGA2/CDK5R1/CAMSAP2/CKAP5/TUBGCP4/ZNF207/CSNK1D/TUBGCP3/DYRK1A/TPPP/CLIP1/PSRC1/CEP192/CDKN1B/CLASP1/HDGFL3/CAMSAP3
901	GO_ROSTROCAUDAL_NEURAL_TUBE_PATTERNING	GO_ROSTROCAUDAL_NEURAL_TUBE_PATTERNING	GO_ROSTROCAUDAL_NEURAL_TUBE_PATTERNING	11	0.68996	1.5272	0.0169164	0.125823	0.105932	7060	tags=64%, list=20%, signal=51%	GBX2/KDM2B/PAX6/FGF8/EN1/ATP6AP2/LRP6
902	GO_PROTEIN_K11_LINKED_DEUBIQUITINATION	GO_PROTEIN_K11_LINKED_DEUBIQUITINATION	GO_PROTEIN_K11_LINKED_DEUBIQUITINATION	10	0.706526	1.53565	0.0169906	0.126235	0.106279	6793	tags=80%, list=20%, signal=64%	YOD1/VCPIP1/USP30/USP37/OTUD3/OTUB2/OTUD7B/OTUD7A
903	GO_POLYOL_METABOLIC_PROCESS	GO_POLYOL_METABOLIC_PROCESS	GO_POLYOL_METABOLIC_PROCESS	69	0.476378	1.38794	0.0170127	0.126259	0.106299	9149	tags=39%, list=27%, signal=29%	ANGPTL3/IMPA1/DGAT2/DEGS2/PLCH1/MIOX/GK/NUDT3/PPIP5K2/SGPP2/PLCG1/OCRL/SYNJ1/IP6K2/IPMK/INPP5B/INPPL1/NUDT4/COQ2/ASAH2/PPIP5K1/INPP4B/PLCB4/MINPP1/INPP4A/PLCB2/SLC5A3
904	GO_SH2_DOMAIN_BINDING	GO_SH2_DOMAIN_BINDING	GO_SH2_DOMAIN_BINDING	34	0.542999	1.47425	0.017085	0.126656	0.106633	12083	tags=65%, list=35%, signal=42%	SRC/NUP62/SYK/PTK2/LAT2/SHCBP1/ABL1/NLK/ARHGAP5/JAK2/INPPL1/CTR9/PAG1/SYP/DLC1/CRK/SIT1/RACK1/LILRB1/AFAP1L2/LAX1/LCK
905	GO_ENERGY_COUPLED_PROTON_TRANSPORT_DOWN_ELECTROCHEMICAL_GRADIENT	GO_ENERGY_COUPLED_PROTON_TRANSPORT_DOWN_ELECTROCHEMICAL_GRADIENT	GO_ENERGY_COUPLED_PROTON_TRANSPORT_DOWN_ELECTROCHEMICAL_GRADIENT	25	-0.429571	-1.66051	0.0171359	0.126892	0.106833	5664	tags=44%, list=16%, signal=37%	ATP5F1EP2/ATP5MG/ATP5MC2/ATP5F1C/DNAJC30/ATP5PD/ATP5F1E/ATP5F1D/ATP5ME/COX5B
906	GO_REGULATION_OF_CHROMATIN_BINDING	GO_REGULATION_OF_CHROMATIN_BINDING	GO_REGULATION_OF_CHROMATIN_BINDING	21	0.602948	1.51947	0.0171974	0.127208	0.107098	3083	tags=43%, list=9%, signal=39%	HMBOX1/CDT1/BTAF1/CTBP2/WAPL/TDG/GMNN/DDX11/KDM1A
907	GO_CENTRIOLE_CENTRIOLE_COHESION	GO_CENTRIOLE_CENTRIOLE_COHESION	GO_CENTRIOLE_CENTRIOLE_COHESION	14	0.660002	1.54018	0.0174534	0.128959	0.108573	6608	tags=71%, list=19%, signal=58%	NEK2/SGO1/ODF2/CEP135/RTTN/KIF3A/CNTLN/CROCC/CEP250/CEP68
908	GO_ANTIOXIDANT_ACTIVITY	GO_ANTIOXIDANT_ACTIVITY	GO_ANTIOXIDANT_ACTIVITY	85	-0.301089	-1.51222	0.0175439	0.12937	0.108919	5370	tags=41%, list=16%, signal=35%	PTGS2/HBG2/HBB/TXNDC2/PRDX1/GSTM2/GPX6/GSTO2/DUOX1/MGST3/PXDN/MT3/TPO/MGST1/S100A9/HBA1/PRDX5/GPX5/PARK7/PRXL2B/GSTZ1/GSTP1/HBA2/SELENOS/GPX4/SOD3/GPX3/TXNDC17/MGST2/NQO1/GPX1/SELENOW/TXNRD2/APOM
909	GO_NUCLEAR_HETEROCHROMATIN	GO_NUCLEAR_HETEROCHROMATIN	GO_NUCLEAR_HETEROCHROMATIN	33	0.547228	1.4803	0.0175476	0.12937	0.108919	8808	tags=61%, list=26%, signal=45%	DNMT3A/EME1/CBX3/BEND3/EED/KMT5C/ESCO2/UHRF1/CBX1/UHRF2/CENPA/SIRT1/ATRX/RNF2/SUZ12/H2AFY/CENPC/CBX5/TCP1/MPHOSPH8
910	GO_MELANOCYTE_DIFFERENTIATION	GO_MELANOCYTE_DIFFERENTIATION	GO_MELANOCYTE_DIFFERENTIATION	24	-0.448012	-1.70153	0.0176056	0.129555	0.109075	3495	tags=25%, list=10%, signal=22%	EDNRB/EDN3/CITED1/ADAMTS9/LRMDA
911	GO_SOLUTE_SODIUM_SYMPORTER_ACTIVITY	GO_SOLUTE_SODIUM_SYMPORTER_ACTIVITY	GO_SOLUTE_SODIUM_SYMPORTER_ACTIVITY	72	0.472053	1.37922	0.0176203	0.129555	0.109075	7692	tags=36%, list=22%, signal=28%	SLC17A4/SLC6A19/SLC34A3/SLC5A9/SLC10A4/SLC13A2/SLC13A4/SLC6A11/SLC17A2/SLC17A7/SLC23A2/SLC5A10/SLC4A5/SLC6A1/SLC10A2/SLC6A8/SLC5A11/SLC4A9/SLC4A7/SLC18A1/SLC20A2/SLC6A3/SLC6A12/SLC6A15/SLC6A6/SLC17A3
912	GO_MODULATION_OF_TRANSCRIPTION_IN_OTHER_ORGANISM_INVOLVED_IN_SYMBIOTIC_INTERACTION	GO_MODULATION_OF_TRANSCRIPTION_IN_OTHER_ORGANISM_INVOLVED_IN_SYMBIOTIC_INTERACTION	GO_MODULATION_OF_TRANSCRIPTION_IN_OTHER_ORGANISM_INVOLVED_IN_SYMBIOTIC_INTERACTION	28	0.564188	1.48876	0.0176306	0.129555	0.109075	9094	tags=61%, list=26%, signal=45%	HMGA2/NUCKS1/CHD1/TFAP4/TARDBP/CCNT1/RRP1B/EP300/SP1/ZNF639/SMARCA4/TAF11/REST/SNW1/HDAC1/SMARCB1/CCL3
913	GO_ACTIN_CORTICAL_PATCH	GO_ACTIN_CORTICAL_PATCH	GO_ACTIN_CORTICAL_PATCH	14	0.657886	1.53524	0.0176877	0.129768	0.109254	4934	tags=50%, list=14%, signal=43%	WASL/HIP1R/GMFB/CAPZA2/TIGD5/CAPZA1/WIPF2
914	GO_POSITIVE_REGULATION_OF_PROTEIN_COMPLEX_ASSEMBLY	GO_POSITIVE_REGULATION_OF_PROTEIN_COMPLEX_ASSEMBLY	GO_POSITIVE_REGULATION_OF_PROTEIN_COMPLEX_ASSEMBLY	246	0.399247	1.23298	0.0176982	0.129768	0.109254	8210	tags=38%, list=24%, signal=29%	CDH17/BAIAP2L2/SRC/MAGEL2/AKAP9/ATAT1/WASL/WASF1/SPIDR/PAK1/CUL4B/BAG4/HIP1R/PAN3/VIL1/TENM1/GMFB/EVL/GTF2H4/UNC13B/CNOT6/TOGARAM1/ATM/CLTRN/MAPK9/TERF1/CDT1/CHD1L/ASAP1/HRK/TRIM27/WASHC2C/BAIAP2L1/PTK2B/CAND1/GTF2H3/NCKAP1/CDK5R1/CARMIL1/FNIP2/GTF2H1/RICTOR/AP1AR/TIGD5/WNT10B/FCHSD1/ICE1/C15orf62/DHX33/ERCC3/TPPP/WHAMMP3/CLIP1/PAN2/PSRC1/GBP5/PSMC6/SLF1/WIPF2/SLF2/SPIRE2/CDKN1B/CNOT1/NCK2/GRB2/H…
915	GO_MUSCLE_ORGAN_MORPHOGENESIS	GO_MUSCLE_ORGAN_MORPHOGENESIS	GO_MUSCLE_ORGAN_MORPHOGENESIS	84	-0.265093	-1.33185	0.0178571	0.130363	0.109755	3215	tags=31%, list=9%, signal=28%	WNT2/MYLK/FGFR2/WNT5A/TNNC1/XIRP2/NRG1/MYF5/FKBP1A/MYBPC2/TCAP/MYOM3/MYL3/TNNI1/MYF6/RBPJ/MYH6/MYH7/NOG/ANKRD1/MYL2/MYOM1/MYBPC1/TPM1/ACTC1
916	GO_MYOBLAST_DIFFERENTIATION	GO_MYOBLAST_DIFFERENTIATION	GO_MYOBLAST_DIFFERENTIATION	84	-0.280731	-1.41042	0.0178571	0.130363	0.109755	3866	tags=33%, list=11%, signal=30%	CAPN3/SRF/EID2B/ANKRD2/SOSTDC1/FGF6/MYOD1/DLL1/SOX15/NRG1/MYF5/SMYD1/PITX1/SOX9/MYOCD/MYF6/MYOG/RBPJ/LGALS1/CMTM5/KCNAB1/KLHL41/NMRK2/IGF1/BOC/SRA1/ILK
917	GO_REGULATION_OF_CALCIUM_ION_TRANSMEMBRANE_TRANSPORTER_ACTIVITY	GO_REGULATION_OF_CALCIUM_ION_TRANSMEMBRANE_TRANSPORTER_ACTIVITY	GO_REGULATION_OF_CALCIUM_ION_TRANSMEMBRANE_TRANSPORTER_ACTIVITY	84	-0.274027	-1.37673	0.0178571	0.130363	0.109755	2894	tags=27%, list=8%, signal=25%	CACNB2/RGN/RRAD/DMD/FKBP1A/HRC/THADA/TRDN/STAC/DYSF/CASQ2/STAC2/SLN/PLN/S100A1/ATP1A2/JPH4/CACNA2D1/CRACR2A/CASQ1/FKBP1B/JPH2
918	GO_REGULATION_OF_SODIUM_ION_TRANSPORT	GO_REGULATION_OF_SODIUM_ION_TRANSPORT	GO_REGULATION_OF_SODIUM_ION_TRANSPORT	84	-0.25934	-1.30295	0.0178571	0.130363	0.109755	4723	tags=33%, list=14%, signal=29%	FXYD5/CHP1/COMMD1/NKAIN4/FXYD6/CAV3/ATP2B4/STOM/DMPK/SPTBN4/YWHAH/SCN2B/DMD/FXYD4/NOS3/GLRX/FXYD1/ATP1A1/SLC9A3R1/ATP1A2/NKAIN3/ATP1B3/FXYD3/RANGRF/SCN1B/SNTA1/PRSS8
919	GO_REGULATION_OF_NUCLEAR_CELL_CYCLE_DNA_REPLICATION	GO_REGULATION_OF_NUCLEAR_CELL_CYCLE_DNA_REPLICATION	GO_REGULATION_OF_NUCLEAR_CELL_CYCLE_DNA_REPLICATION	16	0.639821	1.53017	0.0179724	0.131061	0.110343	6175	tags=50%, list=18%, signal=41%	DBF4B/WIZ/TERF1/CDT1/INO80/CDC7/ATRX/CHEK2
920	GO_UBIQUITIN_LIKE_PROTEIN_BINDING	GO_UBIQUITIN_LIKE_PROTEIN_BINDING	GO_UBIQUITIN_LIKE_PROTEIN_BINDING	96	0.450991	1.34163	0.0180632	0.131581	0.11078	9798	tags=54%, list=28%, signal=39%	UBR5/TRIM32/NUP62/USPL1/TOP2A/UBXN2B/NEDD4/RNFT1/BIRC2/GGA3/RAD23B/TDG/WDR92/CKS2/BUB3/CBX4/FAF2/PRKN/UBXN2A/SIMC1/UBXN7/RAE1/UBAP1/UBAP1L/DDI2/NBR1/OTUB2/FBXW7/WDR48/DCUN1D2/MARCH7/CASP8AP2/SPRTN/RNF8/RNF111/SHARPIN/CKS1B/UBA2/TOM1L1/DAXX/NPLOC4/RNF168/TOLLIP/USP25/DCUN1D5/DCUN1D1/DCUN1D4/USP16/UBE2N/SOBP/PLAA/SERBP1
921	GO_NURD_COMPLEX	GO_NURD_COMPLEX	GO_NURD_COMPLEX	15	0.646334	1.52731	0.0182579	0.132855	0.111853	7919	tags=60%, list=23%, signal=46%	GATAD2A/GATAD2B/MTA1/CSNK2A1/RBBP4/CHD3/HDAC2/RBBP7/HDAC1
922	GO_INNER_MITOCHONDRIAL_MEMBRANE_ORGANIZATION	GO_INNER_MITOCHONDRIAL_MEMBRANE_ORGANIZATION	GO_INNER_MITOCHONDRIAL_MEMBRANE_ORGANIZATION	46	-0.331522	-1.48076	0.0188088	0.136715	0.115103	4026	tags=35%, list=12%, signal=31%	OXA1L/ATP5F1C/TIMM22/ATP5PD/OMA1/ROMO1/ATP5F1E/NDUFA13/ATP5F1D/TMEM11/ATP5ME/UQCC3/CHCHD10/PINK1/MICOS13
923	GO_PYRIMIDINE_CONTAINING_COMPOUND_TRANSMEMBRANE_TRANSPORT	GO_PYRIMIDINE_CONTAINING_COMPOUND_TRANSMEMBRANE_TRANSPORT	GO_PYRIMIDINE_CONTAINING_COMPOUND_TRANSMEMBRANE_TRANSPORT	10	0.703245	1.52852	0.0189463	0.137485	0.115751	797	tags=30%, list=2%, signal=29%	SLC19A2/SLC19A3/SLC25A36
924	GO_EARLY_PHAGOSOME	GO_EARLY_PHAGOSOME	GO_EARLY_PHAGOSOME	12	0.675893	1.52656	0.0189715	0.137485	0.115751	8575	tags=67%, list=25%, signal=50%	SYK/UNC13B/APPL2/APPL1/UNC93B1/TLR9/TLR7/RAB5A
925	GO_ALDITOL_METABOLIC_PROCESS	GO_ALDITOL_METABOLIC_PROCESS	GO_ALDITOL_METABOLIC_PROCESS	14	0.655604	1.52992	0.0189762	0.137485	0.115751	765	tags=21%, list=2%, signal=21%	ANGPTL3/DGAT2/GK
926	GO_NEGATIVE_REGULATION_OF_MICROTUBULE_POLYMERIZATION_OR_DEPOLYMERIZATION	GO_NEGATIVE_REGULATION_OF_MICROTUBULE_POLYMERIZATION_OR_DEPOLYMERIZATION	GO_NEGATIVE_REGULATION_OF_MICROTUBULE_POLYMERIZATION_OR_DEPOLYMERIZATION	35	0.539051	1.46766	0.0190767	0.138064	0.116239	7630	tags=46%, list=22%, signal=36%	MAP2/STMN1/TUBB4A/CAMSAP1/CKAP2/FGF13/CLASP2/CAMSAP2/DYRK1A/TAOK1/CLASP1/HDGFL3/CAMSAP3/SNCA/APC/SPEF1
927	GO_NEGATIVE_REGULATION_OF_MEIOTIC_CELL_CYCLE	GO_NEGATIVE_REGULATION_OF_MEIOTIC_CELL_CYCLE	GO_NEGATIVE_REGULATION_OF_MEIOTIC_CELL_CYCLE	16	0.635656	1.52021	0.0191244	0.138235	0.116382	8940	tags=62%, list=26%, signal=46%	TTK/TRIP13/FBXO5/NPPC/FBXO43/HORMAD1/RAD1/PRKAR1A/OVOL1/NANOS2
928	GO_GLANDULAR_EPITHELIAL_CELL_DIFFERENTIATION	GO_GLANDULAR_EPITHELIAL_CELL_DIFFERENTIATION	GO_GLANDULAR_EPITHELIAL_CELL_DIFFERENTIATION	47	0.508677	1.43216	0.019203	0.138235	0.116382	4243	tags=30%, list=12%, signal=26%	RFX6/HNF4A/GATA6/BMP2/BMP6/PDPK1/RXRA/SMO/NEUROD1/PAX6/FOXA1/MEN1/FGF8/PDX1
929	GO_CONNEXIN_COMPLEX	GO_CONNEXIN_COMPLEX	GO_CONNEXIN_COMPLEX	21	-0.445105	-1.61672	0.0192113	0.138235	0.116382	3911	tags=57%, list=11%, signal=51%	GJC2/GJC1/GJD3/GJA3/GJE1/GJB5/GJB3/GJA1/GJB2/GJB1/GJC3
930	GO_PHASIC_SMOOTH_MUSCLE_CONTRACTION	GO_PHASIC_SMOOTH_MUSCLE_CONTRACTION	GO_PHASIC_SMOOTH_MUSCLE_CONTRACTION	21	-0.445843	-1.6194	0.0192113	0.138235	0.116382	4077	tags=38%, list=12%, signal=34%	EDNRB/GDNF/GHRL/EDN2/EDN3/DRD1/TACR2
931	GO_MITOCHONDRIAL_TRANSLATIONAL_TERMINATION	GO_MITOCHONDRIAL_TRANSLATIONAL_TERMINATION	GO_MITOCHONDRIAL_TRANSLATIONAL_TERMINATION	89	-0.337815	-1.73103	0.0192308	0.138235	0.116382	3055	tags=29%, list=9%, signal=27%	CHCHD1/MRPS34/MRPS16/MRPL12/MRPS18C/MRPS15/MRPS12/MRPS11/MRPL14/MRPL2/MRPL27/GADD45GIP1/MRPL53/MRPL55/MRPS18A/MRPS9/MRPL20/MRPL43/MRPL40/MRPL54/MRPL17/MRPL52/MRPL34/MRPL36/AURKAIP1
932	GO_REGULATION_OF_SYSTEMIC_ARTERIAL_BLOOD_PRESSURE	GO_REGULATION_OF_SYSTEMIC_ARTERIAL_BLOOD_PRESSURE	GO_REGULATION_OF_SYSTEMIC_ARTERIAL_BLOOD_PRESSURE	91	-0.275719	-1.42655	0.0192308	0.138235	0.116382	2678	tags=23%, list=8%, signal=21%	ADM/CYP4F2/EDN2/EDN3/NOS3/ADRA1A/DRD5/GAS6/CALCA/SLC2A5/KLK1/TPM1/KLK3/NCALD/CES1/GSK3A/KLK2/OR51E2/EMP2/KCNK6
933	GO_COPI_VESICLE_COAT	GO_COPI_VESICLE_COAT	GO_COPI_VESICLE_COAT	15	-0.518165	-1.70168	0.0192445	0.138235	0.116382	2437	tags=40%, list=7%, signal=37%	SCYL1/COPG1/COPE/COPZ2/TMED3
934	GO_REGULATION_OF_PROTEIN_STABILITY	GO_REGULATION_OF_PROTEIN_STABILITY	GO_REGULATION_OF_PROTEIN_STABILITY	271	0.394075	1.22032	0.0192981	0.138425	0.116542	8231	tags=38%, list=24%, signal=29%	A1CF/RNF128/SRC/TSC1/ZBED3/MDM4/SOX4/BMP2/KAT2A/PTGES3/HIP1R/WIZ/GTSE1/PLK1/HSPD1/ASPH/HCFC1/VHL/MCM8/PRKDC/ATF7IP/GGA3/AURKA/PRKCD/GOLGA7/NAA15/CREBBP/CCT2/PEX2/SMO/TAF1/USP3/MOSMO/USP28/TRIM24/UBE2B/EP300/FLOT2/TAF9B/GNAQ/PRKN/ZNF207/FBXW11/SIRT1/SMAD7/GNL3L/SIAH1/UTP25/WNT10B/MTMR9/OTUD3/NAA16/USP7/ADGRV1/NLK/PIM2/RASSF2/RNF149/KRAS/STXBP4/RNF139/HSP90AA1/FBXW7/DERL1/CREB1/TELO2/USP9X/HDAC3/CM…
935	GO_PYRIMIDINE_NUCLEOTIDE_BIOSYNTHETIC_PROCESS	GO_PYRIMIDINE_NUCLEOTIDE_BIOSYNTHETIC_PROCESS	GO_PYRIMIDINE_NUCLEOTIDE_BIOSYNTHETIC_PROCESS	46	0.510134	1.43459	0.0193122	0.138425	0.116542	11393	tags=57%, list=33%, signal=38%	CTPS2/UCK2/LCLAT1/GPAM/AGPAT5/TYMS/UMPS/AGPAT3/UCKL1/DUT/CDADC1/UPRT/CAD/CDS1/CMPK2/SHMT1/UCK1/DCTD/ERH/AK5/NME2P1/PRPS1/UPP2/NME6/HDDC2/CDS2
936	GO_ESTABLISHMENT_OF_MITOTIC_SPINDLE_LOCALIZATION	GO_ESTABLISHMENT_OF_MITOTIC_SPINDLE_LOCALIZATION	GO_ESTABLISHMENT_OF_MITOTIC_SPINDLE_LOCALIZATION	27	0.565591	1.48364	0.0195254	0.139645	0.117569	8958	tags=63%, list=26%, signal=47%	ESPL1/NUSAP1/SPDL1/UBXN2B/SAPCD2/KPNB1/CENPA/PAX6/BCCIP/MCPH1/CLASP1/NDC80/HTT/ZW10/SPRY1/PAFAH1B1/NDE1
937	GO_RESPONSE_TO_ANTIMETABOLITE	GO_RESPONSE_TO_ANTIMETABOLITE	GO_RESPONSE_TO_ANTIMETABOLITE	13	0.666113	1.52912	0.0195312	0.139645	0.117569	4226	tags=62%, list=12%, signal=54%	SPIDR/FMR1/ASNS/BLM/DDX11/KAT7/ATRX/TIMELESS
938	GO_MICROTUBULE_END	GO_MICROTUBULE_END	GO_MICROTUBULE_END	28	0.561881	1.48267	0.0195657	0.139645	0.117569	6135	tags=46%, list=18%, signal=38%	KIF18B/KIF2C/CAMSAP1/ASPM/SPAG5/CAMSAP2/CKAP5/ABRAXAS2/KNSTRN/CLIP2/CLIP1/CLASP1/CAMSAP3
939	GO_REPLISOME	GO_REPLISOME	GO_REPLISOME	28	0.561877	1.48266	0.0195657	0.139645	0.117569	9873	tags=68%, list=29%, signal=48%	TONSL/RPA4/PRIM1/POLA1/PRIM2/DONSON/POLD3/WRN/MCM3/HELB/BCAS2/XPA/CDC5L/RPA2/PURA/RPA1/PCNA/PURB/SMARCAL1
940	GO_INTRAMOLECULAR_OXIDOREDUCTASE_ACTIVITY_TRANSPOSING_C_C_BONDS	GO_INTRAMOLECULAR_OXIDOREDUCTASE_ACTIVITY_TRANSPOSING_C_C_BONDS	GO_INTRAMOLECULAR_OXIDOREDUCTASE_ACTIVITY_TRANSPOSING_C_C_BONDS	13	-0.549936	-1.72048	0.0199485	0.142226	0.119742	2214	tags=46%, list=6%, signal=43%	EBP/ECI1/ECH1/MIF/DDT
941	GO_AZUROPHIL_GRANULE_LUMEN	GO_AZUROPHIL_GRANULE_LUMEN	GO_AZUROPHIL_GRANULE_LUMEN	90	-0.310745	-1.6023	0.02	0.142291	0.119797	3476	tags=31%, list=10%, signal=28%	DNAJC3/ACTR10/ORM2/PSMD1/DYNC1H1/SERPINB3/C3/RETN/IMPDH1/PYCARD/FUCA1/CTSA/AGA/GUSB/PYGB/ANXA2/TRAPPC1/ARSA/PADI2/BPI/PRSS57/NPC2/GRN/RNASET2/HEXB/SERPINA3/MAN2B1
942	GO_SPECIFIC_GRANULE_MEMBRANE	GO_SPECIFIC_GRANULE_MEMBRANE	GO_SPECIFIC_GRANULE_MEMBRANE	90	-0.260612	-1.3438	0.02	0.142291	0.119797	3152	tags=23%, list=9%, signal=21%	FCAR/ATP6V1D/ATP8B4/MCEMP1/CEACAM3/CLEC4D/ORMDL3/CD59/TMEM63A/P2RX1/SLC2A5/SLC27A2/LAMTOR2/VAMP8/CD177/CEACAM1/CD47/LAMTOR1/TMC6/TOM1
943	GO_SIN3_TYPE_COMPLEX	GO_SIN3_TYPE_COMPLEX	GO_SIN3_TYPE_COMPLEX	16	0.632985	1.51382	0.0200461	0.142467	0.119946	5829	tags=69%, list=17%, signal=57%	NCOR1/HEY2/SIN3B/BRMS1L/SINHCAF/PHF12/SIN3A/SUDS3/CSNK2A1/RBBP4/HDAC2
944	GO_MISMATCH_REPAIR	GO_MISMATCH_REPAIR	GO_MISMATCH_REPAIR	39	0.527942	1.45624	0.0201068	0.142634	0.120086	9342	tags=67%, list=27%, signal=49%	PMS2P3/RPA4/MSH4/PMS2P1/EXO1/PMS2P6/POLD3/MSH2/TDG/MSH6/PMS2/ABL1/HMGB1/PMS1/MCM9/SETD2/HDAC10/RPA2/PMS2P11/RPA1/PRKCG/PMS2P5/MLH1/TP73/PCNA/XPC
945	GO_NEURAL_PRECURSOR_CELL_PROLIFERATION	GO_NEURAL_PRECURSOR_CELL_PROLIFERATION	GO_NEURAL_PRECURSOR_CELL_PROLIFERATION	147	0.422716	1.28233	0.0201121	0.142634	0.120086	9050	tags=41%, list=26%, signal=30%	TRNP1/PTPRZ1/ATF5/CDH2/PTBP2/GBX2/MELK/KIF14/CIP2A/GATA2/ASPM/SLC39A5/NUMB/RASSF10/RACGAP1/FGF13/HOOK3/ZNF335/KDM2B/SHCBP1/LHX1/NF1/SMO/DOCK7/EMX1/PAX6/KDM1A/LYN/FOXG1/IGF2BP1/APPL2/FGF8/FZD6/FRS2/LHX2/RYK/RRM1/POU3F2/RAPGEF1/OTP/CDON/DISC1/CEP120/DIXDC1/RPGRIP1/ORC3/ZNF503/RORA/VAX1/VEGFC/LHX5/ACSL6/FOXO3/PAFAH1B1/NUMBL/FABP7/SOX5/NF2/NDE1/CTNNA1
946	GO_STRESS_ACTIVATED_PROTEIN_KINASE_SIGNALING_CASCADE	GO_STRESS_ACTIVATED_PROTEIN_KINASE_SIGNALING_CASCADE	GO_STRESS_ACTIVATED_PROTEIN_KINASE_SIGNALING_CASCADE	303	0.387785	1.20505	0.020198	0.143092	0.120472	11078	tags=46%, list=32%, signal=31%	F2RL1/MAP2K6/AMBP/NCOR1/DUSP9/MAP3K21/PAK1/BMP2/FKTN/SH3RF1/NEK1/MAP4K4/PBK/ZNF675/MAPK14/COPS5/SYK/MAP3K9/FOXM1/MAPK9/AIDA/MAPK8IP2/MAPK8IP3/RB1CC1/SDCBP/PPEF2/MYC/PAK4/PTK2B/SASH1/MAP3K1/OXSR1/LYN/AXIN1/IGF1R/MEN1/PHLPP1/CUL1/CRKL/TRAF2/PRKN/HMGB1/KAT7/FBXW11/TAOK1/SKP1/RAP2A/TIRAP/MAP3K19/MAP3K7/NFKB1/RAPGEF1/RASSF2/RASGRP1/KLHDC10/UBB/EZR/NBR1/SLK/TRAF6/EIF2AK2/DNAJA1/TRIB1/UNC5CL/TRAF4/MAP3K…
947	GO_TYPE_I_INTERFERON_PRODUCTION	GO_TYPE_I_INTERFERON_PRODUCTION	GO_TYPE_I_INTERFERON_PRODUCTION	125	0.431733	1.30043	0.0203448	0.143871	0.121128	12713	tags=60%, list=37%, signal=38%	POLR3A/TRIM32/NLRP4/HMGB2/SYK/DHX36/HSPD1/PCBP2/PRKDC/MRE11/POLR3C/TRAIP/DHX9/CREBBP/EP300/HMGB1/YY1/POLR3F/TRIM25/TIRAP/DHX33/POLR2K/NFKB1/IRF5/SETD2/PTPRS/RNF26/TBK1/PTPN11/NLRC3/TLR3/POLR3E/ITCH/DDX3X/DTX4/TLR9/RNF125/STAT1/NPLOC4/RNF216/AZI2/TLR7/RIOK3/ACOD1/POLR3D/TRIM56/CHUK/CRCP/CACTIN/REL/TRAF3IP1/XRCC5/HAVCR2/MYD88/RIPK2/RNF135/LILRB1/PTPN22/LILRA4/ZCCHC3/DDX58/NLRC5/IRAK1/TLR8/ZBTB20/CT…
948	GO_ENDONUCLEASE_ACTIVITY	GO_ENDONUCLEASE_ACTIVITY	GO_ENDONUCLEASE_ACTIVITY	119	0.435723	1.30986	0.0203509	0.143871	0.121128	10283	tags=49%, list=30%, signal=34%	POP1/EME1/REXO4/ANKLE1/DNA2/TATDN1/RCL1/EXO1/GEN1/EME2/MRE11/LACTB2/PMS2/G3BP1/AGO2/N4BP2/DBR1/SLX4/RAD50/FAN1/AGO3/RPP14/APLF/RBBP8/TATDN2/DNASE1L2/TSN/APEX2/DGCR8/RIDA/ZC3H12A/XRCC3/RPP30/OGG1/TSEN34/EDC3/TSEN54/TSEN15/MUS81/EXOG/DNASE1L3/DICER1/RPS3/ERN1/SLFN14/PPP1R8/RNASEL/ZRANB3/FEN1/ERCC4/DIS3/DIS3L/MBD4/APEX1/DCLRE1C/TSNAX/ELAC2/ENDOV
949	GO_MITOTIC_RECOMBINATION	GO_MITOTIC_RECOMBINATION	GO_MITOTIC_RECOMBINATION	25	0.571099	1.48013	0.0204682	0.144548	0.121698	8748	tags=64%, list=25%, signal=48%	RAD54B/RPA4/GEN1/RAD52/MRE11/SMC5/NSMCE2/BLM/SMC6/RAD50/RAD51/BRCA2/XRCC3/RPA2/MLH1/ERCC4
950	GO_CALCIUM_DEPENDENT_PHOSPHOLIPID_BINDING	GO_CALCIUM_DEPENDENT_PHOSPHOLIPID_BINDING	GO_CALCIUM_DEPENDENT_PHOSPHOLIPID_BINDING	53	-0.3218	-1.45838	0.0204918	0.144563	0.12171	3125	tags=34%, list=9%, signal=31%	SYT12/ANXA8L1/SYT1/ANXA1/PLA2G4D/ANXA6/SYT10/CPNE2/DYSF/ANXA2P2/ANXA2/CPNE4/CPNE6/SYTL3/ANXA11/ANXA3/PLA2G4F
951	GO_REGULATION_OF_MEIOTIC_NUCLEAR_DIVISION	GO_REGULATION_OF_MEIOTIC_NUCLEAR_DIVISION	GO_REGULATION_OF_MEIOTIC_NUCLEAR_DIVISION	30	0.553037	1.4749	0.020515	0.144575	0.12172	6303	tags=37%, list=18%, signal=30%	TTK/TRIP13/FBXO5/MAPK15/CDC20/FBXO43/UBE2B/FZR1/HORMAD1/RAD1/PRKAR1A
952	GO_RNA_POLYMERASE_BINDING	GO_RNA_POLYMERASE_BINDING	GO_RNA_POLYMERASE_BINDING	61	0.483202	1.39273	0.0205849	0.144915	0.122007	8327	tags=56%, list=24%, signal=42%	ELP1/YTHDC2/NEDD4/HNRNPU/DHX9/RRN3/CCNT2/AGO2/BRCA1/SCAF8/CCNT1/URI1/GSG1/ZNF326/RPRD2/UVSSA/RRN3P1/TCOF1/SPTY2D1/PHRF1/PCF11/RTF1/PKN2/CTR9/WAC/BRD4/RPRD1B/NOLC1/RPRD1A/CCAR2/NCOA3/LEO1/AGO1/ELP3
953	GO_PROTEASOME_CORE_COMPLEX_BETA_SUBUNIT_COMPLEX	GO_PROTEASOME_CORE_COMPLEX_BETA_SUBUNIT_COMPLEX	GO_PROTEASOME_CORE_COMPLEX_BETA_SUBUNIT_COMPLEX	11	-0.593553	-1.75699	0.0208575	0.14668	0.123492	2952	tags=55%, list=9%, signal=50%	PSMB5/PSMB8/PSMB10/PSMB3/PSMB6
954	GO_TRANSCRIPTION_COUPLED_NUCLEOTIDE_EXCISION_REPAIR	GO_TRANSCRIPTION_COUPLED_NUCLEOTIDE_EXCISION_REPAIR	GO_TRANSCRIPTION_COUPLED_NUCLEOTIDE_EXCISION_REPAIR	73	0.467746	1.36891	0.0209281	0.147023	0.123781	8110	tags=47%, list=24%, signal=36%	TCEA1/RFC2/CUL4B/RFC5/COPS5/GTF2H4/LIG3/HMGN1/RFC3/POLD3/GTF2H3/RFC4/GTF2H1/EP300/AQR/POLR2D/UVSSA/ERCC3/POLR2K/USP7/RFC1/UBB/POLR2B/COPS8/XPA/POLR2A/COPS7B/ERCC6/RPA2/ZNF830/RPA1/POLK/GTF2H5/MNAT1
955	GO_RNA_POLYMERASE_CORE_ENZYME_BINDING	GO_RNA_POLYMERASE_CORE_ENZYME_BINDING	GO_RNA_POLYMERASE_CORE_ENZYME_BINDING	46	0.507116	1.4261	0.0210679	0.14785	0.124477	8327	tags=57%, list=24%, signal=43%	ELP1/HNRNPU/DHX9/RRN3/AGO2/SCAF8/URI1/ZNF326/RPRD2/UVSSA/RRN3P1/TCOF1/SPTY2D1/PCF11/RTF1/CTR9/WAC/BRD4/RPRD1B/NOLC1/RPRD1A/CCAR2/NCOA3/LEO1/AGO1/ELP3
956	GO_MICROTUBULE_PLUS_END_BINDING	GO_MICROTUBULE_PLUS_END_BINDING	GO_MICROTUBULE_PLUS_END_BINDING	17	0.621285	1.50509	0.0211404	0.148143	0.124724	8273	tags=59%, list=24%, signal=45%	KIF18A/KIF2C/CLASP2/CKAP5/CLIP2/CLIP1/CLASP1/STIM1/APC/PAFAH1B1
957	GO_BASAL_PLASMA_MEMBRANE	GO_BASAL_PLASMA_MEMBRANE	GO_BASAL_PLASMA_MEMBRANE	34	-0.365332	-1.50373	0.0211538	0.148143	0.124724	4273	tags=35%, list=12%, signal=31%	C5AR2/ERBB3/LDLRAP1/ERBB2/CLDN4/TF/SLC23A1/AQP5/CEACAM1/SLC27A5/TACSTD2
958	GO_NEGATIVE_REGULATION_OF_RESPONSE_TO_DNA_DAMAGE_STIMULUS	GO_NEGATIVE_REGULATION_OF_RESPONSE_TO_DNA_DAMAGE_STIMULUS	GO_NEGATIVE_REGULATION_OF_RESPONSE_TO_DNA_DAMAGE_STIMULUS	80	0.460998	1.35799	0.0212573	0.148712	0.125204	8142	tags=48%, list=24%, signal=36%	ATAD5/RADX/FBXO5/UBR5/DDIAS/TRIM32/AUNIP/PARPBP/SMCHD1/POLQ/FANCB/HMGA2/RNF169/SHLD2/RMI2/BLM/RIF1/KDM1A/DDX39B/TAF9B/KLHL15/DYRK1A/SIRT1/TRIAP1/MAGEF1/HELB/TWIST1/CDKN2D/ACKR3/THOC1/OGG1/CHEK2/MARCH7/SHLD3/PSMD10/CCAR2/TRIP12/RPS3
959	GO_PANCREAS_DEVELOPMENT	GO_PANCREAS_DEVELOPMENT	GO_PANCREAS_DEVELOPMENT	77	0.463492	1.36157	0.0213904	0.149488	0.125856	4243	tags=27%, list=12%, signal=24%	HNF1A/ONECUT2/RFX6/HNF4A/GATA6/PAX4/FOXA2/SOX4/MNX1/BMP6/PDPK1/ACVR2B/IHH/SMO/NEUROD1/PAX6/CCDC40/NEUROG3/MEN1/NPHP3/PDX1
960	GO_BRANCHED_CHAIN_AMINO_ACID_CATABOLIC_PROCESS	GO_BRANCHED_CHAIN_AMINO_ACID_CATABOLIC_PROCESS	GO_BRANCHED_CHAIN_AMINO_ACID_CATABOLIC_PROCESS	19	-0.470181	-1.66806	0.0214477	0.149732	0.126062	2792	tags=37%, list=8%, signal=34%	ACAD8/AUH/HSD17B10/BCKDK/BCKDHA/BCAT2
961	GO_REGULATION_OF_STEM_CELL_PROLIFERATION	GO_REGULATION_OF_STEM_CELL_PROLIFERATION	GO_REGULATION_OF_STEM_CELL_PROLIFERATION	61	0.481866	1.38888	0.021604	0.150582	0.126778	9457	tags=46%, list=27%, signal=33%	HMGB2/ASPM/HMGA2/HNRNPU/TBX3/ZNF335/NF1/SMO/PAX6/KDM1A/FOXG1/EPCAM/AGO3/OTP/EIF2AK2/DISC1/ACE/N4BP2L2/VAX1/SOX11/PTPRC/VEGFC/TERT/OVOL1/NF2/CTNNA1/YAP1/FZD3
962	GO_REGULATION_OF_EXIT_FROM_MITOSIS	GO_REGULATION_OF_EXIT_FROM_MITOSIS	GO_REGULATION_OF_EXIT_FROM_MITOSIS	19	0.6086	1.50394	0.0216143	0.150582	0.126778	5268	tags=42%, list=15%, signal=36%	CDCA5/KNTC1/CDC23/ANLN/UBE2C/CDC14B/CDKN1B/PPP1R9B
963	GO_PROTEIN_N_TERMINUS_BINDING	GO_PROTEIN_N_TERMINUS_BINDING	GO_PROTEIN_N_TERMINUS_BINDING	107	0.438996	1.31323	0.0216606	0.150669	0.126851	9024	tags=46%, list=26%, signal=34%	TSC1/TDRD7/ATM/STX1A/SDCBP/BIRC2/NBN/CFAP36/KCNIP2/PPP1CC/GTF2H3/MAU2/EPB41/EIF3E/MEN1/DCTN4/ZWINT/SMARCE1/ERCC3/SMARCA4/SMARCC1/TAF11/NIPBL/CSNK2A1/TRAF6/CALM3/NPAT/PEX5/SNCA/EXOC4/SLC6A3/PEX19/ERCC6/RPA2/MAP2K1/PDCD10/DAXX/EXOC5/ZMYND8/HDAC1/NCOA3/CALM2/TERT/SRRM2/MNAT1/SLA2/ERCC4/MYO7A/PARP1
964	GO_PHOSPHATIDYLINOSITOL_PHOSPHORYLATION	GO_PHOSPHATIDYLINOSITOL_PHOSPHORYLATION	GO_PHOSPHATIDYLINOSITOL_PHOSPHORYLATION	50	0.498353	1.41222	0.0216833	0.150669	0.126851	8582	tags=48%, list=25%, signal=36%	IMPA1/PI4KAP2/PI4KB/PIP5K1A/PIP4K2B/IP6K2/PIK3R2/SMG1/BPNT1/FAM126A/SOCS6/EFR3B/PIKFYVE/PI4KAP1/PIPSL/FAM126B/PIK3CA/PIK3C2A/SOCS7/SOCS5/PIK3CB/PIK3C2B/PIP5KL1/SLA2
965	GO_NEGATIVE_REGULATION_OF_CELLULAR_SENESCENCE	GO_NEGATIVE_REGULATION_OF_CELLULAR_SENESCENCE	GO_NEGATIVE_REGULATION_OF_CELLULAR_SENESCENCE	18	0.614675	1.50769	0.0217342	0.150669	0.126851	10184	tags=67%, list=30%, signal=47%	FBXO5/RBL1/HMGA2/PRKDC/ABL1/ZKSCAN3/SIRT1/TWIST1/PLK2/TERT/MAP3K3/TERF2
966	GO_BASEMENT_MEMBRANE	GO_BASEMENT_MEMBRANE	GO_BASEMENT_MEMBRANE	93	-0.262787	-1.37364	0.0217391	0.150669	0.126851	3667	tags=29%, list=11%, signal=26%	LOXL2/THBS4/LAMA4/COL9A2/COL4A6/TIMP1/COL2A1/PTN/FBLN1/EGFL6/COLQ/AMTN/SERPINF1/SMOC1/LAMB3/EFNA5/ANXA2P2/ANXA2/ACHE/EFEMP2/COL17A1/LAMA5/AGRN/CD151/LAMB2/VWA1
967	GO_LYSOSOMAL_LUMEN	GO_LYSOSOMAL_LUMEN	GO_LYSOSOMAL_LUMEN	93	-0.333577	-1.74368	0.0217391	0.150669	0.126851	2227	tags=26%, list=6%, signal=24%	FUCA1/CTSA/GAA/PPT1/GUSB/CHID1/GPC4/FMOD/CSPG4/ARSA/SDC4/AGRN/NPC2/NAGLU/MAN2B2/GYG1/HEXA/RNASET2/GBA/SMPD1/ACP2/HEXB/MAN2B1
968	GO_EPIDERMAL_GROWTH_FACTOR_RECEPTOR_SIGNALING_PATHWAY	GO_EPIDERMAL_GROWTH_FACTOR_RECEPTOR_SIGNALING_PATHWAY	GO_EPIDERMAL_GROWTH_FACTOR_RECEPTOR_SIGNALING_PATHWAY	114	0.436192	1.30873	0.0219527	0.151992	0.127965	8612	tags=41%, list=25%, signal=31%	SRC/ADRA2A/NUP62/HIP1R/VIL1/GAB1/PDPK1/PTPN3/PTK2/KIF16B/CNOT9/NEURL1/PLCG1/PTK2B/ABL1/CBL/PTPN12/SNX5/CBLB/RHBDF2/SNX6/SHC3/MVB12B/RASSF2/SH3KBP1/RNF115/ARHGEF7/STAM2/NCK2/GRB2/FBXW7/EPS15L1/GRB7/PTPN11/CDC42/ADAM17/SOS1/PIK3CA/IQGAP1/EPS8/PIK3C2A/SOCS5/HIP1/FASLG/SPRY1/EPN1/EFEMP1
969	GO_COPI_COATED_VESICLE	GO_COPI_COATED_VESICLE	GO_COPI_COATED_VESICLE	25	-0.418321	-1.61703	0.0220318	0.152383	0.128294	2437	tags=28%, list=7%, signal=26%	SCYL1/COPG1/COPE/ACTR1A/COPZ2/TMED3
970	GO_LIPOSACCHARIDE_METABOLIC_PROCESS	GO_LIPOSACCHARIDE_METABOLIC_PROCESS	GO_LIPOSACCHARIDE_METABOLIC_PROCESS	50	-0.329401	-1.48814	0.0221402	0.15266	0.128527	2774	tags=26%, list=8%, signal=24%	GBA3/SMPD2/CTSA/ARSA/BAX/PGAP3/CPTP/HEXA/GBA/SMPD1/CLN3/HEXB
971	GO_CELL_DIFFERENTIATION_IN_HINDBRAIN	GO_CELL_DIFFERENTIATION_IN_HINDBRAIN	GO_CELL_DIFFERENTIATION_IN_HINDBRAIN	19	0.607	1.49999	0.0221772	0.15266	0.128527	7612	tags=63%, list=22%, signal=49%	AGTPBP1/GATA2/LHX1/ATP7A/OPHN1/MTPN/CBLN1/KNDC1/LDB1/RORA/HERC1/LHX5
972	GO_AMINOACYL_TRNA_EDITING_ACTIVITY	GO_AMINOACYL_TRNA_EDITING_ACTIVITY	GO_AMINOACYL_TRNA_EDITING_ACTIVITY	12	0.670726	1.51489	0.0221931	0.15266	0.128527	6373	tags=67%, list=18%, signal=54%	VARS2/IARS/LARS/TARS2/IARS2/VARS/LARS2/DTD2
973	GO_AMINOACYL_TRNA_METABOLISM_INVOLVED_IN_TRANSLATIONAL_FIDELITY	GO_AMINOACYL_TRNA_METABOLISM_INVOLVED_IN_TRANSLATIONAL_FIDELITY	GO_AMINOACYL_TRNA_METABOLISM_INVOLVED_IN_TRANSLATIONAL_FIDELITY	12	0.670726	1.51489	0.0221931	0.15266	0.128527	6373	tags=67%, list=18%, signal=54%	VARS2/IARS/LARS/TARS2/IARS2/VARS/LARS2/DTD2
974	GO_POSITIVE_REGULATION_OF_PEPTIDE_HORMONE_SECRETION	GO_POSITIVE_REGULATION_OF_PEPTIDE_HORMONE_SECRETION	GO_POSITIVE_REGULATION_OF_PEPTIDE_HORMONE_SECRETION	94	0.448866	1.33369	0.0221954	0.15266	0.128527	8978	tags=35%, list=26%, signal=26%	NR1H4/RFX6/KISS1/SOX4/FGB/SRI/CLTRN/TFR2/APLN/CRH/TARDBP/PLA2G6/PDX1/RBP4/JAK2/ARHGEF7/TCF7L2/FGG/SYBU/RAB8B/BAIAP3/TM7SF3/MPC2/DYNLL1/MCU/MYRIP/GLUD1/FGA/GPR27/NLGN2/C1QTNF12/AIMP1/PFKM
975	GO_MATURATION_OF_5_8S_RRNA	GO_MATURATION_OF_5_8S_RRNA	GO_MATURATION_OF_5_8S_RRNA	27	0.562348	1.47513	0.0222222	0.15266	0.128527	9688	tags=63%, list=28%, signal=45%	EXOSC2/ERI1/RCL1/NOL9/EXOSC10/WDR12/EXOSC9/KRI1/EXOSC3/LAS1L/UTP20/EXOSC8/BOP1/C1D/MTREX/MPHOSPH6/RRS1
976	GO_APOPTOTIC_DNA_FRAGMENTATION	GO_APOPTOTIC_DNA_FRAGMENTATION	GO_APOPTOTIC_DNA_FRAGMENTATION	23	0.578724	1.48151	0.0222539	0.15266	0.128527	7968	tags=48%, list=23%, signal=37%	APAF1/DFFB/HMGB2/KPNB1/H1F0/AIFM1/HMGB1/CASP3/EXOG/DNASE1L3/DICER1
977	GO_POSITIVE_REGULATION_OF_CILIUM_ASSEMBLY	GO_POSITIVE_REGULATION_OF_CILIUM_ASSEMBLY	GO_POSITIVE_REGULATION_OF_CILIUM_ASSEMBLY	23	0.578623	1.48125	0.0222539	0.15266	0.128527	11449	tags=70%, list=33%, signal=46%	ENTR1/CENPJ/MNS1/CEP135/CCP110/TAPT1/CROCC/CEP120/ZMYND10/HTT/WRAP73/DYNLL1/FUZ/CCDC88A/ARHGAP35/ATMIN
978	GO_PRC1_COMPLEX	GO_PRC1_COMPLEX	GO_PRC1_COMPLEX	15	0.639346	1.51079	0.0223282	0.153013	0.128824	7215	tags=67%, list=21%, signal=53%	CBX2/CBX8/PCGF1/CBX4/PHC1/PCGF6/RNF2/PHC3/BMI1/PCGF5
979	GO_NEGATIVE_REGULATION_OF_TELOMERASE_ACTIVITY	GO_NEGATIVE_REGULATION_OF_TELOMERASE_ACTIVITY	GO_NEGATIVE_REGULATION_OF_TELOMERASE_ACTIVITY	11	0.679164	1.50331	0.0223538	0.153032	0.12884	3372	tags=45%, list=10%, signal=41%	SRC/POT1/PIF1/TERF1/MEN1
980	GO_B_CELL_ACTIVATION_INVOLVED_IN_IMMUNE_RESPONSE	GO_B_CELL_ACTIVATION_INVOLVED_IN_IMMUNE_RESPONSE	GO_B_CELL_ACTIVATION_INVOLVED_IN_IMMUNE_RESPONSE	74	0.464425	1.36018	0.0224378	0.153451	0.129193	7784	tags=36%, list=23%, signal=28%	CDH17/ATAD5/PAXIP1/ITM2A/NSD2/EXO1/HSPD1/NBN/UNG/SHLD2/MSH2/MSH6/PTK2B/ABL1/RIF1/APLF/LIG4/TNFSF4/NOTCH2/DOCK10/EXOSC3/THOC1/RNF8/SHLD3/PTPRC/TFRC/RNF168
981	GO_REGULATION_OF_HELICASE_ACTIVITY	GO_REGULATION_OF_HELICASE_ACTIVITY	GO_REGULATION_OF_HELICASE_ACTIVITY	14	0.648237	1.51273	0.0226075	0.154454	0.130037	3787	tags=50%, list=11%, signal=45%	RPA4/CHTOP/POT1/MCM2/MSH2/MSH6/SIRT1
[truncated: 361 more rows]
