# Supplementary material for: A prognostic signature consisting of metabolism-related genes and SLC17A4 serves as a potential biomarker of immunotherapeutic prediction in prostate cancer
Source: Front Immunol. 2022 Oct 17;13:982628. doi: 10.3389/fimmu.2022.982628 (PMC9620963; doi:10.3389/fimmu.2022.982628)
Supplement: Supplementary file 6 [file Table_5.xlsx]

## Sheet: Sheet1
	Table S5. GSEA analysis of KEGG
	Unnamed: 0	ID	Description	setSize	enrichmentScore	NES	pvalue	p.adjust	qvalues	rank	leading_edge	core_enrichment
0	KEGG_CELL_CYCLE	KEGG_CELL_CYCLE	KEGG_CELL_CYCLE	124	0.59581	1.79887	0.00010014	0.00337323	0.00259626	8366	tags=65%, list=24%, signal=49%	TTK/E2F5/CCNE2/CDK2/ESPL1/MCM4/BUB1B/SKP2/E2F2/RAD21/RBL1/MAD2L1/ORC6/STAG2/BUB1/YWHAZ/CCNA2/CDK1/PLK1/ATM/ORC1/ORC2/ANAPC1/CDC25C/CDC23/E2F3/PRKDC/CHEK1/ORC5/MCM2/YWHAG/CDC6/STAG1/MCM6/MYC/CREBBP/ANAPC5/ABL1/CDC20/SMC3/MCM7/BUB3/EP300/CUL1/CDC14B/MCM3/CDC7/SKP1/ORC4/CDK4/TFDP1/FZR1/PTTG1/SMAD4/RBL2/CDKN1B/CCNB2/ANAPC10/DBF4/CDC25B/CCNB1/ANAPC2/CDKN2D/SMC1A/HDAC2/E2F1/CHEK2/ORC3/CDC26/ANAPC4/CDC2…
1	KEGG_UBIQUITIN_MEDIATED_PROTEOLYSIS	KEGG_UBIQUITIN_MEDIATED_PROTEOLYSIS	KEGG_UBIQUITIN_MEDIATED_PROTEOLYSIS	134	0.514874	1.55924	0.00010014	0.00337323	0.00259626	8092	tags=55%, list=23%, signal=42%	UBR5/CUL4B/TRIM32/SKP2/NEDD4/ELOC/ANAPC1/VHL/CDC23/HUWE1/BIRC2/FANCL/UBE2O/UBE2C/FBXW8/CUL5/ANAPC5/UBE2W/MAP3K1/CDC20/UBE2R2/HERC4/BRCA1/UBE2I/UBE2E1/UBE2D1/UBE2B/HERC3/UBA1/CBL/CUL1/UBE2G2/PRKN/SMURF2/SMURF1/FBXW11/SKP1/SIAH1/CBLB/UBE3C/WWP1/UBE2H/FZR1/BIRC6/KLHL9/TRAF6/ANAPC10/UBE3A/UBE2D3/FBXW7/ANAPC2/CUL7/UBE2D2/UBE2E3/UBE4A/XIAP/RCHY1/UBE2Q1/UBE2G1/MGRN1/ITCH/CDC26/UBE2S/CUL2/UBE3B/ANAPC4/UB…
2	KEGG_SPLICEOSOME	KEGG_SPLICEOSOME	KEGG_SPLICEOSOME	127	0.504797	1.5251	0.00010018	0.00337323	0.00259626	10584	tags=58%, list=31%, signal=41%	PRPF3/THOC2/PRPF4/RBMX/TCERG1/ACIN1/SRSF2/NCBP1/SF3B1/SRSF6/CHERP/U2AF2/RBM25/SRSF9/PRPF38B/HNRNPU/SRSF1/SNRNP200/SRSF10/HNRNPK/SRSF3/U2SURP/RBM22/SRSF7/HNRNPC/PRPF40A/HNRNPA1/DDX39B/TRA2B/RBM17/AQR/DHX15/SF3B3/DDX46/SNRPE/DDX42/EFTUD2/TRA2A/HNRNPM/DDX23/SF3A2/BCAS2/DHX16/SRSF4/CDC5L/SMNDC1/THOC1/PRPF40B/SNW1/SF3B6/SNRPB2/NCBP2/SNRNP27/PPIH/DDX5/HSPA6/CDC40/PRPF38A/HNRNPA3/HSPA8/WBP11/SNRPD1/HNRN…
3	KEGG_OOCYTE_MEIOSIS	KEGG_OOCYTE_MEIOSIS	KEGG_OOCYTE_MEIOSIS	112	0.547387	1.64413	0.000100311	0.00337323	0.00259626	8299	tags=51%, list=24%, signal=39%	CCNE2/FBXO5/PRKX/CDK2/ESPL1/MAD2L1/BUB1/YWHAZ/ADCY6/CDK1/SGO1/PLK1/ANAPC1/CDC25C/CDC23/STAG3/RPS6KA6/YWHAG/PPP2R1B/AURKA/CAMK2D/ANAPC5/AR/PPP1CC/CDC20/SPDYA/SMC3/FBXO43/IGF1R/CUL1/FBXW11/SKP1/RPS6KA3/PTTG1/ADCY9/SLK/CCNB2/ANAPC10/PPP2R5E/CALM3/ADCY7/CCNB1/ANAPC2/PPP2CB/SMC1A/PPP3R1/MAPK12/CALML6/CDC26/PPP1CB/ANAPC4/MAP2K1/CCNE1/BTRC/CALM2/PPP2R5C/YWHAE
4	KEGG_RNA_DEGRADATION	KEGG_RNA_DEGRADATION	KEGG_RNA_DEGRADATION	58	0.587764	1.68995	0.000102281	0.00337323	0.00259626	8968	tags=59%, list=26%, signal=43%	EXOSC2/CNOT6/HSPD1/DCP1A/EXOSC10/CNOT8/CNOT9/TENT4A/ZCCHC7/DCP2/PATL1/DDX6/TTC37/LSM1/PAPOLG/XRN2/XRN1/CNOT7/ENO1/EXOSC9/PNPT1/CNOT4/PAPOLA/CNOT1/EXOSC3/CNOT6L/EXOSC8/CNOT3/EDC3/HSPA9/C1D/DIS3/MTREX/MPHOSPH6
5	KEGG_ASCORBATE_AND_ALDARATE_METABOLISM	KEGG_ASCORBATE_AND_ALDARATE_METABOLISM	KEGG_ASCORBATE_AND_ALDARATE_METABOLISM	25	0.714424	1.85824	0.000108814	0.00337323	0.00259626	2712	tags=40%, list=8%, signal=37%	UGT2B15/UGT2B4/UGT1A3/UGT2B17/MIOX/UGT1A1/UGT1A4/UGT1A6/UGT2B7/UGT2B10
6	KEGG_RETINOL_METABOLISM	KEGG_RETINOL_METABOLISM	KEGG_RETINOL_METABOLISM	64	0.571986	1.66006	0.0002035	0.0049957	0.00384502	3062	tags=25%, list=9%, signal=23%	UGT2B15/BCO1/UGT2B4/UGT1A3/UGT2B17/ALDH1A1/ADH6/DGAT2/UGT1A1/UGT1A4/UGT1A6/ADH1B/CYP2C8/UGT2B7/UGT2B10/RDH5
7	KEGG_HOMOLOGOUS_RECOMBINATION	KEGG_HOMOLOGOUS_RECOMBINATION	KEGG_HOMOLOGOUS_RECOMBINATION	28	0.67442	1.78403	0.000214869	0.0049957	0.00384502	7736	tags=71%, list=22%, signal=55%	XRCC2/RAD54B/EME1/RPA4/TOP3B/RAD52/MRE11/NBN/RAD54L/POLD3/BLM/RAD50/TOP3A/RAD51/BRCA2/XRCC3/RPA2/RAD51D/MUS81/RPA1
8	KEGG_DNA_REPLICATION	KEGG_DNA_REPLICATION	KEGG_DNA_REPLICATION	36	0.617317	1.68873	0.000421053	0.00799312	0.00615204	4501	tags=50%, list=13%, signal=44%	RFC2/RPA4/RFC5/MCM4/DNA2/POLE3/PRIM1/POLA1/PRIM2/RFC3/MCM2/POLD3/MCM6/MCM7/RFC4/POLE2/MCM3/RFC1
9	KEGG_PENTOSE_AND_GLUCURONATE_INTERCONVERSIONS	KEGG_PENTOSE_AND_GLUCURONATE_INTERCONVERSIONS	KEGG_PENTOSE_AND_GLUCURONATE_INTERCONVERSIONS	28	0.650638	1.72112	0.000429738	0.00799312	0.00615204	2712	tags=36%, list=8%, signal=33%	UGT2B15/UGT2B4/UGT1A3/UGT2B17/UGT1A1/UGT1A4/UGT1A6/XYLB/UGT2B7/UGT2B10
10	KEGG_STEROID_HORMONE_BIOSYNTHESIS	KEGG_STEROID_HORMONE_BIOSYNTHESIS	KEGG_STEROID_HORMONE_BIOSYNTHESIS	55	0.579805	1.65935	0.00051219	0.00866067	0.00666582	6172	tags=33%, list=18%, signal=27%	UGT2B15/AKR1C3/UGT2B4/AKR1C4/UGT1A3/UGT2B17/UGT1A1/UGT1A4/UGT1A6/UGT2B7/UGT2B10/CYP7B1/UGT1A10/HSD17B7/CYP19A1/HSD17B12/CYP3A43/UGT2B11
11	KEGG_PROGESTERONE_MEDIATED_OOCYTE_MATURATION	KEGG_PROGESTERONE_MEDIATED_OOCYTE_MATURATION	KEGG_PROGESTERONE_MEDIATED_OOCYTE_MATURATION	85	0.519532	1.53646	0.000706357	0.0109485	0.00842672	7321	tags=48%, list=21%, signal=38%	PRKX/CDK2/BRAF/MAPK14/MAD2L1/BUB1/ADCY6/CCNA2/CDK1/PLK1/MAPK9/ANAPC1/CDC25C/CDC23/RPS6KA6/ANAPC5/SPDYA/PIK3R2/IGF1R/RPS6KA3/GNAI1/FZR1/ADCY9/CCNB2/KRAS/ANAPC10/ADCY7/HSP90AA1/CDC25B/CCNB1/ANAPC2/RAF1/GNAI3/MAPK12/CDC26/PIK3CA/ANAPC4/CDC25A/CCNB3/MAP2K1/MAPK8
12	KEGG_MATURITY_ONSET_DIABETES_OF_THE_YOUNG	KEGG_MATURITY_ONSET_DIABETES_OF_THE_YOUNG	KEGG_MATURITY_ONSET_DIABETES_OF_THE_YOUNG	25	0.647502	1.68417	0.000870511	0.012455	0.0095862	4509	tags=44%, list=13%, signal=38%	HNF1A/HNF4G/HNF4A/PAX4/FOXA2/MNX1/NEUROD1/PAX6/NEUROG3/PDX1/FOXA3
13	KEGG_STARCH_AND_SUCROSE_METABOLISM	KEGG_STARCH_AND_SUCROSE_METABOLISM	KEGG_STARCH_AND_SUCROSE_METABOLISM	52	0.557796	1.58817	0.00133621	0.0177525	0.0136635	2712	tags=25%, list=8%, signal=23%	UGT2B15/UGT2B4/UGT1A3/UGT2B17/SI/UGT1A1/UGT1A4/UGT1A6/PYGL/GBE1/MGAM/UGT2B7/UGT2B10
14	KEGG_PROPANOATE_METABOLISM	KEGG_PROPANOATE_METABOLISM	KEGG_PROPANOATE_METABOLISM	33	-0.448233	-1.85651	0.00178571	0.0221429	0.0170426	3042	tags=39%, list=9%, signal=36%	HADHA/LDHB/ACSS3/LDHC/ALDH7A1/PCCB/ACAT2/ECHS1/MLYCD/ALDH2/PCCA/ACSS1
15	KEGG_DRUG_METABOLISM_OTHER_ENZYMES	KEGG_DRUG_METABOLISM_OTHER_ENZYMES	KEGG_DRUG_METABOLISM_OTHER_ENZYMES	51	0.542418	1.54273	0.00246381	0.0286418	0.0220446	4843	tags=31%, list=14%, signal=27%	UGT2B15/UGT2B4/UGT1A3/UGT2B17/CES5A/UGT1A1/UGT1A4/UCK2/UGT1A6/UGT2B7/UGT2B10/UMPS/UGT1A10/TK1/HPRT1/UCKL1
16	KEGG_VALINE_LEUCINE_AND_ISOLEUCINE_DEGRADATION	KEGG_VALINE_LEUCINE_AND_ISOLEUCINE_DEGRADATION	KEGG_VALINE_LEUCINE_AND_ISOLEUCINE_DEGRADATION	44	-0.426174	-1.88804	0.00276243	0.0302242	0.0232626	3042	tags=39%, list=9%, signal=35%	BCAT1/ACAD8/OXCT2/ALDH7A1/PCCB/AUH/HMGCL/ACAA1/ACAT2/HSD17B10/ECHS1/HMGCS2/BCKDHA/ALDH2/PCCA/BCAT2
17	KEGG_GLUTATHIONE_METABOLISM	KEGG_GLUTATHIONE_METABOLISM	KEGG_GLUTATHIONE_METABOLISM	49	-0.38447	-1.73299	0.00361011	0.0373045	0.028712	2772	tags=47%, list=8%, signal=43%	GPX6/GSTO2/MGST3/GSTM5/GSS/GSTA5/G6PD/GSTM4/GGT6/MGST1/GPX5/GSTA3/GSTZ1/GSTP1/GGT1/GPX4/GPX3/GSTT2/TXNDC12/MGST2/GPX1/IDH2
18	KEGG_ALDOSTERONE_REGULATED_SODIUM_REABSORPTION	KEGG_ALDOSTERONE_REGULATED_SODIUM_REABSORPTION	KEGG_ALDOSTERONE_REGULATED_SODIUM_REABSORPTION	42	-0.371315	-1.62575	0.00505051	0.0494418	0.0380537	2277	tags=29%, list=7%, signal=27%	ATP1B4/SCNN1A/SCNN1B/ATP1A1/ATP1A2/SGK1/ATP1B3/SCNN1G/IGF1/SLC9A3R2/SFN
19	KEGG_METABOLISM_OF_XENOBIOTICS_BY_CYTOCHROME_P450	KEGG_METABOLISM_OF_XENOBIOTICS_BY_CYTOCHROME_P450	KEGG_METABOLISM_OF_XENOBIOTICS_BY_CYTOCHROME_P450	69	0.500965	1.46068	0.00537907	0.0500254	0.0385028	2712	tags=20%, list=8%, signal=19%	UGT2B15/AKR1C3/UGT2B4/AKR1C4/UGT1A3/UGT2B17/ADH6/UGT1A1/UGT1A4/UGT1A6/ADH1B/CYP2C8/UGT2B7/UGT2B10
20	KEGG_TGF_BETA_SIGNALING_PATHWAY	KEGG_TGF_BETA_SIGNALING_PATHWAY	KEGG_TGF_BETA_SIGNALING_PATHWAY	85	0.477923	1.41341	0.00787084	0.0697131	0.0536558	11052	tags=58%, list=32%, signal=39%	AMH/E2F5/SMAD6/BMP2/BMP6/ACVR2A/RBL1/ACVR2B/PPP2R1B/BMPR1B/MYC/CREBBP/SMAD5/EP300/CUL1/SMURF2/SMURF1/SMAD7/SKP1/SP1/TFDP1/BMP8B/RPS6KB1/SMAD4/RBL2/ROCK1/ZFYVE16/PPP2CB/BMPR2/SMAD9/IFNG/TGFBR2/ROCK2/ZFYVE9/BMP8A/AMHR2/SMAD1/THBS3/SMAD2/ID3/BMPR1A/MAPK1/DCN/PPP2CA/RPS6KB2/LEFTY2/ACVR1C/TGFBR1/TNF
21	KEGG_CARDIAC_MUSCLE_CONTRACTION	KEGG_CARDIAC_MUSCLE_CONTRACTION	KEGG_CARDIAC_MUSCLE_CONTRACTION	77	-0.442744	-2.1242	0.00840336	0.0710466	0.0546822	4382	tags=40%, list=13%, signal=35%	COX8A/COX4I2/ATP1A4/CACNA1C/CACNB1/UQCRFS1/CACNA2D3/CACNB2/COX5A/TNNC1/ATP1B4/MYL3/MYH6/ATP1A1/MYH7/UQCRQ/UQCR10/MYL2/COX6A2/UQCRC1/ATP1A2/CACNA2D1/ATP1B3/TPM1/COX5B/COX6B1/ACTC1/COX7A1/TPM2/COX4I1
22	KEGG_OTHER_GLYCAN_DEGRADATION	KEGG_OTHER_GLYCAN_DEGRADATION	KEGG_OTHER_GLYCAN_DEGRADATION	16	-0.550433	-1.85595	0.00885668	0.0716236	0.0551263	2223	tags=44%, list=6%, signal=41%	AGA/MAN2B2/HEXA/GBA/HEXB/MAN2B1
23	KEGG_HYPERTROPHIC_CARDIOMYOPATHY_HCM	KEGG_HYPERTROPHIC_CARDIOMYOPATHY_HCM	KEGG_HYPERTROPHIC_CARDIOMYOPATHY_HCM	83	-0.34349	-1.69234	0.00990099	0.0767327	0.0590585	3724	tags=33%, list=11%, signal=29%	CACNB1/SGCG/ITGB3/PRKAG3/CACNA2D3/CACNB2/TNNC1/DMD/ITGB6/ITGA5/MYL3/MYH6/MYH7/LMNA/MYL2/CACNA2D1/ITGA7/ITGB4/IGF1/TPM1/ACTB/ACTC1/DES/ITGA3/SGCA/TPM2
24	KEGG_DRUG_METABOLISM_CYTOCHROME_P450	KEGG_DRUG_METABOLISM_CYTOCHROME_P450	KEGG_DRUG_METABOLISM_CYTOCHROME_P450	71	0.484228	1.41419	0.0104462	0.0777201	0.0598185	7101	tags=32%, list=21%, signal=26%	UGT2B15/UGT2B4/UGT1A3/UGT2B17/ADH6/UGT1A1/UGT1A4/UGT1A6/ADH1B/CYP2C8/UGT2B7/UGT2B10/CYP2D6/CYP2E1/UGT1A10/GSTK1/CYP3A43/UGT2B11/FMO1/GSTA1/ADH7/MAOA/GSTA2
25	KEGG_PYRIMIDINE_METABOLISM	KEGG_PYRIMIDINE_METABOLISM	KEGG_PYRIMIDINE_METABOLISM	98	0.457643	1.36504	0.0111636	0.0798629	0.0614678	6058	tags=36%, list=18%, signal=30%	CTPS2/NT5C3A/POLR3A/UCK2/POLE3/POLR2J2/PRIM1/POLA1/PRIM2/POLR2J3/POLR3C/DCK/POLD3/TYMS/POLR1B/POLE2/NT5C2/POLR2D/UMPS/POLR3F/POLR1A/RRM1/RRM2/POLR2K/PNPT1/TK1/POLR1D/UCKL1/RRM2B/TXNRD1/POLR2B/ENTPD8/AK3/POLR2A/DUT
26	KEGG_PORPHYRIN_AND_CHLOROPHYLL_METABOLISM	KEGG_PORPHYRIN_AND_CHLOROPHYLL_METABOLISM	KEGG_PORPHYRIN_AND_CHLOROPHYLL_METABOLISM	41	0.536567	1.49422	0.0119592	0.0823858	0.0634096	7196	tags=44%, list=21%, signal=35%	UGT2B15/UGT2B4/UGT1A3/UGT2B17/UGT1A1/UGT1A4/FECH/UGT1A6/ALAD/UGT2B7/UGT2B10/UGT1A10/COX10/UGT2B11/HMOX1/CPOX/COX15/EARS2
27	KEGG_LYSINE_DEGRADATION	KEGG_LYSINE_DEGRADATION	KEGG_LYSINE_DEGRADATION	44	0.52489	1.47198	0.0131743	0.0861111	0.0662768	5267	tags=43%, list=15%, signal=37%	KMT5B/SETDB1/BBOX1/NSD2/NSD3/SETDB2/KMT5C/EHMT1/DOT1L/NSD1/AASDH/SETD1B/SUV39H2/ASH1L/AASDHPPT/AASS/AADAT/SETD1A/SETD2
28	KEGG_BASAL_TRANSCRIPTION_FACTORS	KEGG_BASAL_TRANSCRIPTION_FACTORS	KEGG_BASAL_TRANSCRIPTION_FACTORS	35	0.546025	1.48874	0.0134936	0.0861111	0.0662768	4963	tags=40%, list=14%, signal=34%	TAF2/TAF4B/GTF2H4/TAF7/TAF5/TAF4/GTF2I/TAF1/GTF2H3/TAF5L/GTF2H1/TAF9B/TAF11/GTF2A1
29	KEGG_DILATED_CARDIOMYOPATHY	KEGG_DILATED_CARDIOMYOPATHY	KEGG_DILATED_CARDIOMYOPATHY	90	-0.338347	-1.67372	0.0138889	0.0861111	0.0662768	3724	tags=37%, list=11%, signal=33%	TTN/ADCY3/ITGA8/ADCY5/CACNA1C/CACNB1/SGCG/ADCY2/ITGB3/CACNA2D3/CACNB2/TNNC1/DMD/ITGB6/ITGA5/MYL3/MYH6/MYH7/LMNA/MYL2/PLN/CACNA2D1/ITGA7/ITGB4/IGF1/TPM1/ACTB/ACTC1/DES/ITGA3/SGCA/TPM2
30	KEGG_MISMATCH_REPAIR	KEGG_MISMATCH_REPAIR	KEGG_MISMATCH_REPAIR	23	0.592983	1.52113	0.0148319	0.0889914	0.0684937	4501	tags=48%, list=13%, signal=42%	RFC2/RPA4/RFC5/EXO1/RFC3/POLD3/MSH2/MSH6/PMS2/RFC4/RFC1
31	KEGG_HEDGEHOG_SIGNALING_PATHWAY	KEGG_HEDGEHOG_SIGNALING_PATHWAY	KEGG_HEDGEHOG_SIGNALING_PATHWAY	56	0.4956	1.42071	0.015665	0.0910528	0.0700802	8348	tags=43%, list=24%, signal=33%	PRKX/BMP2/BMP6/PTCH1/ZIC2/IHH/CSNK1G3/STK36/SMO/PTCH2/CSNK1D/FBXW11/WNT8A/WNT10B/BMP8B/WNT3/SUFU/CSNK1E/WNT9B/CSNK1G2/GSK3B/BTRC/BMP8A/CSNK1G1
32	KEGG_PYRUVATE_METABOLISM	KEGG_PYRUVATE_METABOLISM	KEGG_PYRUVATE_METABOLISM	40	-0.365159	-1.57587	0.017284	0.0974186	0.0749798	4593	tags=42%, list=13%, signal=37%	PKM/PCK2/PDHB/ALDH3A2/LDHB/LDHC/MDH1/ACOT12/ALDH7A1/ACAT2/ACYP2/ME3/HAGH/ALDH2/LDHD/ACSS1
33	KEGG_GLYCOSAMINOGLYCAN_BIOSYNTHESIS_CHONDROITIN_SULFATE	KEGG_GLYCOSAMINOGLYCAN_BIOSYNTHESIS_CHONDROITIN_SULFATE	KEGG_GLYCOSAMINOGLYCAN_BIOSYNTHESIS_CHONDROITIN_SULFATE	22	-0.426457	-1.58842	0.0204521	0.110909	0.0853626	3865	tags=41%, list=11%, signal=36%	UST/CHST7/XYLT2/CHST15/B3GALT6/B4GALT7/CHPF/B3GAT1
34	KEGG_RNA_POLYMERASE	KEGG_RNA_POLYMERASE	KEGG_RNA_POLYMERASE	29	0.54976	1.46087	0.0211969	0.110909	0.0853626	6047	tags=41%, list=18%, signal=34%	POLR3A/POLR2J2/POLR2J3/POLR3C/POLR1B/POLR2D/POLR3F/POLR1A/POLR2K/POLR1D/POLR2B/POLR2A
35	KEGG_CHRONIC_MYELOID_LEUKEMIA	KEGG_CHRONIC_MYELOID_LEUKEMIA	KEGG_CHRONIC_MYELOID_LEUKEMIA	73	0.467698	1.3684	0.0214662	0.110909	0.0853626	9972	tags=58%, list=29%, signal=41%	E2F2/BRAF/NRAS/CTBP2/E2F3/MYC/ABL1/CBL/PIK3R2/CRKL/CBLB/CDK4/SHC3/NFKB1/SMAD4/CDKN1B/KRAS/GRB2/SHC4/HDAC2/PTPN11/E2F1/RAF1/NFKBIA/SOS1/STAT5B/PIK3CA/TGFBR2/MAP2K1/RB1/HDAC1/CCND1/PIK3CB/AKT2/CRK/CHUK/GAB2/PIK3R5/SHC1/IKBKB/SOS2/MAPK1
36	KEGG_ARACHIDONIC_ACID_METABOLISM	KEGG_ARACHIDONIC_ACID_METABOLISM	KEGG_ARACHIDONIC_ACID_METABOLISM	58	-0.327142	-1.50164	0.0222222	0.111712	0.0859807	2474	tags=26%, list=7%, signal=24%	GGT6/PTGIS/CYP2J2/GPX5/GGT1/PLA2G2C/GPX4/GPX3/PLA2G5/PLA2G2A/CBR1/GPX1/ALOX15B/CBR3
37	KEGG_PROTEASOME	KEGG_PROTEASOME	KEGG_PROTEASOME	46	-0.331538	-1.48082	0.0262391	0.128402	0.0988269	3583	tags=28%, list=10%, signal=25%	PSMB5/PSMB8/PSMD1/PSMD4/PSMD13/PSMC4/PSMB10/PSMC3/PSME4/PSMB3/PSMB6/PSMC5
38	KEGG_ARGININE_AND_PROLINE_METABOLISM	KEGG_ARGININE_AND_PROLINE_METABOLISM	KEGG_ARGININE_AND_PROLINE_METABOLISM	54	-0.308897	-1.42782	0.0269231	0.128402	0.0988269	5508	tags=43%, list=16%, signal=36%	AOC1/SRM/GOT2/PRODH/MAOB/AMD1/ASL/ALDH3A2/GAMT/NOS3/ARG2/ALDH7A1/GOT1/ASS1/ACY1/CKMT1B/CKMT1A/P4HA2/ALDH2/CKM/CKMT2/SAT2
39	KEGG_NUCLEOTIDE_EXCISION_REPAIR	KEGG_NUCLEOTIDE_EXCISION_REPAIR	KEGG_NUCLEOTIDE_EXCISION_REPAIR	44	0.502654	1.40962	0.0293568	0.133787	0.102971	9342	tags=57%, list=27%, signal=41%	RFC2/CUL4B/RPA4/RFC5/POLE3/GTF2H4/RFC3/POLD3/RAD23B/GTF2H3/RFC4/GTF2H1/POLE2/ERCC3/RFC1/XPA/ERCC6/RPA2/POLE/RPA1/GTF2H5/MNAT1/ERCC4/PCNA/XPC
40	KEGG_GALACTOSE_METABOLISM	KEGG_GALACTOSE_METABOLISM	KEGG_GALACTOSE_METABOLISM	26	-0.393897	-1.5365	0.0294906	0.133787	0.102971	3819	tags=38%, list=11%, signal=34%	GALT/PGM1/B4GALT2/PFKL/GALK1/HK1/GAA/HK2/B4GALT1
41	KEGG_TASTE_TRANSDUCTION	KEGG_TASTE_TRANSDUCTION	KEGG_TASTE_TRANSDUCTION	51	0.487792	1.38737	0.0311056	0.137754	0.106024	7473	tags=37%, list=22%, signal=29%	PRKX/GNG13/TAS2R31/TAS2R20/ADCY6/TAS2R19/TAS2R5/TAS2R43/TAS2R14/TAS2R40/TAS2R10/TAS2R4/TAS2R1/GNG3/TAS1R3/TAS2R7/CACNA1A/TAS2R8/TAS2R9
42	KEGG_GLYCOSPHINGOLIPID_BIOSYNTHESIS_GLOBO_SERIES	KEGG_GLYCOSPHINGOLIPID_BIOSYNTHESIS_GLOBO_SERIES	KEGG_GLYCOSPHINGOLIPID_BIOSYNTHESIS_GLOBO_SERIES	14	-0.488113	-1.5969	0.033239	0.143778	0.110661	1549	tags=43%, list=4%, signal=41%	ST8SIA1/FUT1/HEXA/A4GALT/HEXB
43	KEGG_GLYCOLYSIS_GLUCONEOGENESIS	KEGG_GLYCOLYSIS_GLUCONEOGENESIS	KEGG_GLYCOLYSIS_GLUCONEOGENESIS	62	-0.296517	-1.35836	0.0344828	0.145768	0.112193	4610	tags=35%, list=13%, signal=31%	PKM/PCK2/PDHB/ALDH3A2/PFKP/PGM1/LDHB/PGAM2/PFKL/ALDOA/ALDH3A1/LDHC/HK1/ENO2/ALDH7A1/ALDH1A3/HK2/ALDH2/AKR1A1/ACSS1/ALDH3B2
44	KEGG_GLYCOSPHINGOLIPID_BIOSYNTHESIS_LACTO_AND_NEOLACTO_SERIES	KEGG_GLYCOSPHINGOLIPID_BIOSYNTHESIS_LACTO_AND_NEOLACTO_SERIES	KEGG_GLYCOSPHINGOLIPID_BIOSYNTHESIS_LACTO_AND_NEOLACTO_SERIES	26	-0.373544	-1.45711	0.0402145	0.162857	0.125346	5079	tags=42%, list=15%, signal=36%	B3GNT5/FUT2/B4GALT2/GCNT2/B3GALT2/ST8SIA1/FUT1/ST3GAL4/B4GALT1/ST3GAL3
45	KEGG_NEUROTROPHIN_SIGNALING_PATHWAY	KEGG_NEUROTROPHIN_SIGNALING_PATHWAY	KEGG_NEUROTROPHIN_SIGNALING_PATHWAY	126	0.417713	1.26126	0.0402765	0.162857	0.125346	10259	tags=51%, list=30%, signal=36%	BRAF/MAPK14/YWHAZ/GAB1/PDPK1/ZNF274/NRAS/MAPK9/RPS6KA6/YWHAG/PRKCD/PLCG1/CAMK2D/ABL1/KIDINS220/MAP3K1/PIK3R2/CRKL/FRS2/RPS6KA3/SHC3/NFKB1/RAPGEF1/KRAS/TRAF6/CALM3/GRB2/SH2B1/SHC4/SH2B2/PTPN11/CDC42/RAF1/NFKBIA/SOS1/MAPK12/MAP2K7/CALML6/PIK3CA/MAP2K1/MAPK8/GSK3B/FASLG/MAPKAPK2/MAPK7/CALM2/PIK3CB/RPS6KA4/AKT2/FOXO3/YWHAE/PRDM4/TP73/CRK/PIK3R5/MAP3K3/SHC1/IKBKB/IRS2/SOS2/MAPK1/RIPK2/SH2B3/RAP1A
46	KEGG_LYSOSOME	KEGG_LYSOSOME	KEGG_LYSOSOME	121	-0.370283	-1.93534	0.0454545	0.177695	0.136766	2223	tags=27%, list=6%, signal=26%	FUCA1/AP3B1/CTSA/AGA/MCOLN1/GAA/AP1B1/PPT1/CTSH/GUSB/AP1M2/LAMP1/CLTCL1/ATP6V0D1/ARSA/ACP5/NPC2/NAGLU/CLTA/GNPTG/M6PR/SLC11A1/HEXA/GBA/CLTB/SMPD1/CLN3/CD63/ACP2/HEXB/ATP6V0B/MAN2B1
47	KEGG_GLYCOSPHINGOLIPID_BIOSYNTHESIS_GANGLIO_SERIES	KEGG_GLYCOSPHINGOLIPID_BIOSYNTHESIS_GANGLIO_SERIES	KEGG_GLYCOSPHINGOLIPID_BIOSYNTHESIS_GANGLIO_SERIES	15	-0.452196	-1.49425	0.0473644	0.177695	0.136766	1549	tags=27%, list=4%, signal=25%	HEXA/HEXB/B3GALT4
48	KEGG_PARKINSONS_DISEASE	KEGG_PARKINSONS_DISEASE	KEGG_PARKINSONS_DISEASE	126	-0.313876	-1.70435	0.047619	0.177695	0.136766	3388	tags=29%, list=10%, signal=26%	NDUFA9/ATP5F1C/SLC18A2/UQCRFS1/NDUFS3/COX5A/ATP5PD/SDHA/NDUFA2/NDUFV2/ATP5F1E/PARK7/UQCRQ/NDUFA6/NDUFS5/UQCR10/UCHL1/NDUFB7/COX6A2/NDUFA10/NDUFS7/ATP5F1D/UQCRC1/NDUFB1/UBE2L6/NDUFS8/SLC25A4/COX5B/PINK1/COX6B1/NDUFS6/NDUFB8/COX7A1/NDUFA3/COX4I1
49	KEGG_GLYCOSAMINOGLYCAN_DEGRADATION	KEGG_GLYCOSAMINOGLYCAN_DEGRADATION	KEGG_GLYCOSAMINOGLYCAN_DEGRADATION	21	-0.400476	-1.46906	0.0477674	0.177695	0.136766	2151	tags=29%, list=6%, signal=27%	GUSB/NAGLU/HPSE2/HEXA/HEXB
